# Supplementary material for: The effect of helminth infection on the microbial composition and structure of the caprine abomasal microbiome
Source: Sci Rep. 2016 Feb 8;6:20606. doi: 10.1038/srep20606 (PMC4757478; doi:10.1038/srep20606)
Supplement: Supplementary Information [file srep20606-s1.xls]

## Sheet: QIIME_closed_ref
GreenGene_#OTU_ID	Taxonomy	CT.1.35Y	CT.1.36Y	CT.2.40Y	CT.2.41Y	CT.3.42Y	CT.3.43Y	Inf.1.27Y	Inf.1.28Y	Inf.1.29Y	Inf.1.31Y	Inf.1.33Y	Inf.1.34Y	Inf.1.37Y	Inf.2.26O	Inf.2.27O	Inf.2.28O	Inf.2.31O	Inf.2.39Y	Inf.3.37O	Inf.3.42O
13813	Bacteria|Firmicutes|Clostridia|Clostridiales|Veillonellaceae|Selenomonas|Selenomonas ruminantium	0	0	0	0	0	0	1	1	2	0	2	0	4	0	2	0	0	1	0	0
13953	Bacteria|Firmicutes|Clostridia|Clostridiales|Lachnospiraceae|Clostridium|Clostridium aminophilum	39	7	10	6	6	4	28	60	61	1384	31	42	20	8	19	8	13	332	17	10
21464	Bacteria|Firmicutes|Clostridia|Clostridiales|Ruminococcaceae|Oscillospira|Oscillospira guilliermondii	0	0	24	0	25	0	0	54	0	1	0	0	0	0	0	0	1	0	0	0
55486	Bacteria|Proteobacteria|Betaproteobacteria|Neisseriales|Neisseriaceae|Alysiella|Alysiella filiformis	0	0	0	0	0	0	1	0	0	2	0	0	0	0	1	0	0	0	0	0
63459	Bacteria|Fibrobacteres|Fibrobacteria|Fibrobacterales|Fibrobacteraceae|Fibrobacter|Fibrobacter succinogenes	0	0	0	0	0	0	1	0	0	0	1	0	0	0	0	0	0	0	0	0
99436	Bacteria|Firmicutes|Clostridia|Clostridiales|Veillonellaceae|Selenomonas|Selenomonas ruminantium	0	0	0	0	1	1	25	33	22	6	46	11	30	14	8	1	0	7	8	0
105964	Bacteria|Firmicutes|Clostridia|Clostridiales|Ruminococcaceae|Ruminococcus|Ruminococcus flavefaciens	0	0	0	0	0	0	0	0	0	0	0	0	0	0	1	0	0	0	0	0
108598	Bacteria|Bacteroidetes|Flavobacteriia|Flavobacteriales|Flavobacteriaceae|Leeuwenhoekiella|Leeuwenhoekiella marinoflava	0	0	0	0	0	3	0	0	0	0	0	0	0	0	0	0	0	0	0	0
130663	Bacteria|Bacteroidetes|Bacteroidia|Bacteroidales|Bacteroidaceae|Bacteroides|Bacteroides fragilis	0	0	0	0	0	0	0	0	0	1	0	0	0	0	0	0	0	0	0	0
145419	Bacteria|Bacteroidetes|Flavobacteriia|Flavobacteriales|Flavobacteriaceae|Krokinobacter|Krokinobacter genikus	0	0	0	0	0	2	0	0	0	0	0	0	0	0	0	0	0	0	0	0
173333	Bacteria|Firmicutes|Bacilli|Bacillales|Staphylococcaceae|Staphylococcus|Staphylococcus sciuri	0	0	0	0	0	0	0	0	0	0	0	0	0	0	0	0	0	0	1	0
173486	Bacteria|Proteobacteria|Gammaproteobacteria|Pasteurellales|Pasteurellaceae|Actinobacillus|Actinobacillus capsulatus	0	0	0	0	0	0	0	0	0	1	0	0	0	0	1	0	0	0	3	0
174842	Bacteria|Bacteroidetes|Bacteroidia|Bacteroidales|Porphyromonadaceae|ParaBacteroides|Parabacteroides distasonis	0	0	0	0	0	0	0	0	0	2	0	0	0	0	0	0	0	0	0	0
178891	Bacteria|Bacteroidetes|Flavobacteriia|Flavobacteriales|Flavobacteriaceae|Hyunsoonleella|Hyunsoonleella jejuensis	0	0	0	0	0	1	0	0	0	0	0	0	0	0	0	0	0	0	0	0
181768	Bacteria|Firmicutes|Clostridia|Clostridiales|Ruminococcaceae|Ruminococcus|Ruminococcus flavefaciens	1	0	0	0	0	0	0	0	0	0	0	0	0	0	0	0	0	0	0	0
186233	Bacteria|Bacteroidetes|Bacteroidia|Bacteroidales|Porphyromonadaceae|ParaBacteroides|ParaBacteroides distasonis	0	0	0	0	0	0	0	0	0	1	0	0	0	0	0	0	0	0	0	0
198190	Bacteria|Bacteroidetes|Bacteroidia|Bacteroidales|Porphyromonadaceae|ParaBacteroides|Parabacteroides distasonis	0	0	0	0	0	0	0	0	0	1	0	0	0	0	0	0	0	0	0	0
217386	Bacteria|Proteobacteria|Alphaproteobacteria|Rhodobacterales|Rhodobacteraceae|Sulfitobacter|Sulfitobacter japonica	0	0	0	0	0	1	0	0	0	0	0	0	0	0	0	0	0	0	0	0
239386	Bacteria|Firmicutes|Clostridia|Clostridiales|Veillonellaceae|Selenomonas|Selenomonas ruminantium	288	8	22	5	92	33	3125	5430	4004	915	7330	1860	4632	1689	1486	208	45	1966	1691	316
251456	Bacteria|Firmicutes|Clostridia|Clostridiales|Ruminococcaceae|Ruminococcus|Ruminococcus flavefaciens	0	0	0	0	1	0	0	1	1	0	0	1	1	0	0	0	0	0	0	0
262032	Bacteria|Fibrobacteres|Fibrobacteria|Fibrobacterales|Fibrobacteraceae|Fibrobacter|Fibrobacter succinogenes	0	1	0	0	0	0	0	0	1	0	0	0	3	0	0	0	0	1	0	0
262857	Bacteria|Firmicutes|Bacilli|Bacillales|Staphylococcaceae|Macrococcus|Macrococcus brunensis	0	0	0	1	0	0	0	0	0	0	0	0	0	0	0	0	0	0	0	0
264269	Bacteria|Proteobacteria|Alphaproteobacteria|Caulobacterales|Caulobacteraceae|Brevundimonas|Brevundimonas diminuta	0	2	0	0	0	0	1	0	0	0	0	0	0	0	0	0	0	0	0	1
268353	Bacteria|Proteobacteria|Alphaproteobacteria|Caulobacterales|Caulobacteraceae|Brevundimonas|Brevundimonas diminuta	0	1	0	0	0	0	0	0	0	1	0	0	0	0	0	0	0	0	0	0
288223	Bacteria|Firmicutes|Clostridia|Clostridiales|Ruminococcaceae|Ruminococcus|Ruminococcus flavefaciens	0	0	0	1	0	1	0	0	0	0	0	1	2	0	0	0	0	0	0	0
291090	Bacteria|Bacteroidetes|Bacteroidia|Bacteroidales|Porphyromonadaceae|ParaBacteroides|ParaBacteroides distasonis	0	0	0	0	0	0	0	0	0	2	0	0	0	0	0	0	0	0	0	0
294219	Bacteria|Firmicutes|Clostridia|Clostridiales|Lachnospiraceae|[Ruminococcus]|[Ruminococcus] gnavus	0	0	0	0	0	0	0	0	0	1	0	0	0	0	0	0	0	0	0	0
295411	Bacteria|Firmicutes|Clostridia|Clostridiales|Clostridiaceae|Clostridium|Clostridium perfringens	0	0	0	0	0	0	0	0	0	0	0	0	0	0	0	0	0	0	1	0
296166	Bacteria|Firmicutes|Clostridia|Clostridiales|Clostridiaceae|Clostridium|Clostridium perfringens	0	0	0	0	0	0	0	0	1	0	0	0	0	0	0	0	0	0	0	0
301676	Bacteria|Firmicutes|Clostridia|Clostridiales|Clostridiaceae|Clostridium|Clostridium perfringens	0	0	0	0	0	0	0	0	0	0	0	0	1	0	0	0	0	0	0	0
311305	Bacteria|Firmicutes|Clostridia|Clostridiales|Clostridiaceae|Clostridium|Clostridium perfringens	2	20	0	39	42	14	0	0	58	135	0	0	0	7	12	0	0	41	160	2
326231	Bacteria|Firmicutes|Clostridia|Clostridiales|Ruminococcaceae|Ruminococcus|Ruminococcus flavefaciens	0	0	0	0	0	0	0	0	0	0	0	0	0	0	0	0	0	0	1	0
336759	Bacteria|Firmicutes|Clostridia|Clostridiales|Ruminococcaceae|Ruminococcus|Ruminococcus flavefaciens	1	0	0	0	0	0	0	0	0	0	0	0	1	0	0	1	3	0	0	0
342427	Bacteria|Firmicutes|Clostridia|Clostridiales|Veillonellaceae|Veillonella|Veillonella dispar	1	0	0	0	2	0	6	20	1	10378	1	1	0	0	0	1	0	226	2	1
350563	Bacteria|Proteobacteria|Betaproteobacteria|Burkholderiales|Comamonadaceae|Variovorax|Variovorax paradoxus	0	0	0	0	0	0	0	0	0	1	0	0	0	0	0	0	0	0	0	0
351231	Bacteria|Bacteroidetes|Bacteroidia|Bacteroidales|Bacteroidaceae|Bacteroides|Bacteroides fragilis	0	0	0	0	0	0	1	4	0	1007	0	0	0	0	0	0	0	6	1	0
356089	Bacteria|Firmicutes|Bacilli|Lactobacillales|Lactobacillaceae|Lactobacillus|Lactobacillus agilis	0	0	0	0	0	0	0	0	0	8	0	0	0	0	0	0	0	2	0	0
356144	Bacteria|Firmicutes|Bacilli|Lactobacillales|Lactobacillaceae|Lactobacillus|Lactobacillus reuteri	0	0	0	0	0	0	0	0	0	1	0	0	0	0	0	0	0	0	0	0
360508	Bacteria|Proteobacteria|Betaproteobacteria|Burkholderiales|Oxalobacteraceae|Oxalobacter|Oxalobacter formigenes	0	0	0	0	0	0	0	0	0	0	0	0	0	0	0	0	0	1	0	0
396697	Bacteria|Firmicutes|Clostridia|Clostridiales|Clostridiaceae|Clostridium|Clostridium perfringens	0	0	0	0	0	0	0	0	1	1	0	0	0	0	1	0	0	0	1	0
518743	Bacteria|Firmicutes|Clostridia|Clostridiales|Veillonellaceae|Veillonella|Veillonella parvula	0	0	0	0	0	0	0	0	0	70	0	0	0	0	0	0	0	1	0	0
519290	Bacteria|Actinobacteria|Actinobacteria|Bifidobacteriales|Bifidobacteriaceae|Bifidobacterium|Bifidobacterium pseudolongum	0	0	0	0	0	0	0	0	0	5	14	0	0	0	17	0	0	4	0	0
532521	Bacteria|Firmicutes|Clostridia|Clostridiales|Peptostreptococcaceae|Peptostreptococcus|Peptostreptococcus anaerobius	0	0	0	0	0	0	0	0	0	4	0	0	0	1	0	0	0	0	0	0
533277	Bacteria|Firmicutes|Bacilli|Lactobacillales|Streptococcaceae|Streptococcus|Streptococcus minor	0	0	0	0	0	0	0	0	0	1	2	0	0	0	2	0	0	0	0	0
535375	Bacteria|Bacteroidetes|Bacteroidia|Bacteroidales|Bacteroidaceae|Bacteroides|Bacteroides ovatus	0	0	0	0	0	0	1	1	0	773	0	0	0	0	0	0	0	28	0	0
541328	Bacteria|Firmicutes|Clostridia|Clostridiales|Clostridiaceae|Clostridium|Clostridium butyricum	0	4	0	0	0	1	2	0	0	7	0	0	0	6	7	1	1	1	0	0
542536	Bacteria|Bacteroidetes|Bacteroidia|Bacteroidales|Prevotellaceae|Prevotella|Prevotella ruminicola	0	1	0	0	0	1	0	1	0	11	0	1	1	1	0	0	0	5	0	0
564140	Bacteria|Bacteroidetes|Bacteroidia|Bacteroidales|Porphyromonadaceae|ParaBacteroides|ParaBacteroides distasonis	0	0	0	0	0	0	0	0	0	6	0	0	0	0	0	0	0	0	0	0
569939	Bacteria|Proteobacteria|Gammaproteobacteria|Xanthomonadales|Xanthomonadaceae|Stenotrophomonas|Stenotrophomonas acidaminiphila	0	0	0	0	0	0	0	0	0	2	0	0	0	0	0	0	0	0	0	0
578016	Bacteria|Bacteroidetes|Bacteroidia|Bacteroidales|Porphyromonadaceae|ParaBacteroides|ParaBacteroides distasonis	0	0	0	0	0	0	0	0	0	6	0	0	0	0	0	0	0	1	0	0
585914	Bacteria|Bacteroidetes|Bacteroidia|Bacteroidales|Porphyromonadaceae|ParaBacteroides|ParaBacteroides distasonis	0	0	0	0	0	0	0	0	0	236	0	0	0	0	0	0	0	7	0	0
589071	Bacteria|Bacteroidetes|Bacteroidia|Bacteroidales|Bacteroidaceae|Bacteroides|Bacteroides uniformis	0	0	0	0	0	0	0	0	0	147	0	0	0	0	0	1	0	17	0	0
638485	Bacteria|Fibrobacteres|Fibrobacteria|Fibrobacterales|Fibrobacteraceae|Fibrobacter|Fibrobacter succinogenes	1	1	0	0	1	0	0	0	1	0	3	0	0	0	1	0	0	3	1	3
681370	Bacteria|Actinobacteria|Actinobacteria|Bifidobacteriales|Bifidobacteriaceae|Bifidobacterium|Bifidobacterium pseudolongum	0	0	0	0	1	0	1	0	0	349	800	0	0	1	1266	0	0	169	0	0
696563	Bacteria|Firmicutes|Clostridia|Clostridiales|Lachnospiraceae|Blautia|Blautia producta	5	3	0	0	1	1	3	3	7	0	1	0	4	0	13	4	0	0	3	12
731707	Bacteria|Proteobacteria|Betaproteobacteria|Burkholderiales|Comamonadaceae|Xylophilus|Xylophilus ampelinus	0	0	0	0	0	0	0	0	0	0	0	0	0	0	0	0	0	0	0	1
757622	Bacteria|Firmicutes|Clostridia|Clostridiales|Veillonellaceae|Veillonella|Veillonella dispar	0	0	0	0	0	0	0	0	0	15	0	0	0	0	0	0	0	0	0	0
811108	Bacteria|Firmicutes|Clostridia|Clostridiales|Lachnospiraceae|Syntrophococcus|Syntrophococcus sucromutans	0	1	0	0	0	0	0	0	1	0	0	0	0	0	2	0	0	0	0	0
821465	Bacteria|Firmicutes|Clostridia|Clostridiales|Ruminococcaceae|Ruminococcus|Ruminococcus flavefaciens	0	0	0	0	0	0	0	0	0	0	0	0	1	0	0	0	0	0	1	0
873972	Bacteria|Proteobacteria|Gammaproteobacteria|Pseudomonadales|Moraxellaceae|Acinetobacter|Acinetobacter johnsonii	0	0	0	0	0	0	0	0	0	0	0	0	1	0	0	0	0	0	0	0
891031	Bacteria|Bacteroidetes|Sphingobacteriia|Sphingobacteriales|Sphingobacteriaceae|Sphingobacterium|Sphingobacterium multivorum	0	0	0	0	0	0	0	0	0	0	0	0	0	0	0	1	0	0	0	0
962249	Bacteria|Firmicutes|Clostridia|Clostridiales|Veillonellaceae|Veillonella|Veillonella dispar	0	0	0	0	0	0	0	0	0	7	0	0	0	0	0	0	0	0	0	0
1109724	Bacteria|Firmicutes|Clostridia|Clostridiales|Ruminococcaceae|Ruminococcus|Ruminococcus flavefaciens	0	1	0	0	0	0	0	0	0	0	0	0	1	0	0	0	0	0	0	1
1110037	Bacteria|Firmicutes|Clostridia|Clostridiales|Ruminococcaceae|Ruminococcus|Ruminococcus flavefaciens	0	0	0	0	0	0	0	2	0	0	0	0	6	0	0	0	0	0	1	1
1133602	Bacteria|Bacteroidetes|Flavobacteriia|Flavobacteriales|Flavobacteriaceae|Stenothermobacter|Stenothermobacter spongiae	0	0	0	0	0	7	0	0	0	0	0	0	0	0	0	0	0	0	0	0
1143460	Bacteria|Bacteroidetes|Flavobacteriia|Flavobacteriales|Flavobacteriaceae|Nonlabens|Nonlabens tegetincola	0	0	0	0	0	1	0	0	0	0	0	0	0	0	0	0	0	0	0	0
1145458	Bacteria|Firmicutes|Erysipelotrichi|Erysipelotrichales|Erysipelotrichaceae|Asteroleplasma|Asteroleplasma anaerobium	0	0	0	0	0	1	0	0	0	0	0	0	0	0	0	0	0	0	0	0
1646259	Bacteria|Proteobacteria|Alphaproteobacteria|Rickettsiales|mitochondria|Nelumbo|Nelumbo nucifera	3	9	0	2	4	2	2	0	7	1	3	0	0	2	7	5	6	3	4	4
2406759	Bacteria|Firmicutes|Clostridia|Clostridiales|Veillonellaceae|Veillonella|Veillonella dispar	0	0	0	0	0	0	0	0	0	10	0	0	0	0	0	0	0	0	0	0
3225199	Bacteria|Proteobacteria|Alphaproteobacteria|Rickettsiales|mitochondria|Lupinus|Lupinus luteus	0	1	0	0	0	1	0	0	0	1	0	0	0	0	0	0	2	0	0	0
3506872	Bacteria|Firmicutes|Clostridia|Clostridiales|Veillonellaceae|Veillonella|Veillonella dispar	0	0	0	0	0	0	0	0	0	2	0	0	0	0	0	0	0	0	0	0
3569942	Bacteria|Firmicutes|Clostridia|Clostridiales|Veillonellaceae|Veillonella|Veillonella dispar	0	0	0	0	0	0	0	0	0	9	1	0	0	0	0	0	0	0	0	0
3864823	Bacteria|Firmicutes|Clostridia|Clostridiales|Veillonellaceae|Veillonella|Veillonella dispar	0	0	0	0	0	0	0	0	0	6	0	0	0	0	0	0	0	0	0	0
3889756	Bacteria|Firmicutes|Clostridia|Clostridiales|Veillonellaceae|Veillonella|Veillonella parvula	0	0	0	0	0	0	0	0	0	14	0	0	0	0	0	0	0	0	0	0
4310208	Bacteria|Firmicutes|Clostridia|Clostridiales|Veillonellaceae|Veillonella|Veillonella dispar	0	0	0	0	0	0	0	0	0	27	0	0	0	0	0	0	0	0	0	0
4318671	Bacteria|Firmicutes|Clostridia|Clostridiales|Veillonellaceae|Veillonella|Veillonella dispar	0	0	0	0	0	0	0	0	0	3	0	0	0	0	0	0	0	0	0	0
4352537	Bacteria|Firmicutes|Clostridia|Clostridiales|Veillonellaceae|Veillonella|Veillonella dispar	0	0	0	0	0	0	0	0	0	4	0	0	0	0	0	0	0	0	0	0
4354173	Bacteria|Firmicutes|Clostridia|Clostridiales|Veillonellaceae|Veillonella|Veillonella dispar	0	0	0	0	0	0	0	0	0	3	0	0	0	0	0	0	0	0	0	0
4364745	Bacteria|Firmicutes|Clostridia|Clostridiales|Clostridiaceae|Clostridium|Clostridium butyricum	1	0	0	0	0	0	0	0	0	0	0	0	0	26	12	0	4	4	0	0
4374753	Bacteria|Firmicutes|Clostridia|Clostridiales|Veillonellaceae|Veillonella|Veillonella dispar	0	0	0	0	0	0	0	0	0	1	0	0	0	0	0	0	0	0	0	0
4378410	Bacteria|Bacteroidetes|Flavobacteriia|Flavobacteriales|Flavobacteriaceae|Aquimarina|Aquimarina brevivitae	0	0	0	0	0	10	0	0	0	0	0	0	0	0	0	0	0	0	0	0
4388430	Bacteria|Firmicutes|Clostridia|Clostridiales|Ruminococcaceae|Ruminococcus|Ruminococcus flavefaciens	0	0	0	0	0	0	0	0	0	0	0	1	0	0	0	0	0	0	0	0
4390211	Bacteria|Bacteroidetes|Bacteroidia|Bacteroidales|Bacteroidaceae|Bacteroides|Bacteroides uniformis	0	0	0	0	0	0	0	0	0	1	0	0	0	0	0	0	0	0	0	0
4403854	Bacteria|Firmicutes|Clostridia|Clostridiales|Veillonellaceae|Veillonella|Veillonella dispar	0	0	0	0	0	0	0	0	0	2	0	0	0	0	0	0	0	0	0	0
4410401	Bacteria|Firmicutes|Clostridia|Clostridiales|Veillonellaceae|Veillonella|Veillonella dispar	0	0	0	0	0	0	0	0	0	10	0	0	0	0	0	0	0	0	0	0
4413100	Bacteria|Proteobacteria|Alphaproteobacteria|Rickettsiales|mitochondria|Galbulimima|Galbulimima belgraveana	1	2	0	0	0	0	1	0	0	0	1	0	0	0	0	1	0	0	1	2
4433823	Bacteria|Bacteroidetes|Bacteroidia|Bacteroidales|Bacteroidaceae|Bacteroides|Bacteroides fragilis	0	0	0	0	0	0	0	0	0	1	0	0	0	0	0	0	0	0	0	0
4455388	Bacteria|Firmicutes|Clostridia|Clostridiales|Veillonellaceae|Veillonella|Veillonella dispar	0	0	0	0	0	0	0	0	0	2	0	0	0	0	0	0	0	0	0	0
4468965	Bacteria|Proteobacteria|Alphaproteobacteria|Rickettsiales|mitochondria|Gyrocarpus|Gyrocarpus americanus	0	1	0	0	0	0	0	0	0	0	0	0	0	0	0	0	0	0	0	0
4474951	Bacteria|Firmicutes|Clostridia|Clostridiales|Veillonellaceae|Veillonella|Veillonella parvula	0	0	0	0	0	0	0	0	0	1	0	0	0	0	0	0	0	0	0	0
4479612	Bacteria|Firmicutes|Clostridia|Clostridiales|Ruminococcaceae|Ruminococcus|Ruminococcus flavefaciens	0	0	0	0	0	0	0	0	0	0	0	1	0	0	0	0	0	0	0	0
1957	Bacteria|Bacteroidetes|Bacteroidia|Bacteroidales	52	4	3	0	6	0	5	4	54	0	0	0	26	0	1	81	3	0	1161	36
2051	Bacteria|Bacteroidetes|Bacteroidia|Bacteroidales|Prevotellaceae|Prevotella	0	3	0	0	0	2	0	0	0	0	1	0	1	0	1	1	0	0	0	0
2066	Bacteria|Bacteroidetes|Bacteroidia|Bacteroidales|Prevotellaceae|Prevotella	0	0	0	0	0	0	1	0	0	0	0	0	0	1	0	0	0	0	0	0
2079	Bacteria|Bacteroidetes|Bacteroidia|Bacteroidales|Prevotellaceae|Prevotella	4	0	0	0	0	0	0	0	0	1	0	0	0	0	0	0	3	6	0	0
2093	Bacteria|Bacteroidetes|Bacteroidia|Bacteroidales|Prevotellaceae|Prevotella	0	1	0	1	0	0	0	0	0	2	0	0	0	1	6	1	4	0	0	0
2124	Bacteria|Bacteroidetes|Bacteroidia|Bacteroidales|Prevotellaceae|Prevotella	2	0	2	3	0	1	0	1	0	0	1	0	1	804	121	2908	3825	3618	113	3443
2125	Bacteria|Bacteroidetes|Bacteroidia|Bacteroidales|Prevotellaceae|Prevotella	0	1	0	0	0	0	0	0	0	0	0	0	0	0	0	0	0	0	0	0
2137	Bacteria|Bacteroidetes|Bacteroidia|Bacteroidales|Prevotellaceae|Prevotella	0	0	0	0	0	0	0	0	0	0	0	0	0	0	0	0	0	1	0	0
2148	Bacteria|Bacteroidetes|Bacteroidia|Bacteroidales|Prevotellaceae|Prevotella	1443	2395	2421	2198	1555	1836	2920	2423	5519	81	1991	3984	2762	1099	2576	553	19	178	5930	1223
2201	Bacteria|Bacteroidetes|Bacteroidia|Bacteroidales|[Paraprevotellaceae]	0	1	0	1178	0	456	0	0	0	0	0	0	0	0	0	1	0	2	40	13
2208	Bacteria|Bacteroidetes|Bacteroidia|Bacteroidales|Prevotellaceae|Prevotella	0	0	0	0	0	0	0	0	0	0	0	0	0	0	0	0	0	0	0	1
3541	Bacteria|Cyanobacteria|Chloroplast|Streptophyta	0	0	0	0	0	0	0	0	0	0	0	0	0	0	0	0	1	0	1	1
3580	Bacteria|Fibrobacteres|Fibrobacteria|Fibrobacterales|Fibrobacteraceae|Fibrobacter	0	0	0	0	1	0	0	0	0	0	0	0	0	0	0	0	0	0	1	0
9349	Bacteria|Proteobacteria|Gammaproteobacteria|Aeromonadales|Succinivibrionaceae|Ruminobacter	14849	31834	40488	1393	21032	1986	34601	1107	4498	118	3172	8762	2830	60892	10279	5361	38110	8454	8959	16063
13805	Bacteria|Firmicutes|Clostridia|Clostridiales|Veillonellaceae|Anaerovibrio	156	32	266	178	105	302	32	500	243	2411	216	225	191	48	23	3	1	645	42	327
13939	Bacteria|Firmicutes|Clostridia|Clostridiales|Lachnospiraceae|Butyrivibrio	0	1	5	0	0	0	0	0	0	0	0	0	0	0	0	0	0	0	1	0
13983	Bacteria|Firmicutes|Clostridia|Clostridiales|Lachnospiraceae|Butyrivibrio	0	0	0	0	0	0	0	0	0	0	0	0	0	0	2	0	0	0	0	0
13986	Bacteria|Firmicutes|Clostridia|Clostridiales|Lachnospiraceae	0	0	0	0	0	0	0	0	0	1	0	0	0	0	0	0	0	0	0	0
15368	Bacteria|Firmicutes|Bacilli|Lactobacillales|Streptococcaceae|Streptococcus	0	0	0	0	0	0	0	0	0	0	0	0	0	0	1	0	0	0	0	0
15693	Bacteria|Tenericutes|RF3|ML615J-28	0	0	0	0	0	0	1	0	0	0	0	0	0	0	0	0	0	0	0	0
15700	Bacteria|Tenericutes|Mollicutes|RF39	0	0	2	0	2	0	0	0	0	0	0	0	0	0	0	4	0	0	0	0
15713	Bacteria|Firmicutes|Erysipelotrichi|Erysipelotrichales|Erysipelotrichaceae|RFN20	0	0	6	152	50	355	4	0	16	0	0	5	20	29	1	501	5	19	69	22
16000	Bacteria|Firmicutes|Clostridia|Clostridiales	0	1	0	0	0	1	0	0	1	0	0	0	0	1	1	0	0	0	0	0
16077	Bacteria|Firmicutes|Clostridia|Clostridiales|Ruminococcaceae|Ruminococcus	0	0	0	0	0	0	0	0	0	0	0	0	0	0	0	33	3	0	3	0
16272	Bacteria|Firmicutes|Clostridia|Clostridiales	1	2	7	45	6	55	0	0	1	0	0	24	64	9	0	5	1	0	0	3
16766	Bacteria|Firmicutes|Clostridia|Clostridiales	1	0	30	41	0	0	0	0	0	0	0	0	0	5	0	0	3	0	0	1
21652	Bacteria|Tenericutes|Mollicutes|RF39	1	0	0	0	0	0	0	0	0	0	0	0	0	0	0	0	1	0	0	9
22697	Bacteria|Firmicutes|Clostridia|Clostridiales|Veillonellaceae|Succiniclasticum	0	0	0	0	0	0	0	0	0	0	0	0	0	0	0	0	0	0	0	1
22923	Bacteria|Firmicutes|Clostridia|Clostridiales|Lachnospiraceae|Blautia	3	1	0	0	0	1	0	7	5	0	2	2	0	2	32	0	0	0	0	0
23652	Bacteria|Elusimicrobia|Elusimicrobia|Elusimicrobiales|Elusimicrobiaceae	0	3	0	1	1	18	0	0	0	0	3	0	8	13	1	97	12	0	511	41
25947	Bacteria|Firmicutes|Clostridia|Clostridiales|Veillonellaceae|Acidaminococcus	0	0	0	0	0	0	0	0	0	0	0	0	0	0	0	0	0	0	1	0
31902	Bacteria|Proteobacteria|Gammaproteobacteria|Pasteurellales|Pasteurellaceae|Bibersteinia	0	0	0	0	0	0	1	0	1	0	0	0	0	0	0	1	0	0	1	0
32471	Bacteria|Firmicutes|Clostridia|Clostridiales|Lachnospiraceae|Coprococcus	0	0	0	0	0	1	0	0	0	0	0	0	0	0	0	1	0	0	0	0
34809	Bacteria|Bacteroidetes|Bacteroidia|Bacteroidales|[Paraprevotellaceae]	0	0	0	1	1	2	0	0	1	0	1	0	0	0	1	0	0	1	1	2
37723	Bacteria|Firmicutes|Clostridia|Clostridiales|Lachnospiraceae|Butyrivibrio	0	0	0	0	0	1	0	0	0	0	0	0	0	0	0	0	0	0	0	0
40230	Bacteria|Proteobacteria|Alphaproteobacteria|RF32	0	1	0	0	0	0	0	0	0	0	0	0	0	0	0	0	0	0	0	0
42395	Bacteria|Tenericutes|Mollicutes|RF39	0	0	2	0	0	0	0	0	5	2	0	0	0	0	0	0	0	0	0	0
43305	Bacteria|Firmicutes|Clostridia|Clostridiales|Lachnospiraceae	0	0	2	1	2	5	0	0	0	0	0	0	0	0	0	0	0	5	5	3
44971	Archaea|Euryarchaeota|Thermoplasmata|E2|[Methanomassiliicoccaceae]|vadinCA11	0	0	0	0	0	0	0	0	0	0	0	0	0	0	0	2	0	0	0	0
45515	Bacteria|Firmicutes|Clostridia|Clostridiales|Veillonellaceae	0	0	0	0	0	0	0	0	0	0	0	0	0	0	0	0	0	0	0	1
45529	Bacteria|Bacteroidetes|Bacteroidia|Bacteroidales	0	0	0	0	6	0	0	0	0	0	0	0	0	0	0	0	6	1	0	3
45645	Bacteria|Bacteroidetes|Bacteroidia|Bacteroidales|Prevotellaceae|Prevotella	0	0	0	0	1	2	0	0	0	0	0	0	0	0	0	0	0	1	4	1
46567	Bacteria|Firmicutes|Clostridia|Clostridiales|Lachnospiraceae|Butyrivibrio	0	0	0	0	0	1	0	0	0	0	0	1	0	0	0	0	0	0	0	0
48444	Bacteria|Firmicutes|Clostridia|Clostridiales|Ruminococcaceae|Ruminococcus	482	1	47	4	139	5	539	0	1	0	0	0	0	197	1	7	1	0	0	0
49248	Bacteria|Actinobacteria|Actinobacteria|Actinomycetales|Propionibacteriaceae|Propionibacterium	0	0	0	0	0	0	0	0	0	0	1	0	0	0	0	0	0	0	0	0
69910	Bacteria|Bacteroidetes|Bacteroidia|Bacteroidales|Prevotellaceae|Prevotella	0	0	0	0	0	3	1	0	0	0	0	0	0	1	0	0	0	0	1	181
82965	Bacteria|Bacteroidetes|Bacteroidia|Bacteroidales|Prevotellaceae|Prevotella	0	0	0	0	0	0	1	0	0	1	0	0	0	0	1	0	0	0	1	0
84120	Bacteria|Bacteroidetes|Bacteroidia|Bacteroidales	0	0	0	0	0	0	0	0	0	0	0	0	0	0	0	6	0	0	0	0
84193	Bacteria|Bacteroidetes|Bacteroidia|Bacteroidales	0	0	0	0	0	0	0	0	0	0	0	0	0	0	0	2	0	0	0	0
84270	Bacteria|Bacteroidetes|Bacteroidia|Bacteroidales|Prevotellaceae|Prevotella	3	0	0	0	0	0	0	1	0	1	0	1	0	0	0	0	1	7	0	1
84346	Bacteria|Bacteroidetes|Flavobacteriia|Flavobacteriales|Flavobacteriaceae|Maribacter	0	0	0	0	0	3	0	0	0	0	0	0	0	0	0	0	0	0	0	0
85199	Bacteria|Firmicutes|Clostridia|Clostridiales|Veillonellaceae	0	0	8	2	6	2	1	3	4	0	2	3	6	1	11	7	0	0	7	2
85751	Bacteria|Firmicutes|Clostridia|Clostridiales|Veillonellaceae	0	0	8	18	4	0	19	35	4	9	0	66	75	8	145	0	2	0	0	6
86234	Bacteria|Bacteroidetes|Bacteroidia|Bacteroidales|Prevotellaceae|Prevotella	0	0	0	0	0	1	0	0	0	0	0	0	0	0	0	0	0	0	0	0
91486	Bacteria|Firmicutes|Clostridia|Clostridiales|Lachnospiraceae	0	0	0	0	0	0	0	0	0	1	0	0	0	0	0	0	0	0	0	0
92464	Bacteria|Firmicutes|Clostridia|Clostridiales|Lachnospiraceae|PseudoButyrivibrio	1	0	0	5	1	1	0	2	0	0	0	0	0	0	0	1	2	1	2	0
99547	Bacteria|Verrucomicrobia|Verruco-5|WCHB1-41|RFP12	0	0	0	0	0	0	0	0	0	0	0	0	0	0	0	0	0	0	1	0
100148	Bacteria|Firmicutes|Clostridia|Clostridiales	0	0	1	0	0	0	0	0	0	0	0	0	0	0	0	0	0	0	0	0
100497	Bacteria|Proteobacteria|Gammaproteobacteria|Enterobacteriales|Enterobacteriaceae|Erwinia	0	0	0	0	0	0	0	0	0	0	0	0	0	0	1	0	0	1	0	0
100567	Bacteria|Firmicutes|Clostridia|Clostridiales|Ruminococcaceae|Ruminococcus	0	0	0	0	0	0	0	0	2	0	0	1	0	0	0	0	0	0	0	0
100680	Bacteria|Bacteroidetes|Bacteroidia|Bacteroidales|Prevotellaceae|Prevotella	0	0	0	0	0	0	0	0	0	0	0	2	0	0	0	0	0	0	0	0
100850	Bacteria|Bacteroidetes|Bacteroidia|Bacteroidales|Prevotellaceae|Prevotella	0	0	0	0	0	0	0	0	1	0	0	0	0	0	0	0	0	0	0	0
100923	Bacteria|Bacteroidetes|Bacteroidia|Bacteroidales	0	0	0	0	0	0	0	0	0	0	0	0	0	1	0	0	0	0	0	0
101021	Bacteria|Proteobacteria|Gammaproteobacteria|Aeromonadales|Succinivibrionaceae	1	2	0	0	0	26	5	2	0	0	0	0	2	2	3	0	2	0	0	0
101085	Bacteria|Bacteroidetes|Bacteroidia|Bacteroidales	0	0	0	0	0	0	0	0	0	0	0	0	0	0	0	0	0	0	0	1
101936	Bacteria|Firmicutes|Clostridia|Clostridiales|Lachnospiraceae	0	1	0	0	0	0	0	0	0	0	0	0	0	0	0	0	0	0	0	0
102017	Bacteria|Firmicutes|Clostridia|Clostridiales|Lachnospiraceae|PseudoButyrivibrio	0	1	0	1	0	0	0	0	1	1	0	0	0	0	0	0	0	0	0	0
102090	Bacteria|Firmicutes|Clostridia|Clostridiales	0	0	0	0	0	1	0	0	0	0	0	0	0	0	0	0	0	0	0	0
102348	Bacteria|Proteobacteria|Alphaproteobacteria|Rhodospirillales|Acetobacteraceae	0	0	0	0	0	0	0	0	0	0	0	0	0	0	1	0	0	0	0	0
102794	Bacteria|Firmicutes|Clostridia|Clostridiales|Lachnospiraceae	0	0	0	5	2	11	0	2	4	5	2	0	0	0	0	1	1	1	1	4
102950	Bacteria|Bacteroidetes|Bacteroidia|Bacteroidales	0	0	1	1	0	2	0	0	0	0	0	0	0	1	0	1	0	0	3	1
103100	Bacteria|Bacteroidetes|Bacteroidia|Bacteroidales|Prevotellaceae|Prevotella	0	1	1	0	4	2	0	1	0	1	2	0	0	111	187	40	0	2	0	2
103742	Bacteria|Bacteroidetes|Bacteroidia|Bacteroidales	0	0	0	0	0	0	0	0	0	0	0	0	0	0	0	1	15	0	0	0
103876	Bacteria|Bacteroidetes|Bacteroidia|Bacteroidales|[Paraprevotellaceae]|CF231	2	125	0	0	0	0	0	0	0	0	0	0	0	0	0	0	0	0	0	0
104130	Archaea|Euryarchaeota|Methanobacteria|Methanobacteriales|Methanobacteriaceae|Methanobrevibacter	0	0	0	0	0	0	0	1	0	0	0	0	4	0	0	0	0	0	0	1
104358	Bacteria|Tenericutes|Mollicutes|RF39	0	2	9	0	0	0	0	0	0	0	0	0	0	0	10	0	0	0	0	0
104439	Bacteria|Firmicutes|Clostridia|Clostridiales|Ruminococcaceae	0	0	5	0	1	0	0	1	3	0	0	6	0	0	1	8	14	0	23	2
104740	Bacteria|Firmicutes|Clostridia|Clostridiales|Lachnospiraceae	0	0	0	0	0	1	0	0	0	0	0	0	0	0	0	0	0	0	0	0
104752	Bacteria|Firmicutes|Clostridia|Clostridiales	0	0	0	0	0	0	0	0	0	0	0	0	0	0	0	0	0	0	1	0
105028	Bacteria|Firmicutes|Clostridia|Clostridiales|Lachnospiraceae	0	0	0	0	0	0	0	0	0	0	0	0	1	0	0	0	0	0	0	0
105659	Bacteria|Firmicutes|Clostridia|Clostridiales|Lachnospiraceae	0	0	0	0	0	0	0	0	0	0	0	0	0	0	1	0	0	0	23	0
106444	Bacteria|Firmicutes|Clostridia|Clostridiales|Lachnospiraceae	0	0	0	0	0	0	0	0	0	0	0	0	0	0	1	0	0	0	0	0
106698	Bacteria|Firmicutes|Clostridia|Clostridiales|Ruminococcaceae|Ruminococcus	2	1	0	0	0	0	0	0	0	0	0	0	0	2	0	0	0	0	0	0
106764	Bacteria|Proteobacteria|Deltaproteobacteria|GMD14H09	0	0	0	0	0	1	0	0	0	0	0	1	0	0	0	0	0	0	0	0
107005	Bacteria|Bacteroidetes|Bacteroidia|Bacteroidales|Prevotellaceae|Prevotella	0	0	6	3	2	1	0	4	2	4	1	0	1	1	8	3	3	3	0	0
107009	Bacteria|Firmicutes|Clostridia|Clostridiales|Ruminococcaceae|Ruminococcus	0	5	2	0	1	0	0	0	45	0	3226	0	0	0	2	0	533	0	0	0
107401	Bacteria|Proteobacteria|Gammaproteobacteria|Pasteurellales|Pasteurellaceae|Mannheimia	0	0	0	0	0	0	0	0	2	0	0	0	0	0	0	0	1	0	1	0
109733	Bacteria|Firmicutes|Clostridia|Clostridiales	0	0	0	0	0	0	0	0	0	0	0	0	0	0	0	5	0	0	1	3
109753	Bacteria|Firmicutes|Clostridia|Clostridiales|Ruminococcaceae	0	0	6	0	1	2	0	1	12	0	0	5	13	0	13	7	22	0	27	14
109953	Bacteria|Firmicutes|Clostridia|Clostridiales	0	0	1	9	1	0	0	0	0	0	0	0	0	0	0	0	0	0	0	0
109978	Bacteria|Firmicutes|Clostridia|Clostridiales|Ruminococcaceae	0	1	2	0	1	2	0	0	3	0	0	1	1	1	1	27	0	0	2	7
110016	Bacteria|Firmicutes|Clostridia|Clostridiales	0	0	4	32	4	0	2	0	0	0	0	0	1	0	0	0	0	0	0	0
110046	Bacteria|Firmicutes|Clostridia|Clostridiales|Lachnospiraceae	0	0	0	0	0	0	1	0	0	0	1	0	0	0	0	0	0	0	0	0
110227	Bacteria|Firmicutes|Clostridia|Clostridiales	1	0	0	0	0	0	0	0	0	0	0	0	0	0	0	0	0	0	0	0
110361	Bacteria|Firmicutes|Clostridia|Clostridiales|Lachnospiraceae	0	0	0	1	0	2	0	2	1	0	0	1	1	0	0	0	0	0	0	0
110660	Bacteria|Firmicutes|Clostridia|Clostridiales	0	0	0	0	0	0	0	0	1	0	0	0	0	0	0	0	0	0	1	0
110836	Bacteria|Firmicutes|Clostridia|Clostridiales|Ruminococcaceae	0	0	0	0	0	0	0	0	1	0	0	0	0	0	0	0	0	0	1	0
110858	Bacteria|Firmicutes|Clostridia|Clostridiales|Lachnospiraceae	0	0	0	0	2	2	2	0	8	0	2	0	0	0	4	0	7	0	5	8
111003	Bacteria|Firmicutes|Clostridia|Clostridiales|Lachnospiraceae	0	0	58	0	4	0	0	2	24	0	2	0	29	0	0	2	3	0	122	21
111024	Bacteria|Firmicutes|Clostridia|Clostridiales	45	5	22	15	8	3	12	14	45	2	8	0	41	4	28	6	258	1	8	45
111098	Bacteria|Firmicutes|Clostridia|Clostridiales	0	0	0	0	0	0	0	0	0	0	0	0	0	0	2	0	0	0	1	0
111130	Bacteria|Firmicutes|Clostridia|Clostridiales	0	0	0	1	0	0	0	0	0	0	0	0	0	0	0	0	0	0	0	0
111267	Bacteria|Firmicutes|Clostridia|Clostridiales|Ruminococcaceae|Ruminococcus	0	0	0	43	19	0	0	0	0	0	0	0	0	0	0	9	0	0	0	0
111293	Bacteria|Firmicutes|Clostridia|Clostridiales	0	0	0	0	0	0	0	0	0	0	0	0	2	0	0	2	0	0	0	0
111613	Bacteria|Firmicutes|Clostridia|Clostridiales	0	0	0	0	0	0	0	0	0	0	0	0	0	0	1	0	0	0	0	0
111671	Bacteria|Firmicutes|Clostridia|Clostridiales|Ruminococcaceae	0	0	0	0	0	0	0	0	0	0	0	0	0	0	0	0	1	0	0	0
111704	Bacteria|Firmicutes|Clostridia|Clostridiales	27	144	100	29	72	57	41	107	7	0	53	3	248	23	127	168	0	0	0	0
111771	Bacteria|Firmicutes|Clostridia|Clostridiales	0	0	0	0	0	0	0	0	0	0	0	0	0	1	0	0	0	0	0	0
111800	Bacteria|Firmicutes|Clostridia|Clostridiales|Ruminococcaceae	0	0	0	0	0	0	0	0	0	0	0	0	0	0	0	1	0	0	0	0
111923	Bacteria|Firmicutes|Clostridia|Clostridiales|Lachnospiraceae|Butyrivibrio	10	24	48	7	3	5	9	10	57	5	61	11	40	22	231	13	1	0	5	16
112758	Bacteria|Firmicutes|Clostridia|Clostridiales|Ruminococcaceae	0	1	1	0	0	0	0	0	2	0	0	1	4	3	0	2	2	0	0	2
113003	Bacteria|Firmicutes|Clostridia|Clostridiales|Ruminococcaceae|Ruminococcus	0	0	0	0	0	0	0	0	0	1	0	0	0	0	0	0	0	1	0	0
113417	Bacteria|Proteobacteria|Deltaproteobacteria|Desulfovibrionales|Desulfovibrionaceae	0	0	0	0	0	0	0	0	0	8	0	0	0	1	0	0	0	0	0	0
124906	Bacteria|Firmicutes|Clostridia|Clostridiales|Veillonellaceae|Megasphaera	0	0	2	0	0	0	1	6	0	2548	0	0	0	0	0	0	1	620	0	0
129755	Bacteria|Firmicutes|Clostridia|Clostridiales|Lachnospiraceae|Butyrivibrio	0	0	0	4	0	0	0	0	0	0	0	0	0	0	0	0	0	0	0	0
131100	Bacteria|Firmicutes|Clostridia|Clostridiales|Lachnospiraceae	0	0	0	0	0	0	0	0	0	0	0	0	3	0	0	2	0	0	3	76
132438	Bacteria|Synergistetes|Synergistia|Synergistales|Dethiosulfovibrionaceae|TG5	0	0	0	0	0	0	0	1	0	0	0	0	3	0	2	0	0	0	4	0
133719	Bacteria|Firmicutes|Clostridia|Clostridiales	0	1	0	0	0	0	1	0	0	0	1	0	2	0	1	0	0	0	0	1
133732	Bacteria|Firmicutes|Clostridia|Clostridiales|Lachnospiraceae	472	1422	8938	5818	2010	995	1309	39	523	15	44	83	3247	157	821	94	153	12	2	814
136604	Bacteria|Firmicutes|Clostridia|Clostridiales|Lachnospiraceae	0	0	0	0	0	0	0	0	0	0	0	0	0	0	0	0	0	1	0	0
137609	Bacteria|Firmicutes|Clostridia|Clostridiales|Clostridiaceae	0	0	0	0	0	0	0	0	0	0	0	0	0	1	0	0	0	0	0	0
141974	Bacteria|Firmicutes|Clostridia|Clostridiales	0	0	0	0	0	0	0	0	0	0	0	1	0	0	0	0	0	0	0	0
143138	Bacteria|Bacteroidetes|Bacteroidia|Bacteroidales|[Paraprevotellaceae]	0	0	0	0	0	0	0	0	0	0	0	0	0	1	0	0	0	0	0	0
144161	Bacteria|Bacteroidetes|Bacteroidia|Bacteroidales|Prevotellaceae|Prevotella	145	1	32	9	0	114	65	8	129	69	207	0	60	30	7	2	11	60	29	1
144196	Bacteria|Firmicutes|Clostridia|Clostridiales	0	0	0	0	0	0	0	0	0	0	0	0	0	0	2	0	0	0	0	0
146314	Bacteria|Tenericutes|Mollicutes|RF39	0	0	0	1	0	0	0	0	0	0	0	0	0	0	0	0	0	0	0	0
147100	Bacteria|Firmicutes|Clostridia|Clostridiales|Ruminococcaceae	0	0	0	0	0	0	0	0	0	15	0	0	0	0	0	0	0	0	0	0
150043	Bacteria|Bacteroidetes|Bacteroidia|Bacteroidales|Prevotellaceae|Prevotella	2	0	0	1	0	0	0	0	0	0	0	0	0	0	0	0	0	0	0	0
150162	Bacteria|Firmicutes|Clostridia|Clostridiales|Lachnospiraceae	0	0	0	0	0	0	0	0	0	0	0	0	0	0	0	0	0	0	0	1
151144	Bacteria|Firmicutes|Clostridia|Clostridiales|Ruminococcaceae	0	0	0	0	0	0	2	0	3	0	0	0	0	1	0	2	1	0	0	0
151647	Bacteria|Firmicutes|Clostridia|Clostridiales	0	0	153	0	0	0	0	0	0	0	0	0	0	0	0	0	0	0	0	0
152058	Bacteria|Bacteroidetes|Bacteroidia|Bacteroidales	0	0	0	0	0	0	0	0	0	0	21	176	0	0	1	41	422	0	667	0
152450	Archaea|Euryarchaeota|Methanobacteria|Methanobacteriales|Methanobacteriaceae|Methanobrevibacter	0	9	4	16	1	1	0	0	4	1	0	0	1	0	16	6	4	0	0	1
152612	Bacteria|Firmicutes|Clostridia|Clostridiales	0	0	1	0	0	0	0	0	0	0	0	0	1	0	0	0	0	0	2	0
152715	Archaea|Euryarchaeota|Thermoplasmata|E2|[Methanomassiliicoccaceae]|vadinCA11	0	0	0	0	0	0	0	0	0	0	0	0	0	0	0	1	0	0	0	2
152801	Archaea|Euryarchaeota|Thermoplasmata|E2|[Methanomassiliicoccaceae]|vadinCA11	0	0	0	3	0	0	0	0	1	0	0	0	0	0	2	1	0	0	0	0
153168	Archaea|Euryarchaeota|Methanobacteria|Methanobacteriales|Methanobacteriaceae|Methanobrevibacter	0	0	0	0	0	1	0	1	1	0	2	0	3	0	0	0	0	0	2	5
153291	Bacteria|Firmicutes|Clostridia|Clostridiales	0	0	5	43	0	0	10	0	0	0	0	0	0	0	3	0	0	0	7	0
153341	Bacteria|Firmicutes|Clostridia|Clostridiales|Ruminococcaceae	1	0	0	0	0	0	0	0	0	0	0	0	0	0	0	18	37	0	0	0
153978	Bacteria|Cyanobacteria|Chloroplast|Streptophyta	0	0	0	0	0	0	0	0	0	0	0	0	0	0	1	0	0	0	0	0
153989	Bacteria|Firmicutes|Clostridia|Clostridiales	0	2	0	0	0	0	0	0	0	0	0	0	1	0	0	0	0	0	1	1
154146	Archaea|Euryarchaeota|Thermoplasmata|E2|[Methanomassiliicoccaceae]|vadinCA11	1	0	3	1	13	0	1	0	0	0	0	0	0	0	2	1	0	0	0	4
154250	Bacteria|Proteobacteria|Alphaproteobacteria|Sphingomonadales|Erythrobacteraceae	0	0	0	0	0	1	0	0	0	0	0	0	0	0	0	0	0	0	0	0
154576	Bacteria|Bacteroidetes|Bacteroidia|Bacteroidales	1	10	14	17	7	12	0	0	0	0	0	0	19	0	10	3	2	0	7	25
154939	Bacteria|Firmicutes|Clostridia|Clostridiales|Lachnospiraceae|Butyrivibrio	0	6	1	1	0	1	0	0	0	0	0	0	0	0	0	0	0	0	0	2
154960	Bacteria|Proteobacteria|Alphaproteobacteria|Sphingomonadales|Erythrobacteraceae|Lutibacterium	0	0	0	0	0	1	0	0	0	0	0	0	0	0	0	0	0	0	0	0
155308	Bacteria|Firmicutes|Clostridia|Clostridiales|Veillonellaceae	0	0	0	0	0	4	0	0	0	0	0	0	0	0	0	0	0	0	0	0
155468	Bacteria|Bacteroidetes|Bacteroidia|Bacteroidales	0	0	1	0	2	6	0	0	0	0	0	0	0	0	0	35	0	0	0	0
155658	Bacteria|Bacteroidetes|Bacteroidia|Bacteroidales	0	0	0	0	0	0	0	0	0	0	0	0	0	0	0	0	0	0	1	0
157238	Bacteria|Firmicutes|Clostridia|Clostridiales	0	0	0	0	0	0	0	0	1	0	1	0	0	0	0	0	0	0	0	0
157246	Bacteria|Firmicutes|Clostridia|Clostridiales	0	0	0	0	0	2	0	0	0	0	0	0	0	0	0	2	0	0	0	0
162479	Bacteria|Bacteroidetes|Bacteroidia|Bacteroidales|Prevotellaceae|Prevotella	0	0	0	0	0	1	0	0	0	0	0	0	0	0	0	4	1	0	0	0
162660	Bacteria|Firmicutes|Clostridia|Clostridiales|Ruminococcaceae|Ruminococcus	0	0	0	1	0	0	0	0	7	0	68	0	0	0	2	0	41	0	0	0
162766	Bacteria|Firmicutes|Clostridia|Clostridiales|Lachnospiraceae	0	0	0	0	0	0	0	0	0	0	0	0	0	1	0	0	0	0	0	0
162820	Bacteria|Firmicutes|Clostridia|Clostridiales|Lachnospiraceae	2	0	0	0	0	0	0	0	0	0	0	0	0	0	0	0	0	0	0	0
163461	Bacteria|Proteobacteria|Gammaproteobacteria|Pasteurellales|Pasteurellaceae	0	0	0	0	0	0	0	1	0	2	1	0	0	0	1	0	1	0	1	0
163539	Bacteria|Firmicutes|Clostridia|Clostridiales|Lachnospiraceae	0	0	0	0	0	0	0	0	0	1	0	0	0	0	0	0	0	0	0	0
163696	Bacteria|Actinobacteria|Coriobacteriia|Coriobacteriales|Coriobacteriaceae	1	1	0	2	1	0	0	8	1	0	1	0	5	0	104	0	1	0	0	2
163800	Bacteria|Firmicutes|Clostridia|Clostridiales|Ruminococcaceae|Ruminococcus	0	0	0	0	0	0	0	0	0	0	1	0	0	0	0	0	0	0	0	0
163857	Bacteria|Proteobacteria|Gammaproteobacteria|Aeromonadales|Succinivibrionaceae|Succinivibrio	5	0	0	0	1	4	1	0	0	0	1	2	1	1	3	0	0	3	0	1
164216	Bacteria|Firmicutes|Clostridia|Clostridiales|Lachnospiraceae	0	0	0	0	0	0	0	0	0	0	0	0	0	0	12	0	0	0	0	0
165462	Bacteria|Bacteroidetes|Bacteroidia|Bacteroidales|Prevotellaceae|Prevotella	0	0	0	1	0	0	0	0	0	0	0	0	0	0	0	0	0	0	0	0
167742	Bacteria|Bacteroidetes|Bacteroidia|Bacteroidales	0	0	0	0	1	1	0	0	0	0	0	0	2	0	0	0	0	0	0	0
168200	Bacteria|Bacteroidetes|Bacteroidia|Bacteroidales|Prevotellaceae|Prevotella	0	0	0	0	0	0	0	0	0	0	0	0	0	0	0	0	0	0	1	0
168383	Bacteria|Firmicutes|Clostridia|Clostridiales	0	0	0	0	0	0	0	0	0	0	0	0	0	0	0	0	0	0	4	0
169164	Bacteria|Bacteroidetes|Bacteroidia|Bacteroidales	0	0	0	0	0	0	0	0	0	0	0	0	0	0	0	0	0	0	2	0
169738	Bacteria|Firmicutes|Clostridia|Clostridiales|Lachnospiraceae|Butyrivibrio	0	0	0	1	0	0	0	1	0	0	0	1	0	0	4	1	0	0	3	1
169898	Bacteria|Firmicutes|Clostridia|Clostridiales|Veillonellaceae	0	0	1	0	0	0	1	2	0	0	0	1	6	1	6	0	0	0	0	0
169950	Bacteria|Bacteroidetes|Bacteroidia|Bacteroidales|Prevotellaceae|Prevotella	0	0	0	0	0	1	0	0	0	0	0	0	0	0	0	0	0	0	0	0
172163	Bacteria|Firmicutes|Clostridia|Clostridiales	0	0	0	0	0	0	0	0	0	0	0	0	0	0	0	0	0	0	2	0
172487	Bacteria|Firmicutes|Clostridia|Clostridiales|Lachnospiraceae|Coprococcus	76	2	9	16	18	20	0	2	11	0	0	6	52	10	4	11	553	0	22	38
173273	Bacteria|Bacteroidetes|Bacteroidia|Bacteroidales|p-2534-18B5	0	0	0	0	0	0	0	0	0	0	0	0	0	0	0	0	9	0	12	0
173378	Bacteria|Firmicutes|Clostridia|Clostridiales|Lachnospiraceae|Butyrivibrio	0	2	1	0	0	0	0	0	0	0	0	0	0	0	0	0	0	0	0	0
173519	Bacteria|Firmicutes|Clostridia|Clostridiales|Lachnospiraceae	0	1	10	3	8	2	0	11	5	0	0	0	12	1	0	6	6	0	15	80
173715	Bacteria|Firmicutes|Clostridia|Clostridiales|Clostridiaceae|Clostridium	0	0	0	0	0	0	0	1	0	0	0	0	0	0	0	0	0	0	1	0
173744	Bacteria|Firmicutes|Clostridia|Clostridiales|Veillonellaceae|Megasphaera	0	0	0	0	0	0	0	0	0	1	0	0	0	0	0	0	0	0	0	0
173792	Bacteria|Firmicutes|Clostridia|Clostridiales|Ruminococcaceae|Ruminococcus	1	0	0	0	0	0	0	0	0	0	0	0	0	0	0	0	0	0	0	0
174688	Bacteria|Firmicutes|Clostridia|Clostridiales|Clostridiaceae|Clostridium	0	0	0	0	0	0	0	0	0	1	0	0	0	0	0	0	0	0	0	0
177150	Bacteria|Bacteroidetes|Bacteroidia|Bacteroidales|Bacteroidaceae|Bacteroides	0	0	0	0	0	0	0	0	0	1	0	0	0	0	0	0	0	0	0	0
177360	Bacteria|Bacteroidetes|Bacteroidia|Bacteroidales|Bacteroidaceae|Bacteroides	0	0	0	0	0	0	0	0	0	19	0	0	0	0	0	0	0	0	0	0
177704	Bacteria|Firmicutes|Clostridia|Clostridiales	0	0	0	0	0	0	0	0	0	0	0	0	0	0	0	0	0	0	8	0
179806	Bacteria|Bacteroidetes|Bacteroidia|Bacteroidales|[Paraprevotellaceae]	1	0	0	1	0	0	5	2	0	698	98	0	0	0	0	1	1	518	0	0
180826	Bacteria|Firmicutes|Clostridia|Clostridiales|Ruminococcaceae|Ruminococcus	0	0	1	0	0	0	0	0	0	0	0	0	0	0	0	0	0	0	0	0
180834	Bacteria|Bacteroidetes|Bacteroidia|Bacteroidales|Bacteroidaceae|Bacteroides	0	0	0	0	0	0	0	0	0	1	0	0	0	0	0	0	0	0	0	0
180877	Bacteria|Firmicutes|Clostridia|Clostridiales|Veillonellaceae|Selenomonas	0	0	0	0	0	1	2	4	1	0	2	0	2	1	0	0	1	0	1	0
187816	Bacteria|Firmicutes|Clostridia|Clostridiales	0	0	0	0	0	0	0	0	0	0	0	0	0	0	0	0	0	0	1	0
188700	Bacteria|Firmicutes|Clostridia|Clostridiales|Lachnospiraceae	0	1	0	0	0	0	0	0	0	0	0	0	0	0	0	0	0	0	0	0
189011	Bacteria|Firmicutes|Clostridia|Clostridiales|Ruminococcaceae|Ruminococcus	0	0	0	0	0	0	0	0	0	0	1	0	0	0	0	0	0	0	0	0
190309	Bacteria|Bacteroidetes|Bacteroidia|Bacteroidales|Bacteroidaceae|Bacteroides	0	0	0	0	0	0	0	0	0	2	0	0	0	0	0	0	0	0	0	0
191043	Bacteria|Firmicutes|Clostridia|Clostridiales	0	0	0	0	0	0	0	0	0	1	0	0	0	0	0	0	0	0	0	0
192437	Bacteria|Firmicutes|Clostridia|Clostridiales	0	0	0	0	0	0	0	0	0	0	0	0	0	0	0	0	0	0	1	0
192684	Bacteria|Bacteroidetes|Bacteroidia|Bacteroidales|Bacteroidaceae|Bacteroides	0	0	0	0	0	0	0	0	0	1	0	0	0	0	0	0	0	0	0	0
192767	Bacteria|Firmicutes|Clostridia|Clostridiales|Lachnospiraceae	0	0	0	4	0	0	0	0	0	0	0	0	1	0	0	1	0	0	0	0
192865	Bacteria|Bacteroidetes|Bacteroidia|Bacteroidales|Bacteroidaceae|Bacteroides	0	0	0	0	0	0	0	0	0	1	0	0	0	0	0	0	0	0	0	0
193722	Bacteria|Firmicutes|Clostridia|Clostridiales|Ruminococcaceae	0	0	0	0	0	0	0	0	0	0	0	0	0	1	0	0	0	0	0	0
197458	Bacteria|Firmicutes|Clostridia|Clostridiales|Lachnospiraceae|[Ruminococcus]	0	0	0	0	0	0	0	0	0	0	0	0	0	0	0	0	0	0	0	1
197661	Bacteria|Firmicutes|Clostridia|Clostridiales|Lachnospiraceae	0	0	0	0	0	0	0	0	0	0	0	0	0	0	0	0	0	8	0	0
198552	Bacteria|Firmicutes|Clostridia|Clostridiales|Lachnospiraceae	88	134	0	206	7	36	7	4	286	2208	162	1	1	337	430	11	111	759	64	48
198866	Bacteria|Bacteroidetes|Bacteroidia|Bacteroidales|Porphyromonadaceae|ParaBacteroides	0	0	0	0	0	0	0	0	0	6	0	0	0	0	0	0	0	2	0	0
199318	Bacteria|Firmicutes|Clostridia|Clostridiales|Lachnospiraceae	0	0	0	0	0	0	0	0	0	0	0	0	0	0	0	0	0	1	0	0
199534	Bacteria|Bacteroidetes|Bacteroidia|Bacteroidales|Rikenellaceae	0	2	0	0	0	0	0	0	0	35	0	0	0	0	0	0	0	3	0	0
202162	Bacteria|Firmicutes|Clostridia|Clostridiales|Ruminococcaceae|Ruminococcus	0	0	0	0	0	0	0	0	0	0	0	0	0	0	0	0	0	0	0	1
203934	Bacteria|Bacteroidetes|Bacteroidia|Bacteroidales	0	0	0	1	0	0	0	0	1	0	0	0	0	0	0	0	0	0	1	3
205118	Bacteria|Bacteroidetes|Bacteroidia|Bacteroidales|RF16	1	0	0	0	0	0	2	0	0	1	1	1	0	0	0	0	0	0	0	0
205148	Bacteria|Firmicutes|Clostridia|Clostridiales|Lachnospiraceae|Lachnobacterium	0	0	0	0	0	0	0	0	0	0	0	0	0	0	115	0	0	7	0	0
205159	Bacteria|Firmicutes|Clostridia|Clostridiales|Ruminococcaceae|Ruminococcus	0	0	0	0	2	0	0	0	1	0	0	0	0	0	0	2	1	0	0	3
205309	Bacteria|Firmicutes|Clostridia|Clostridiales|Ruminococcaceae	0	0	0	0	0	0	0	0	0	1	0	0	0	0	0	0	0	0	0	0
205661	Bacteria|Bacteroidetes|Bacteroidia|Bacteroidales	23	75	49	0	22	25	121	73	188	5	182	0	7	82	47	89	147	2	151	60
205848	Bacteria|Firmicutes|Clostridia|Clostridiales|Lachnospiraceae|Butyrivibrio	0	1	1	0	0	0	1	0	0	0	0	0	0	1	0	0	0	0	0	0
206152	Bacteria|Bacteroidetes|Bacteroidia|Bacteroidales|Prevotellaceae|Prevotella	0	0	1	0	0	1	0	0	0	0	0	1	0	0	0	0	0	0	0	0
206154	Bacteria|Firmicutes|Clostridia|Clostridiales|Lachnospiraceae|Butyrivibrio	0	2	0	0	0	0	0	0	0	0	0	0	0	0	0	0	0	0	0	0
206186	Bacteria|TM7|TM7-3|CW040|F16	0	0	0	0	0	3	0	0	1	0	0	0	0	1	0	0	1	0	0	0
206587	Bacteria|Bacteroidetes|Bacteroidia|Bacteroidales|Prevotellaceae|Prevotella	0	0	0	0	0	0	0	1	0	0	0	1	0	0	0	0	0	0	0	0
207023	Bacteria|Tenericutes|Mollicutes|RF39	0	0	0	0	0	0	0	0	0	0	0	1	0	0	0	0	0	0	0	0
207286	Bacteria|Firmicutes|Clostridia|Clostridiales	6	63	0	4	1	11	2	0	25	0	2	2	1	0	4	9	0	0	7	8
207831	Bacteria|Bacteroidetes|Bacteroidia|Bacteroidales|Prevotellaceae|Prevotella	0	0	0	0	0	1	0	0	0	0	0	0	0	0	0	0	0	0	0	0
208042	Bacteria|Firmicutes|Clostridia|Clostridiales	0	0	0	1	0	0	0	0	0	0	1	0	0	0	0	0	0	0	0	0
208300	Bacteria|Firmicutes|Clostridia|Clostridiales	0	0	0	0	0	0	0	0	0	0	0	0	0	0	0	0	0	0	0	1
208774	Bacteria|Bacteroidetes|Bacteroidia|Bacteroidales	7	5	0	12	22	17	0	0	0	0	0	0	12	1	0	16	0	0	0	0
208802	Bacteria|Firmicutes|Clostridia|Clostridiales|Christensenellaceae	0	0	0	0	0	0	0	0	1	0	0	0	0	0	0	0	0	0	0	0
208901	Bacteria|Firmicutes|Clostridia|Clostridiales|Lachnospiraceae|Coprococcus	0	0	0	0	0	0	0	0	0	15	0	0	0	0	0	0	0	0	0	0
208996	Bacteria|Firmicutes|Clostridia|Clostridiales|Lachnospiraceae	0	0	0	0	1	0	0	0	0	0	0	0	0	0	0	0	0	0	0	0
209059	Bacteria|Firmicutes|Clostridia|Clostridiales	6	0	0	1	2	0	0	2	8	0	0	0	1	1	0	2	0	0	11	13
209334	Bacteria|Firmicutes|Clostridia|Clostridiales|Ruminococcaceae	0	0	0	1	1	0	0	0	0	0	0	0	0	0	1	0	0	0	5	1
209576	Bacteria|Bacteroidetes|Bacteroidia|Bacteroidales|[Paraprevotellaceae]|YRC22	0	1	0	0	5	2	0	0	0	0	0	0	1	0	0	0	0	0	3	0
209806	Bacteria|Bacteroidetes|Bacteroidia|Bacteroidales	11	0	2	144	103	160	0	12	8	0	0	0	42	11	0	51	165	1	77	10
210102	Bacteria|Tenericutes|Mollicutes|RF39	0	0	0	0	0	0	0	0	0	0	0	0	0	0	0	0	0	0	57	0
210165	Bacteria|Firmicutes|Clostridia|Clostridiales|Lachnospiraceae|Shuttleworthia	0	0	0	0	0	0	0	0	0	0	0	0	0	0	0	0	0	1	1	0
210201	Bacteria|Proteobacteria|Betaproteobacteria|Burkholderiales|Oxalobacteraceae	0	0	0	0	0	0	0	0	0	0	0	0	0	0	1	0	0	0	0	0
210262	Bacteria|Firmicutes|Clostridia|Clostridiales	0	0	0	2	0	0	0	0	0	0	1	0	1	0	0	0	1	0	309	1
210867	Bacteria|Firmicutes|Clostridia|Clostridiales	0	0	0	0	0	0	0	0	0	0	0	0	0	0	0	0	0	0	1	0
211784	Bacteria|Bacteroidetes|Bacteroidia|Bacteroidales|Prevotellaceae|Prevotella	2	0	1	0	0	1	0	0	0	0	2	1	0	2	0	0	2	12	0	3
211927	Bacteria|Firmicutes|Erysipelotrichi|Erysipelotrichales|Erysipelotrichaceae|RFN20	0	0	0	0	0	3	0	0	0	0	0	0	0	0	0	0	0	0	0	0
212228	Bacteria|Firmicutes|Clostridia|Clostridiales|Ruminococcaceae	0	0	0	0	0	0	0	1	4	0	0	0	0	0	0	2	8	0	0	1
212281	Bacteria|Firmicutes|Clostridia|Clostridiales|Lachnospiraceae|Butyrivibrio	92	607	70	142	95	25	1	128	169	18	128	30	140	255	175	171	294	62	103	124
212497	Bacteria|Tenericutes|Mollicutes|Anaeroplasmatales|Anaeroplasmataceae|Anaeroplasma	24	11	7	27	70	72	0	78	43	0	4	245	118	5	2	43	0	1	12	29
212832	Bacteria|Bacteroidetes|Bacteroidia|Bacteroidales|Prevotellaceae|Prevotella	0	0	1	1	0	0	696	867	1071	1	244	0	416	8	364	45	96	0	291	1239
212902	Bacteria|Firmicutes|Clostridia|Clostridiales	1	0	0	0	0	0	0	0	0	0	0	0	0	0	0	0	0	0	0	0
213337	Bacteria|Firmicutes|Clostridia|Clostridiales|[Mogibacteriaceae]	21	18	33	34	57	30	0	13	69	0	2	40	25	0	3	45	2	0	84	28
213576	Bacteria|Bacteroidetes|Bacteroidia|Bacteroidales|Prevotellaceae|Prevotella	0	8	115	209	91	19	1	2	24	194	2	2	45	140	415	211	187	27	0	0
213819	Bacteria|Bacteroidetes|Bacteroidia|Bacteroidales|Prevotellaceae|Prevotella	1939	49	279	1075	10	111	2	54	107	6945	25	4020	149	81	3	8	49	1090	1	97
214310	Bacteria|Tenericutes|Mollicutes|RF39	2	0	0	0	0	0	0	0	0	0	0	7	0	0	0	0	0	0	2	4
214450	Bacteria|Firmicutes|Clostridia|Clostridiales	0	0	0	0	0	0	0	0	1	0	0	0	0	0	0	2	3	0	0	0
214684	Bacteria|Firmicutes|Clostridia|Clostridiales	0	0	0	0	0	0	0	0	1	0	1	0	0	0	0	0	0	0	0	0
214997	Bacteria|Bacteroidetes|Bacteroidia|Bacteroidales|Prevotellaceae|Prevotella	0	0	0	1	4	2	0	0	0	0	0	0	0	0	0	0	0	2	3	1
215231	Bacteria|Firmicutes|Clostridia|Clostridiales|Ruminococcaceae	0	2	0	0	0	0	0	0	0	3	0	0	0	0	0	0	0	0	0	0
216009	Bacteria|Firmicutes|Clostridia|Clostridiales|Lachnospiraceae|Coprococcus	0	0	0	0	0	0	0	0	0	0	0	0	0	0	0	0	1	0	0	0
216511	Bacteria|Bacteroidetes|Bacteroidia|Bacteroidales|Prevotellaceae|Prevotella	0	1	0	0	0	4	1	0	0	1	1	0	0	0	1	0	0	0	0	0
216587	Bacteria|Bacteroidetes|Bacteroidia|Bacteroidales|Prevotellaceae|Prevotella	0	0	0	0	0	0	0	0	0	0	0	0	0	0	0	0	0	0	0	1
216599	Bacteria|Bacteroidetes|Bacteroidia|Bacteroidales|Rikenellaceae	0	0	0	0	0	0	0	0	0	1	0	0	0	0	0	0	0	0	0	0
228232	Bacteria|Firmicutes|Clostridia|Clostridiales	0	0	0	0	0	0	0	0	0	0	0	0	0	0	0	0	0	0	21	0
236094	Bacteria|Bacteroidetes|Bacteroidia|Bacteroidales|Prevotellaceae|Prevotella	0	0	0	0	0	0	0	0	0	0	0	0	0	0	0	1	0	0	0	0
237021	Bacteria|Bacteroidetes|Bacteroidia|Bacteroidales|Porphyromonadaceae|Porphyromonas	1	0	0	0	0	0	0	0	0	0	0	0	0	0	0	0	0	0	0	0
237468	Bacteria|Firmicutes|Clostridia|Clostridiales|Lachnospiraceae|Anaerostipes	0	0	2	0	185	0	0	0	1	0	0	0	0	0	1	37	2	0	10	222
241137	Bacteria|Bacteroidetes|Bacteroidia|Bacteroidales|Prevotellaceae|Prevotella	0	0	0	0	1	0	0	0	0	0	1	0	0	0	0	0	0	0	0	0
241489	Bacteria|Firmicutes|Clostridia|Clostridiales|Ruminococcaceae|Ruminococcus	0	0	0	0	0	0	0	0	0	0	0	0	0	0	0	0	0	0	1	0
242873	Bacteria|Firmicutes|Clostridia|Clostridiales|[Mogibacteriaceae]	2	33	117	33	66	21	13	11	28	0	13	18	15	21	40	43	78	0	71	40
244032	Bacteria|Cyanobacteria|4C0d-2|YS2	0	0	0	0	0	0	1	0	0	0	0	0	0	0	0	0	0	0	0	0
244436	Bacteria|Cyanobacteria|4C0d-2|YS2	0	0	0	8	0	2	0	0	0	0	0	0	0	0	0	0	0	0	0	0
248112	Bacteria|Bacteroidetes|Bacteroidia|Bacteroidales	16	36	28	103	57	64	33	23	51	1	3	1045	86	0	9	7	148	2	40	39
248447	Bacteria|Bacteroidetes|Bacteroidia|Bacteroidales|Prevotellaceae|Prevotella	0	0	1	4	0	2	0	0	0	0	0	4	2	1	0	1	3	0	2	4
249173	Bacteria|Proteobacteria|Alphaproteobacteria|Sphingomonadales|Sphingomonadaceae|Novosphingobium	0	0	0	0	1	0	0	0	0	0	0	0	0	0	0	0	0	0	0	0
249189	Bacteria|Firmicutes|Clostridia|Clostridiales	4	62	0	1	0	1	6	3	14	0	0	0	0	0	0	1	2	0	3	2
249309	Bacteria|Bacteroidetes|Bacteroidia|Bacteroidales|Prevotellaceae|Prevotella	2	148	1857	3568	1368	448	4	38	277	2886	7	6	846	2273	5914	3696	2748	472	4	6
251395	Bacteria|Firmicutes|Clostridia|Clostridiales	0	1	1	2	0	0	0	0	0	0	0	0	0	0	0	0	0	0	0	0
251961	Bacteria|Firmicutes|Clostridia|Clostridiales	0	0	0	0	0	0	0	1	1	0	0	0	1	0	3	1	0	0	1	1
253542	Bacteria|Firmicutes|Clostridia|Clostridiales	0	0	0	0	0	0	0	0	0	0	0	0	0	0	1	0	0	0	0	0
254541	Bacteria|Bacteroidetes|Bacteroidia|Bacteroidales	0	0	0	0	0	0	0	0	0	0	0	0	0	0	0	0	0	0	1	0
254600	Bacteria|Firmicutes|Clostridia|Clostridiales	0	0	1	0	0	0	1	0	0	0	0	0	0	0	0	1	0	0	0	0
254969	Bacteria|Bacteroidetes|Bacteroidia|Bacteroidales	0	0	0	0	0	0	0	1	0	0	0	0	0	0	0	0	0	0	0	0
255359	Bacteria|Firmicutes|Bacilli|Lactobacillales|Streptococcaceae|Streptococcus	0	0	0	0	0	0	0	0	0	0	0	0	0	0	2	0	0	0	0	0
258099	Bacteria|Firmicutes|Clostridia|Clostridiales|Ruminococcaceae	0	0	0	0	0	0	0	0	0	4	0	0	0	0	0	0	0	0	0	0
258180	Bacteria|Verrucomicrobia|Verruco-5|WCHB1-41|RFP12	0	0	0	0	0	0	0	0	0	0	0	0	0	0	0	0	1	0	0	0
258263	Bacteria|TM7|TM7-3|CW040|F16	0	0	1	0	0	0	0	0	0	0	0	0	0	0	1	0	0	0	0	0
258394	Bacteria|Firmicutes|Clostridia|Clostridiales	0	0	0	0	0	0	0	0	0	0	0	0	0	0	0	3	19	0	0	0
258613	Bacteria|Firmicutes|Clostridia|Clostridiales	0	0	15	250	2	4	0	0	0	0	0	0	0	0	0	1	1	0	0	0
258636	Bacteria|Verrucomicrobia|Verruco-5|WCHB1-41|RFP12	0	0	0	0	0	0	11	0	0	0	1	28	0	14	3	0	1	0	43	1
259224	Bacteria|Bacteroidetes|Bacteroidia|Bacteroidales|S24-7	0	0	0	0	0	0	0	0	0	0	0	0	0	0	0	0	0	0	1	0
259270	Bacteria|Firmicutes|Erysipelotrichi|Erysipelotrichales|Erysipelotrichaceae|p-75-a5	0	0	1	0	0	0	0	0	0	0	0	2	0	0	0	0	0	0	0	1
259533	Bacteria|Spirochaetes|Spirochaetes|Spirochaetales|Spirochaetaceae|Treponema	0	2	0	0	0	1	0	1	0	0	0	3	1	0	1	1	0	0	3	0
259544	Bacteria|Bacteroidetes|Bacteroidia|Bacteroidales|Prevotellaceae|Prevotella	0	0	0	2	189	22	0	0	1	0	0	0	1	1	0	6	0	1	110	2172
259677	Bacteria|Tenericutes|Mollicutes|RF39	3	0	5	1	1	2	1	3	1	0	0	2	10	0	0	1	0	0	3	3
259815	Bacteria|Firmicutes|Clostridia|Clostridiales|Lachnospiraceae	0	0	0	0	0	0	0	0	0	0	0	0	0	0	0	0	0	0	0	1
259819	Bacteria|Bacteroidetes|Bacteroidia|Bacteroidales|S24-7	0	0	6	0	0	0	0	1	0	0	0	0	0	0	53	0	0	0	0	0
260448	Bacteria|Firmicutes|Clostridia|Clostridiales|Lachnospiraceae|Butyrivibrio	127	101	159	68	49	43	398	1	17	178	39	7	7	174	5	1	0	381	345	44
260468	Bacteria|Firmicutes|Erysipelotrichi|Erysipelotrichales|Erysipelotrichaceae|p-75-a5	0	0	0	0	0	2	2	0	0	0	0	0	0	0	3	0	0	0	0	0
260787	Bacteria|Firmicutes|Clostridia|Clostridiales|Lachnospiraceae|Coprococcus	0	1	0	0	0	0	0	0	0	0	0	0	0	0	0	0	0	0	0	0
260804	Bacteria|Firmicutes|Clostridia|Clostridiales|Ruminococcaceae	0	1	0	0	0	1	0	0	4	1	0	2	0	1	2	0	0	0	1	0
260928	Bacteria|Bacteroidetes|Bacteroidia|Bacteroidales|[Paraprevotellaceae]|YRC22	0	1	0	0	0	0	0	0	0	0	0	0	0	0	0	0	0	0	0	0
261871	Bacteria|Firmicutes|Erysipelotrichi|Erysipelotrichales|Erysipelotrichaceae|p-75-a5	47	39	125	10	17	8	9	42	50	3	32	31	99	11	91	51	34	2	28	26
262016	Bacteria|Firmicutes|Clostridia|Clostridiales	0	0	0	2	0	0	3	0	4	0	0	0	6	1	0	0	1	0	47	15
262600	Bacteria|Firmicutes|Erysipelotrichi|Erysipelotrichales|Erysipelotrichaceae|Bulleidia	1	4	2	0	0	0	20	22	240	0	16	1	0	4	19	0	11	1	0	0
262632	Bacteria|Firmicutes|Clostridia|Clostridiales|Ruminococcaceae	0	0	0	0	2	0	12	0	8	0	2	0	5	0	0	1	7	0	13	4
262849	Bacteria|Proteobacteria|Gammaproteobacteria|Aeromonadales|Succinivibrionaceae|Ruminobacter	0	0	0	0	0	1	1	1	0	0	0	0	1	0	0	0	0	0	0	0
263180	Bacteria|Firmicutes|Clostridia|Clostridiales|Ruminococcaceae	0	0	0	0	0	0	0	0	0	0	0	0	1	0	0	0	0	0	0	0
263256	Bacteria|Verrucomicrobia|Verruco-5|WCHB1-41|RFP12	0	0	0	0	2	1	0	0	0	0	0	0	0	0	0	0	0	0	0	0
263905	Bacteria|Bacteroidetes|Bacteroidia|Bacteroidales|Prevotellaceae|Prevotella	1	0	0	0	0	0	0	0	0	0	0	0	0	0	0	0	0	0	0	0
264036	Bacteria|Firmicutes|Clostridia|Clostridiales|Lachnospiraceae	0	0	0	0	0	0	0	0	0	0	1	0	0	0	0	0	0	0	0	0
264735	Bacteria|SR1	1	0	0	0	0	0	0	0	0	0	0	0	0	0	0	0	0	0	0	0
264967	Bacteria|Firmicutes|Clostridia|Clostridiales|Veillonellaceae|Megasphaera	0	0	0	0	0	0	0	0	0	0	0	0	0	0	0	0	0	1	0	0
265032	Bacteria|Firmicutes|Clostridia|Clostridiales|Ruminococcaceae	0	0	0	0	0	0	0	0	0	0	0	0	0	0	9	0	7	0	0	0
265265	Bacteria|Firmicutes|Clostridia|Clostridiales|Lachnospiraceae	0	0	0	0	0	2	0	0	0	0	0	0	0	0	0	0	0	0	0	0
265303	Bacteria|Bacteroidetes|Bacteroidia|Bacteroidales	0	0	0	0	0	0	0	0	0	0	0	0	0	1	0	0	0	0	0	0
265316	Bacteria|Firmicutes|Clostridia|Clostridiales	19	51	1	8	2	5	0	7	7	0	0	0	2	3	20	5	0	0	34	67
265639	Bacteria|Tenericutes|Mollicutes|RF39	0	0	0	0	0	1	0	0	0	0	0	0	0	0	0	0	0	0	0	0
265925	Bacteria|Tenericutes|Mollicutes|RF39	0	0	0	0	0	0	0	0	0	0	0	0	0	0	0	0	1	0	0	0
266198	Bacteria|Tenericutes|Mollicutes|RF39	0	0	1	1	0	0	0	0	1	0	0	0	0	0	2	0	0	0	0	0
266210	Bacteria|Firmicutes|Clostridia|Clostridiales|Veillonellaceae|Megasphaera	0	0	0	1	0	0	0	0	0	0	0	0	0	0	0	0	0	0	0	0
266552	Bacteria|Firmicutes|Clostridia|Clostridiales|Ruminococcaceae	0	0	0	11	4	2	0	2	4	1	0	3	3	0	0	5	6	0	9	4
267490	Bacteria|Bacteroidetes|Bacteroidia|Bacteroidales|Prevotellaceae|Prevotella	0	0	0	0	0	3	1	0	0	1	0	3	0	1	0	1	0	0	1	0
268221	Bacteria|Firmicutes|Clostridia|Clostridiales	1	0	0	0	0	0	1	0	0	0	0	0	0	0	0	0	0	0	0	0
268434	Bacteria|Firmicutes|Clostridia|Clostridiales	0	0	1	1	2	0	0	0	12	0	0	1	0	0	0	0	0	0	1	2
268587	Bacteria|Elusimicrobia|Endomicrobia	0	0	50	19	52	50	0	0	0	0	0	1	1	0	0	100	0	0	145	230
268658	Bacteria|Firmicutes|Clostridia|Clostridiales	0	0	0	0	0	0	0	0	0	0	0	0	0	0	1	0	0	0	0	0
268683	Bacteria|Bacteroidetes|Bacteroidia|Bacteroidales|Prevotellaceae|Prevotella	8	5	3	5	2748	13	2425	5154	5114	8	8850	1669	2167	1041	81	237	6	4	823	1263
268684	Bacteria|Tenericutes|Mollicutes|Anaeroplasmatales|Anaeroplasmataceae|Anaeroplasma	2	320	8	639	118	1060	0	1	0	0	0	0	1	0	0	0	0	0	4	37
268730	Bacteria|Firmicutes|Clostridia|Clostridiales	0	0	1	0	0	0	0	0	0	0	0	0	0	0	0	7	0	0	1	1
269172	Bacteria|Firmicutes|Clostridia|Clostridiales|Ruminococcaceae|Oscillospira	0	0	1	0	0	0	0	0	0	0	0	0	0	0	0	0	0	0	0	0
269309	Bacteria|Bacteroidetes|Bacteroidia|Bacteroidales|Bacteroidaceae|BF311	0	0	0	6	0	4	0	0	0	0	0	0	0	0	0	0	0	0	0	0
269531	Bacteria|Firmicutes|Clostridia|Clostridiales|Ruminococcaceae|Ruminococcus	0	0	0	0	0	0	0	0	0	0	0	0	1	0	0	0	0	0	0	0
269674	Bacteria|Verrucomicrobia|Verruco-5|WCHB1-41|RFP12	0	0	0	1	0	0	0	0	1	0	0	0	0	0	0	0	0	0	0	0
269890	Bacteria|Proteobacteria|Deltaproteobacteria|Desulfovibrionales|Desulfovibrionaceae|Desulfovibrio|D168	1	0	0	0	0	3	0	0	0	0	1	0	0	2	0	0	0	0	0	0
269913	Bacteria|Firmicutes|Clostridia|Clostridiales|Ruminococcaceae	8	4	10	15	6	0	11	16	26	0	11	6	18	2	43	19	2	0	29	35
270451	Bacteria|Bacteroidetes|Bacteroidia|Bacteroidales|S24-7	0	0	0	0	0	0	0	0	0	1	0	0	0	0	0	0	0	0	0	0
270511	Bacteria|Firmicutes|Clostridia|Clostridiales|Lachnospiraceae|Butyrivibrio	0	1	0	0	1	0	0	1	0	0	0	0	0	0	0	0	0	0	3	0
270609	Bacteria|Bacteroidetes|Bacteroidia|Bacteroidales	0	0	0	3	15	2	0	0	0	0	0	0	0	0	0	0	0	0	0	0
270612	Bacteria|Firmicutes|Clostridia|Clostridiales|Lachnospiraceae	0	0	0	0	0	0	0	0	0	0	0	1	0	0	0	0	0	0	0	0
270786	Bacteria|Firmicutes|Clostridia|Clostridiales	0	0	0	0	0	1	0	0	0	0	0	0	0	0	0	1	0	0	10	0
270860	Bacteria|Firmicutes|Clostridia|Clostridiales|Lachnospiraceae	0	0	0	0	0	0	0	0	0	0	0	0	0	0	2	0	0	0	0	0
271582	Bacteria|SR1	0	1	0	0	0	2	0	2	0	0	1	0	0	3	0	0	0	2	1	0
271602	Bacteria|Firmicutes|Clostridia|Clostridiales	0	0	1	0	0	0	0	0	0	0	0	0	0	0	0	0	0	0	2	0
272021	Bacteria|Firmicutes|Clostridia|Clostridiales|Ruminococcaceae	0	0	0	0	0	0	0	0	1	0	0	0	0	0	0	0	0	0	0	0
272871	Bacteria|Firmicutes|Clostridia|Clostridiales	0	0	0	0	0	1	1	0	0	0	0	0	0	0	0	0	1	0	0	0
272909	Bacteria|Firmicutes|Clostridia|Clostridiales	2	0	0	0	0	0	0	0	0	0	0	0	0	0	0	0	0	0	0	0
272980	Bacteria|Firmicutes|Clostridia|Clostridiales	0	0	0	0	0	1	0	0	0	0	0	0	0	0	0	0	0	0	0	0
273277	Bacteria|Bacteroidetes|Bacteroidia|Bacteroidales	0	0	0	0	0	0	0	0	0	0	0	1	0	0	0	0	0	0	0	0
274010	Bacteria|Chloroflexi|Anaerolineae|Anaerolineales|Anaerolinaceae|SHD-231	0	0	0	0	1	0	0	0	0	0	0	0	0	0	0	0	0	0	0	0
274050	Bacteria|Bacteroidetes|Bacteroidia|Bacteroidales|[Paraprevotellaceae]	0	0	0	0	0	1	0	0	0	0	0	0	0	0	0	0	0	0	0	0
274228	Bacteria|Bacteroidetes|Bacteroidia|Bacteroidales|[Paraprevotellaceae]|YRC22	0	0	0	0	0	1	0	0	0	0	0	0	0	0	0	0	0	0	0	0
274299	Bacteria|Spirochaetes|Spirochaetes|Spirochaetales|Spirochaetaceae|Treponema	0	0	0	0	0	0	0	0	0	0	0	0	0	0	0	1	0	0	0	0
274406	Bacteria|Firmicutes|Clostridia|Clostridiales	0	0	0	3	0	0	0	1	0	0	0	0	0	0	2	0	1	0	1	0
274577	Bacteria|Firmicutes|Clostridia|Clostridiales|Lachnospiraceae|Coprococcus	0	0	0	0	0	0	0	0	0	0	0	0	0	0	0	0	0	0	0	1
275021	Bacteria|Bacteroidetes|Bacteroidia|Bacteroidales	2	2	6	7	4	4	0	0	0	0	0	0	9	2	1	6	0	0	2	8
275197	Bacteria|Firmicutes|Clostridia|Clostridiales|Ruminococcaceae	0	0	0	0	0	0	0	0	0	0	0	0	0	0	0	1	0	0	0	0
276783	Bacteria|Firmicutes|Clostridia|Clostridiales|Lachnospiraceae	0	0	9	0	0	0	26	7	0	0	0	0	1	0	3	17	37	0	0	0
277037	Bacteria|Bacteroidetes|Bacteroidia|Bacteroidales	0	0	0	0	0	0	0	0	0	0	0	0	0	0	0	0	1	0	0	1
277132	Bacteria|Tenericutes|Mollicutes|RF39	0	0	0	0	0	0	1	0	0	0	0	0	0	0	0	0	0	0	0	0
277186	Bacteria|Firmicutes|Clostridia|Clostridiales|Ruminococcaceae	0	0	0	0	0	0	0	0	0	0	0	0	0	0	0	0	3	0	0	20
277519	Bacteria|TM7|TM7-3|CW040|F16	0	1	0	0	0	0	0	0	1	0	2	0	0	0	200	11	0	0	0	0
278928	Bacteria|Firmicutes|Clostridia|Clostridiales|Ruminococcaceae|Ruminococcus	0	0	0	0	0	0	0	0	0	0	0	1	1	0	0	0	0	0	0	0
279048	Bacteria|Cyanobacteria|4C0d-2|YS2	1	0	0	0	2	0	0	0	0	0	0	0	9	0	0	0	0	0	9	0
287471	Bacteria|Firmicutes|Clostridia|Clostridiales|[Mogibacteriaceae]|Mogibacterium	0	0	0	0	0	0	0	0	0	0	0	0	0	0	0	1	0	0	0	0
287608	Bacteria|Firmicutes|Clostridia|Clostridiales|Ruminococcaceae|Ruminococcus	0	0	0	0	0	0	0	0	0	0	0	0	1	0	0	0	1	0	0	0
287689	Bacteria|Firmicutes|Clostridia|Clostridiales|Lachnospiraceae	3	0	17	0	2	1	0	3	5	0	2	0	1	0	2	1	0	0	0	5
287813	Bacteria|Firmicutes|Bacilli|Lactobacillales|Streptococcaceae|Streptococcus	0	0	0	0	0	0	0	0	0	0	0	0	0	0	1	0	0	0	0	0
287879	Bacteria|Firmicutes|Clostridia|Clostridiales	0	0	0	1	0	0	0	0	0	0	0	0	0	0	0	0	0	0	0	0
287977	Bacteria|Firmicutes|Clostridia|Clostridiales|Ruminococcaceae	0	0	0	0	0	0	0	0	1	0	0	0	0	0	0	0	0	0	0	0
288075	Bacteria|Firmicutes|Clostridia|Clostridiales|Ruminococcaceae|Oscillospira	0	0	0	0	0	0	0	0	0	0	0	0	0	0	1	0	0	1	3	0
288283	Bacteria|Proteobacteria|Alphaproteobacteria|Caulobacterales|Caulobacteraceae	0	0	0	0	1	0	0	0	0	1	0	0	0	0	0	0	0	0	0	0
288312	Bacteria|Firmicutes|Clostridia|Clostridiales	0	0	0	0	0	0	0	0	1	0	0	0	0	0	0	0	0	0	0	0
288349	Bacteria|Firmicutes|Clostridia|Clostridiales|Ruminococcaceae	0	0	0	0	0	0	0	0	0	0	0	0	0	0	0	0	1	0	0	0
289064	Bacteria|Firmicutes|Clostridia|Clostridiales|Lachnospiraceae	0	0	0	0	0	0	0	0	0	2	0	0	0	1	0	0	0	0	0	0
289157	Bacteria|Firmicutes|Clostridia|Clostridiales	1	0	0	0	0	0	0	1	0	0	0	0	0	0	0	0	0	0	0	0
289204	Bacteria|Firmicutes|Clostridia|Clostridiales|Ruminococcaceae	0	0	0	0	1	0	0	0	0	0	0	0	3	0	0	0	0	0	2	1
289468	Bacteria|Bacteroidetes|Bacteroidia|Bacteroidales|[Paraprevotellaceae]|YRC22	0	0	0	0	0	0	1	1	0	0	1	7	5	0	0	1	1	0	2	4
289500	Bacteria|Bacteroidetes|Bacteroidia|Bacteroidales	14	111	3	3	18	36	0	0	0	0	0	1	0	0	0	0	0	0	2	1
289569	Bacteria|Firmicutes|Clostridia|Clostridiales	0	0	4	7	2	0	0	0	0	0	0	0	0	0	0	0	4	0	3	1
289723	Bacteria|Bacteroidetes|Bacteroidia|Bacteroidales|Prevotellaceae|Prevotella	0	0	0	0	0	0	0	0	0	0	0	0	0	0	0	0	0	0	2	0
289771	Bacteria|Firmicutes|Clostridia|Clostridiales	0	0	0	0	0	0	0	0	0	0	0	0	0	0	0	1	0	0	0	0
289809	Bacteria|Firmicutes|Clostridia|Clostridiales|Lachnospiraceae	0	2	7	2	1	0	1	1	1	0	2	0	0	0	1	1	0	0	0	1
289944	Bacteria|Firmicutes|Clostridia|Clostridiales	0	0	0	0	0	0	0	9	9	0	1	0	4	0	0	5	4	0	12	2
289966	Bacteria|Firmicutes|Clostridia|Clostridiales|[Mogibacteriaceae]	1	0	0	0	0	0	0	1	14	0	6	1	0	1	3	2	1	0	0	0
289968	Bacteria|Firmicutes|Clostridia|Clostridiales|[Mogibacteriaceae]|Mogibacterium	0	0	0	0	0	0	3	0	10	0	36	1	0	0	24	0	0	0	0	0
290144	Bacteria|TM7|TM7-3|CW040|F16	0	1	0	0	0	0	0	0	0	0	0	0	0	0	2	0	0	0	0	0
290338	Bacteria|Firmicutes|Clostridia|Clostridiales	0	0	0	0	0	0	0	0	0	1	0	0	0	0	0	0	0	0	0	0
290532	Bacteria|Firmicutes|Clostridia|Clostridiales|Ruminococcaceae	0	0	0	0	0	0	0	1	0	0	0	0	0	0	0	0	0	0	0	0
291360	Bacteria|Firmicutes|Clostridia|Clostridiales|Ruminococcaceae|Ruminococcus	0	0	0	0	0	0	0	0	0	0	0	0	0	0	0	0	6	0	0	0
291462	Bacteria|Firmicutes|Clostridia|Clostridiales|Lachnospiraceae	0	0	0	1	0	0	0	0	0	0	0	0	0	0	0	0	0	0	0	0
291497	Bacteria|Bacteroidetes|Bacteroidia|Bacteroidales	0	0	1	0	2	6	0	0	0	0	0	0	0	0	0	0	0	0	0	0
291518	Bacteria|Firmicutes|Clostridia|Clostridiales|Ruminococcaceae	0	0	0	0	0	0	0	0	0	0	0	0	0	0	0	0	0	0	1	0
291650	Bacteria|Bacteroidetes|Bacteroidia|Bacteroidales	0	0	0	0	0	0	0	0	0	0	0	1	0	0	0	0	0	0	0	0
291938	Bacteria|Firmicutes|Clostridia|Clostridiales|Lachnospiraceae	0	0	2	1	0	0	0	0	0	0	0	0	0	0	0	0	0	0	0	0
291946	Bacteria|Cyanobacteria|4C0d-2|YS2	0	0	0	0	0	3	0	0	0	0	0	0	0	0	0	0	0	0	0	0
292056	Bacteria|Bacteroidetes|Bacteroidia|Bacteroidales	0	2	0	0	0	0	0	0	0	0	0	0	0	0	0	0	0	0	0	0
292105	Bacteria|Firmicutes|Clostridia|Clostridiales|Lachnospiraceae|Butyrivibrio	17	280	49	1	23	1	0	0	0	0	0	0	5	0	0	0	0	0	1	3
292285	Bacteria|Firmicutes|Clostridia|Clostridiales	0	0	0	0	0	0	0	0	0	1	0	0	0	0	0	0	0	0	0	0
292558	Bacteria|Spirochaetes|Spirochaetes|Spirochaetales|Spirochaetaceae|Treponema	0	0	0	0	0	0	0	0	0	0	0	0	0	0	0	0	0	0	1	0
292851	Bacteria|Firmicutes|Clostridia|Clostridiales	0	0	1	1	0	0	0	0	1	1	1	1	1	0	2	0	1	0	0	0
293076	Bacteria|Firmicutes|Clostridia|Clostridiales|Ruminococcaceae|Ruminococcus	0	0	0	0	0	0	0	0	0	0	0	0	0	0	0	0	0	0	0	1
293244	Bacteria|Bacteroidetes|Bacteroidia|Bacteroidales	0	0	0	0	0	0	0	0	0	0	0	0	1	0	0	0	0	0	0	0
293297	Bacteria|Bacteroidetes|Bacteroidia|Bacteroidales|Prevotellaceae|Prevotella	0	0	2	0	0	1	0	0	0	0	0	2	0	0	0	0	0	0	2	2
294146	Bacteria|Proteobacteria|Alphaproteobacteria	0	0	0	0	0	0	0	0	0	0	0	0	2	0	0	0	0	0	1	0
294216	Bacteria|Actinobacteria|Actinobacteria|Actinomycetales|Microbacteriaceae|Leucobacter	0	0	0	0	0	0	0	0	0	0	0	0	0	0	0	0	0	1	0	0
294350	Bacteria|Bacteroidetes|Bacteroidia|Bacteroidales	0	0	0	0	0	0	0	0	0	1	0	0	0	0	0	0	0	0	0	0
294497	Bacteria|Firmicutes|Clostridia|Clostridiales|Clostridiaceae	0	0	0	0	0	0	0	0	0	1	0	0	0	0	0	0	0	0	0	0
294518	Bacteria|Firmicutes|Clostridia|Clostridiales|Lachnospiraceae|Butyrivibrio	15	18	3	2	1	15	8	43	14	0	21	4	8	3	527	0	15	0	3	4
294605	Bacteria|Bacteroidetes|Bacteroidia|Bacteroidales|Prevotellaceae|Prevotella	0	0	0	0	0	0	0	0	0	0	0	0	0	1	0	0	0	0	0	0
295046	Bacteria|Firmicutes|Clostridia|Clostridiales|Ruminococcaceae	0	0	0	0	0	0	0	0	0	0	0	0	0	0	1	0	0	0	0	0
295344	Bacteria|Firmicutes|Clostridia|Clostridiales|Ruminococcaceae|Oscillospira	0	0	0	0	0	0	0	0	0	0	0	0	0	0	0	0	1	0	0	0
295410	Bacteria|Firmicutes|Clostridia|Clostridiales	1	1	0	3	0	0	0	5	1	3	0	1	0	0	2	1	0	0	2	3
295487	Bacteria|Firmicutes|Clostridia|Clostridiales|Ruminococcaceae|Ruminococcus	0	0	0	0	0	0	0	2	0	0	0	0	0	0	0	0	1	0	27	0
295539	Bacteria|Firmicutes|Clostridia|Clostridiales|Lachnospiraceae	1	3	15	9	2	1	2	0	1	0	0	0	7	0	1	0	0	0	0	4
295667	Bacteria|Firmicutes|Clostridia|Clostridiales|Ruminococcaceae	0	0	0	0	0	0	0	0	0	0	0	0	0	0	0	0	1	0	0	0
295748	Bacteria|Firmicutes|Clostridia|Clostridiales|Ruminococcaceae	0	0	0	0	0	0	0	0	0	0	0	0	0	0	0	0	0	0	1	0
295767	Bacteria|Firmicutes|Clostridia|Clostridiales|Ruminococcaceae	0	1	3	18	121	23	1	135	18	0	4	0	1191	37	185	193	124	0	93	34
295835	Bacteria|Firmicutes|Clostridia|Clostridiales	0	1	0	0	0	0	0	0	0	0	0	0	0	0	0	0	0	0	0	0
295861	Bacteria|Firmicutes|Clostridia|Clostridiales	0	0	0	0	0	0	0	0	0	41	0	0	0	0	0	0	0	18	0	0
295871	Bacteria|Firmicutes|Clostridia|Clostridiales|Ruminococcaceae	0	0	0	0	0	0	0	0	0	0	0	0	0	0	0	0	2	0	0	0
295977	Bacteria|Firmicutes|Clostridia|Clostridiales	0	0	0	0	0	0	0	0	0	0	0	0	1	0	0	0	0	0	0	0
296290	Bacteria|Firmicutes|Clostridia|Clostridiales|Lachnospiraceae	3	0	0	0	0	0	0	0	0	0	0	0	0	2	10	0	0	0	0	9
296320	Bacteria|Actinobacteria|Coriobacteriia|Coriobacteriales|Coriobacteriaceae|Atopobium	0	0	0	0	0	0	0	0	3	0	0	0	7	0	3	0	0	0	0	1
296385	Bacteria|Firmicutes|Erysipelotrichi|Erysipelotrichales|Erysipelotrichaceae|L7A_E11	0	2	1	1	1	1	0	0	1	1	0	0	5	2	3	0	1	0	8	5
297662	Bacteria|Firmicutes|Clostridia|Clostridiales	0	0	0	0	0	0	0	1	0	0	0	0	2	0	0	0	0	0	0	0
297875	Bacteria|Firmicutes|Clostridia|Clostridiales|Ruminococcaceae|Ruminococcus	0	0	0	0	0	0	0	0	0	0	0	1	0	0	0	0	0	0	0	0
297878	Bacteria|Firmicutes|Clostridia|Clostridiales	0	1	0	0	0	0	0	0	0	0	0	0	0	0	1	0	0	0	0	0
297970	Bacteria|Firmicutes|Clostridia|Clostridiales|Lachnospiraceae|Blautia	1	0	0	0	0	0	0	0	0	0	0	0	0	0	0	0	0	0	0	0
298036	Bacteria|Firmicutes|Clostridia|Clostridiales|Ruminococcaceae	0	0	0	0	6	0	1	0	0	0	0	0	0	8	0	1	0	0	0	0
298050	Bacteria|Firmicutes|Clostridia|Clostridiales|Veillonellaceae|Megasphaera|	0	0	0	1	0	0	0	0	0	0	0	0	0	0	0	0	0	0	2	0
298203	Bacteria|Bacteroidetes|Bacteroidia|Bacteroidales|Porphyromonadaceae|Paludibacter	1	0	1	0	337	0	2	1431	0	0	0	2	946	0	1	1429	0	0	3982	44
298224	Bacteria|Firmicutes|Clostridia|Clostridiales|Ruminococcaceae	0	1	0	1	4	1	0	0	0	0	0	0	1	0	0	3	0	0	19	12
298710	Bacteria|Bacteroidetes|Bacteroidia|Bacteroidales|Prevotellaceae|Prevotella	0	0	0	0	0	0	0	0	0	0	0	0	0	0	0	0	0	0	0	2
298776	Bacteria|Firmicutes|Clostridia|Clostridiales|Clostridiaceae|Clostridium	0	0	0	0	0	0	1	0	0	0	0	0	0	0	0	0	0	0	0	0
298812	Bacteria|Firmicutes|Clostridia|Clostridiales|Ruminococcaceae	0	0	0	0	6	2	0	0	0	0	0	1	0	0	0	0	0	0	4	5
299135	Bacteria|Firmicutes|Clostridia|Clostridiales|Ruminococcaceae	0	0	0	0	1	0	0	0	0	0	0	0	0	0	0	0	0	0	0	0
299398	Bacteria|Firmicutes|Clostridia|Clostridiales|Lachnospiraceae|Coprococcus	3	1	10	0	3	0	30	35	129	0	18	1	5	1	33	4	36	0	10	5
299439	Bacteria|Bacteroidetes|Bacteroidia|Bacteroidales|Prevotellaceae|Prevotella	0	0	0	0	0	0	0	0	0	0	0	0	0	0	0	0	0	0	0	1
299493	Bacteria|Firmicutes|Clostridia|Clostridiales|Eubacteriaceae|Anaerofustis	0	0	0	0	0	1	1	1	7	0	9	0	0	0	5	1	5	0	0	2
299639	Bacteria|Firmicutes|Clostridia|Clostridiales|Lachnospiraceae	0	0	1	0	0	0	0	1	0	0	0	0	0	0	1	0	0	0	0	0
299807	Bacteria|Firmicutes|Clostridia|Clostridiales	0	0	0	0	0	1	0	0	0	0	0	0	0	0	0	0	0	0	0	0
299985	Bacteria|Firmicutes|Clostridia|Clostridiales|Lachnospiraceae	1	0	0	0	0	0	0	0	0	0	0	0	0	0	0	0	0	0	0	0
300123	Bacteria|Firmicutes|Clostridia|Clostridiales|Lachnospiraceae|Coprococcus	0	0	0	23	0	32	0	0	0	0	0	0	0	1	3	0	50	0	0	0
300254	Bacteria|Firmicutes|Clostridia|Clostridiales|Lachnospiraceae|Coprococcus	1	0	0	0	0	3	2	0	0	0	0	0	1	0	0	0	8	0	0	2
300390	Bacteria|Firmicutes|Clostridia|Clostridiales	0	0	0	0	0	1	0	2	0	0	0	0	2	0	1	0	1	0	0	0
300394	Bacteria|Firmicutes|Clostridia|Clostridiales|Ruminococcaceae	0	0	0	1	1	0	0	0	0	0	0	0	0	0	0	1	1	0	0	0
300401	Bacteria|Firmicutes|Clostridia|Clostridiales	1	3	2	2	1	2	2	3	1	0	3	2	1	1	6	1	2	2	5	1
300528	Bacteria|Chloroflexi|Anaerolineae|Anaerolineales|Anaerolinaceae|SHD-231	0	0	0	1	1	1	0	7	0	0	0	0	6	0	0	33	0	0	20	35
300594	Bacteria|Firmicutes|Clostridia|Clostridiales|Clostridiaceae|Clostridium	0	0	0	0	0	0	0	0	0	0	0	0	0	0	7	0	0	0	1	6
300618	Bacteria|Firmicutes|Clostridia|Clostridiales	0	0	0	0	1	0	0	0	0	0	0	0	0	0	0	0	0	0	0	0
300815	Bacteria|Bacteroidetes|Bacteroidia|Bacteroidales	1	1	0	0	12	0	4	0	0	1	0	0	0	0	0	0	2	1	192	1
300918	Bacteria|Bacteroidetes|Bacteroidia|Bacteroidales	0	0	0	0	0	0	1	0	1	4	0	10	2	0	0	0	0	1	0	0
301093	Bacteria|Firmicutes|Bacilli|Lactobacillales|Streptococcaceae|Streptococcus	0	0	0	0	0	0	0	0	0	0	0	0	0	0	2	0	0	0	0	0
301270	Bacteria|Firmicutes|Bacilli|Lactobacillales|Streptococcaceae|Streptococcus	1	0	0	0	0	0	0	0	0	0	0	0	0	0	0	0	0	0	0	0
301382	Bacteria|Firmicutes|Clostridia|Clostridiales|Ruminococcaceae	0	0	0	0	0	0	3	0	0	0	0	0	0	0	0	0	0	0	64	0
301715	Bacteria|Firmicutes|Clostridia|Clostridiales	0	0	0	0	0	0	0	0	0	0	0	0	0	1	0	1	0	0	0	0
301869	Bacteria|Firmicutes|Clostridia|Clostridiales|Ruminococcaceae	0	0	0	0	0	0	0	0	0	0	0	0	0	0	0	0	1	0	0	0
301880	Bacteria|Verrucomicrobia|Opitutae|[Cerasicoccales]|[Cerasicoccaceae]	0	0	0	0	0	0	0	0	0	0	0	0	0	0	0	0	1	0	0	0
301924	Bacteria|Cyanobacteria|4C0d-2|YS2	0	0	0	0	1	0	0	0	0	0	0	0	0	0	0	0	0	0	0	0
302160	Bacteria|Firmicutes|Clostridia|Clostridiales|Ruminococcaceae	0	0	0	0	0	0	0	0	0	0	0	0	0	0	0	0	0	0	1	0
302219	Bacteria|Verrucomicrobia|Verruco-5|WCHB1-41|RFP12	2	0	88	1623	229	1037	97	74	59	0	30	253	165	39	0	94	76	1	166	194
302428	Bacteria|Firmicutes|Clostridia|Clostridiales	0	0	0	0	1	0	0	0	0	0	0	0	0	0	0	1	0	0	0	0
302552	Bacteria|Firmicutes|Clostridia|Clostridiales	79	75	2	13	24	2	74	67	308	0	4	2	8	16	58	18	32	0	13	32
302646	Bacteria|Bacteroidetes|Bacteroidia|Bacteroidales	0	0	0	0	0	0	0	0	0	0	0	1	0	0	0	0	0	0	0	0
303004	Bacteria|Firmicutes|Erysipelotrichi|Erysipelotrichales|Erysipelotrichaceae|Bulleidia	0	0	0	0	0	0	0	0	0	0	0	0	0	0	0	0	22	0	0	0
303247	Bacteria|Firmicutes|Clostridia|Clostridiales|Ruminococcaceae	0	0	0	0	0	0	0	0	0	0	0	0	0	0	0	11	0	0	0	0
303269	Bacteria|Firmicutes|Clostridia|Clostridiales	0	0	7	0	1	0	0	0	0	0	0	0	0	0	0	2	7	0	0	0
303417	Bacteria|Firmicutes|Clostridia|Clostridiales|Clostridiaceae	12	0	1	13	13	12	0	2	10	0	3	0	0	0	0	1	3	0	46	30
303448	Bacteria|Firmicutes|Clostridia|Clostridiales|Ruminococcaceae|Ruminococcus|Ruminococcus flavefaciens	32	117	23	125	94	55	1	15	0	0	0	0	1	0	0	25	1	1	0	1
303809	Bacteria|Firmicutes|Clostridia|Clostridiales|Clostridiaceae	3	24	0	3	0	1	8	1	0	65	0	1	0	0	8	0	0	5	0	0
303919	Bacteria|Firmicutes|Clostridia|Clostridiales	0	0	0	0	0	0	0	0	1	0	0	0	0	0	0	0	0	0	0	0
304242	Bacteria|Firmicutes|Clostridia|Clostridiales|Ruminococcaceae|Ruminococcus	0	0	1	0	1	0	0	1	2	0	0	0	0	0	0	4	2	0	1	2
304777	Bacteria|Firmicutes|Clostridia|Clostridiales|Ruminococcaceae|Oscillospira	0	0	0	0	0	0	0	1	0	335	0	0	0	0	0	0	0	1	0	0
304883	Bacteria|Firmicutes|Clostridia|Clostridiales	0	0	0	0	0	0	0	0	0	0	0	0	0	1	0	0	0	0	0	0
304971	Bacteria|Tenericutes|Mollicutes|RF39	1	0	4	0	0	0	0	0	1	0	0	2	11	0	0	5	24	0	8	2
305371	Bacteria|Firmicutes|Clostridia|Clostridiales	0	0	0	0	0	0	0	0	0	0	0	0	0	0	1	0	0	0	0	0
306087	Bacteria|Lentisphaerae|[Lentisphaeria]|Victivallales|Victivallaceae	0	0	0	0	0	62	0	0	0	0	0	0	0	0	0	0	0	0	4	3
306219	Bacteria|Bacteroidetes|Bacteroidia|Bacteroidales	0	0	0	0	0	0	0	0	2	0	1	0	0	0	0	1	0	0	0	0
306329	Bacteria|Firmicutes|Clostridia|Clostridiales|Lachnospiraceae|Butyrivibrio	0	0	0	0	1	0	0	1	3	0	0	0	1	0	0	0	0	0	0	0
307011	Bacteria|Bacteroidetes|Bacteroidia|Bacteroidales|S24-7	31	0	41	133	71	104	0	1	0	0	0	0	2	0	0	0	0	0	0	0
307128	Bacteria|Firmicutes|Clostridia|Clostridiales|Veillonellaceae	231	49	251	54	77	90	14	32	150	4	78	27	50	11	43	67	11	2	104	81
307169	Bacteria|Firmicutes|Clostridia|Clostridiales|[Mogibacteriaceae]	1	0	1	0	0	0	0	0	0	0	1	0	0	0	1	0	0	0	2	0
308386	Bacteria|Firmicutes|Clostridia|Clostridiales	0	1	1	0	0	0	0	0	1	0	1	2	1	3	0	1	1	0	0	0
308419	Bacteria|Firmicutes|Clostridia|Clostridiales|Ruminococcaceae	0	0	0	0	0	0	0	0	0	0	0	0	0	0	0	1	0	0	0	0
308426	Bacteria|Firmicutes|Clostridia|Clostridiales|Lachnospiraceae	0	0	0	0	1	0	0	0	0	2	0	0	0	0	0	0	0	0	0	0
308653	Bacteria|Firmicutes|Clostridia|Clostridiales|[Mogibacteriaceae]	0	0	1	0	0	0	0	0	1	0	0	0	0	0	0	0	1	0	1	1
308734	Bacteria|Firmicutes|Clostridia|Clostridiales	0	0	0	0	0	0	0	0	0	0	0	0	0	0	0	1	1	0	0	1
308786	Bacteria|Firmicutes|Clostridia|Clostridiales|Ruminococcaceae|Ruminococcus	0	0	0	0	0	1	0	0	0	0	0	0	1	0	0	1	0	0	1	0
309161	Bacteria|Firmicutes|Clostridia|Clostridiales|Lachnospiraceae	1	2	0	0	0	1	0	8	0	0	0	5	0	0	0	0	0	0	0	5
309179	Bacteria|Firmicutes|Clostridia|Clostridiales|Clostridiaceae	4	1	9	2	3	1	9	21	14	0	7	7	10	6	25	9	4	1	39	11
309471	Bacteria|Firmicutes|Clostridia|Clostridiales|Lachnospiraceae	0	0	0	0	0	0	0	0	0	0	0	0	1	0	0	0	1	0	0	3
309720	Bacteria|Firmicutes|Clostridia|Clostridiales|Ruminococcaceae	1	0	0	0	0	0	1	1	0	41	1	3	0	0	12	0	0	2	0	4
309873	Bacteria|Firmicutes|Clostridia|Clostridiales	0	0	0	0	0	0	0	1	0	0	0	0	0	0	0	0	0	0	0	0
310031	Bacteria|Firmicutes|Clostridia|Clostridiales|Ruminococcaceae	0	0	0	0	0	0	0	0	0	0	0	0	1	0	0	0	0	0	0	0
310077	Bacteria|Firmicutes|Clostridia|Clostridiales	0	0	0	0	0	0	0	0	1	0	0	0	0	0	0	0	0	0	0	0
310432	Bacteria|Bacteroidetes|Bacteroidia|Bacteroidales|[Paraprevotellaceae]|YRC22	0	0	0	0	0	0	0	0	0	0	0	0	0	1	0	0	0	0	0	0
310545	Bacteria|Tenericutes|Mollicutes|RF39	0	0	3	2	1	0	0	0	0	0	0	0	1	0	0	6	0	0	11	0
310662	Bacteria|Firmicutes|Clostridia|Clostridiales	0	0	2	0	0	5	0	23	0	0	0	146	25	0	11	3	1	0	1	3
310781	Bacteria|Cyanobacteria|4C0d-2|YS2	0	0	1	0	0	0	0	0	0	0	0	0	0	0	0	0	1	0	2	0
310786	Bacteria|Firmicutes|Clostridia|Clostridiales|Ruminococcaceae|Ruminococcus	0	1	0	1	0	3	0	2	1	0	0	0	1	1	1	1	0	0	1	1
310826	Bacteria|Firmicutes|Clostridia|Clostridiales|Lachnospiraceae|Butyrivibrio	1	0	0	0	0	0	0	0	0	0	1	0	0	0	0	0	0	0	0	0
311101	Bacteria|Firmicutes|Clostridia|Clostridiales|[Mogibacteriaceae]	0	0	0	0	0	0	1	0	0	0	0	0	0	0	0	0	0	0	0	0
311412	Bacteria|Firmicutes|Clostridia|Clostridiales	6	3	0	0	0	0	14	53	2	0	1	0	11	0	1	7	0	0	0	9
311466	Bacteria|Firmicutes|Clostridia|Clostridiales	0	0	0	0	0	0	0	0	0	0	0	0	0	0	0	0	0	0	1	0
311469	Bacteria|Firmicutes|Clostridia|Clostridiales|Lachnospiraceae	0	0	0	0	0	0	0	0	0	0	0	0	0	0	0	0	0	0	0	2
311471	Bacteria|Firmicutes|Clostridia|Clostridiales|Veillonellaceae|Selenomonas	0	0	0	0	0	0	0	0	1	0	0	0	0	0	0	0	0	0	0	0
311591	Bacteria|Firmicutes|Clostridia|Clostridiales|Ruminococcaceae|Ruminococcus	0	4	2	1	0	0	0	0	41	0	3168	0	0	0	0	0	1499	0	0	1
311906	Bacteria|Firmicutes|Clostridia|Clostridiales|Lachnospiraceae|Butyrivibrio	0	0	0	0	0	0	0	0	0	0	0	0	0	0	1	0	0	0	0	1
312126	Bacteria|Firmicutes|Clostridia|Clostridiales	0	0	0	0	0	0	0	0	0	0	0	0	1	0	0	0	0	0	0	0
312272	Bacteria|Bacteroidetes|Bacteroidia|Bacteroidales	0	0	0	0	0	1	0	0	0	0	0	0	0	0	0	0	0	0	0	0
312306	Bacteria|Firmicutes|Clostridia|Clostridiales	0	0	0	0	0	0	4	3	0	0	0	8	2	0	0	2	3	0	1	0
312490	Bacteria|Firmicutes|Clostridia|Clostridiales	0	0	9	10	7	0	1	0	1	0	0	0	0	0	0	0	0	0	10	0
312682	Bacteria|Firmicutes|Clostridia|Clostridiales|Ruminococcaceae|Ruminococcus	0	0	0	0	0	0	0	0	0	0	0	0	0	0	0	1	0	0	0	0
312858	Bacteria|Firmicutes|Clostridia|Clostridiales|[Mogibacteriaceae]	0	0	0	1	0	0	0	3	0	0	0	0	0	0	4	0	0	0	1	1
312916	Bacteria|Proteobacteria|Gammaproteobacteria|Aeromonadales|Succinivibrionaceae	0	0	0	0	0	0	0	0	0	0	0	0	0	0	0	0	0	0	0	1
313037	Bacteria|Firmicutes|Clostridia|Clostridiales	0	0	0	0	0	0	0	1	0	0	0	0	0	2	1	1	0	0	1	2
313083	Bacteria|Bacteroidetes|Bacteroidia|Bacteroidales	0	0	0	0	0	0	0	0	0	0	0	0	0	0	0	6	2	0	0	0
313247	Bacteria|Firmicutes|Clostridia|Clostridiales	0	0	0	1	0	0	0	161	12	0	0	14	44	0	0	5	0	0	6	4
313396	Bacteria|Firmicutes|Clostridia|Clostridiales|Lachnospiraceae|Butyrivibrio	0	3	0	0	0	1	0	0	1	0	0	0	0	0	2	0	0	0	0	0
313437	Bacteria|Firmicutes|Clostridia|Clostridiales|Lachnospiraceae	0	0	0	1	14	0	0	0	4	0	0	0	5	2	0	15	0	0	21	0
313603	Bacteria|Firmicutes|Clostridia|Clostridiales|Lachnospiraceae	0	0	0	10	0	0	0	0	0	0	0	0	1	1	1	0	0	0	0	0
313650	Bacteria|Bacteroidetes|Bacteroidia|Bacteroidales|S24-7	0	0	0	0	0	1	0	0	0	0	0	0	0	0	0	0	0	0	0	0
313940	Bacteria|Bacteroidetes|Bacteroidia|Bacteroidales	0	0	0	0	0	0	0	0	0	0	0	0	0	0	0	0	0	0	1	0
314095	Bacteria|Firmicutes|Clostridia|Clostridiales|Lachnospiraceae|Lachnospira	0	0	0	0	0	0	0	0	0	4	0	0	0	0	0	0	0	0	0	0
314097	Bacteria|Firmicutes|Clostridia|Clostridiales|Lachnospiraceae	0	0	0	0	1	0	0	0	0	0	0	0	0	0	0	0	0	0	1	0
314126	Bacteria|Bacteroidetes|Bacteroidia|Bacteroidales	41	6	57	4	66	30	5	21	56	4	14	1	8	7	25	48	25	2	102	143
314348	Bacteria|Firmicutes|Clostridia|Clostridiales|Ruminococcaceae|Ruminococcus|Ruminococcus flavefaciens	0	0	0	0	0	1	0	0	0	0	1	0	0	0	0	0	0	0	0	0
314510	Bacteria|Bacteroidetes|Bacteroidia|Bacteroidales|BS11	0	0	272	1	282	57	1	149	459	1	0	11	0	0	28	291	37	1	630	97
314680	Bacteria|Firmicutes|Clostridia|Clostridiales|[Mogibacteriaceae]	5	0	5	19	3	3	1	3	4	0	0	13	0	1	1	2	6	0	4	5
314703	Bacteria|Firmicutes|Clostridia|Clostridiales	0	0	7	0	33	0	0	2	0	0	0	0	0	0	2	8	0	0	57	13
314898	Bacteria|Bacteroidetes|Bacteroidia|Bacteroidales|Prevotellaceae|Prevotella	32	6444	93	49	198	524	0	566	496	58	32	1256	56	121	115	40	679	95	1121	82
315160	Bacteria|Bacteroidetes|Bacteroidia|Bacteroidales|Prevotellaceae|Prevotella	0	0	0	0	0	0	0	0	0	0	0	0	0	0	0	0	0	0	1	0
315223	Bacteria|Firmicutes|Clostridia|Clostridiales|Ruminococcaceae|Anaerotruncus	0	0	0	0	0	0	0	0	0	17	2	0	0	0	0	0	0	1	0	0
315271	Bacteria|Bacteroidetes|Bacteroidia|Bacteroidales|[Paraprevotellaceae]|YRC22	111	26	7	2	0	3	304	445	424	1	327	1248	627	3	108	121	72	1	602	571
315491	Bacteria|Firmicutes|Clostridia|Clostridiales	0	7	10	2	4	1	1	4	0	0	6	0	5	1	3	12	0	0	1	0
315675	Bacteria|Bacteroidetes|Bacteroidia|Bacteroidales|[Paraprevotellaceae]|CF231	0	1	0	0	0	0	0	0	0	0	0	0	0	0	0	0	0	0	0	0
316201	Bacteria|Bacteroidetes|Bacteroidia|Bacteroidales|Prevotellaceae|Prevotella	0	1	0	0	0	0	0	0	0	0	0	0	0	0	0	0	0	0	0	0
316412	Bacteria|Bacteroidetes|Bacteroidia|Bacteroidales	0	0	3	0	0	0	0	0	0	0	0	0	0	0	0	1	0	0	1	4
316521	Bacteria|Firmicutes|Clostridia|Clostridiales|Ruminococcaceae	0	0	0	0	0	0	0	0	0	0	0	0	1	0	0	0	0	0	0	0
316539	Bacteria|Firmicutes|Clostridia|Clostridiales|Ruminococcaceae	0	0	0	0	0	0	0	0	0	0	0	0	0	0	0	1	0	0	0	0
316582	Bacteria|Firmicutes|Clostridia|Clostridiales|[Mogibacteriaceae]|Mogibacterium	0	0	0	0	0	0	0	0	0	0	0	0	0	0	2	0	0	0	0	0
316587	Bacteria|Firmicutes|Bacilli|Lactobacillales|Streptococcaceae|Streptococcus	0	0	0	0	0	0	0	0	0	1	0	0	0	0	1	0	0	0	0	0
316627	Bacteria|Firmicutes|Clostridia|Clostridiales|Ruminococcaceae|Ruminococcus	0	0	0	1	2	1	0	1	5	0	2	0	3	0	4	2	1	0	5	2
316747	Bacteria|Firmicutes|Clostridia|Clostridiales|Lachnospiraceae	5	0	0	12	10	12	2	6	2	6	0	0	3	1	0	0	6	3	0	8
316964	Bacteria|Firmicutes|Clostridia|Clostridiales|Clostridiaceae|Clostridium	0	0	0	0	0	0	0	0	0	0	0	0	0	0	1	0	0	0	0	0
316969	Bacteria|Bacteroidetes|Bacteroidia|Bacteroidales	0	0	0	0	0	0	0	0	1	0	0	0	0	0	0	0	0	0	0	1
317045	Bacteria|Firmicutes|Clostridia|Clostridiales	0	0	1	0	0	0	0	0	0	0	0	0	0	0	0	0	0	0	0	0
317135	Bacteria|Firmicutes|Clostridia|Clostridiales|Ruminococcaceae	0	0	4	0	3	0	0	0	0	0	0	14	0	28	2	0	0	0	0	25
317141	Bacteria|Bacteroidetes|Bacteroidia|Bacteroidales|Prevotellaceae|Prevotella	0	0	0	0	0	2	0	0	0	0	0	0	0	0	0	0	0	0	0	0
317515	Bacteria|Firmicutes|Clostridia|Clostridiales	0	0	0	0	0	0	0	0	0	0	0	0	0	0	0	0	0	0	0	4
317517	Bacteria|Firmicutes|Clostridia|Clostridiales	0	0	0	8	261	2	0	0	0	0	0	0	1	2	0	6	0	0	22	0
317908	Bacteria|Firmicutes|Clostridia|Clostridiales|Ruminococcaceae|Ruminococcus	2	1	0	0	1	0	0	0	1	0	0	1	1	0	2	0	0	0	0	0
317995	Bacteria|Bacteroidetes|Bacteroidia|Bacteroidales|Prevotellaceae|Prevotella	0	0	0	0	0	1	0	0	0	0	0	0	0	1	0	0	0	1	0	1
318086	Bacteria|Firmicutes|Clostridia|Clostridiales	0	0	0	0	0	0	0	0	0	0	0	0	0	0	0	1	0	0	0	0
318202	Bacteria|Bacteroidetes|Bacteroidia|Bacteroidales	0	0	0	0	0	0	0	0	0	0	0	0	0	0	0	0	0	0	1	0
318278	Bacteria|Firmicutes|Clostridia|Clostridiales|Ruminococcaceae	0	0	1	0	0	0	0	0	0	0	0	0	0	0	0	0	0	0	0	0
318282	Bacteria|Verrucomicrobia|Verruco-5|WCHB1-41|RFP12	1	0	0	0	0	0	0	0	0	0	0	0	0	0	0	0	0	0	0	0
318990	Bacteria|Firmicutes|Clostridia|Clostridiales|Lachnospiraceae	0	0	0	0	0	0	0	0	0	0	0	0	0	0	0	0	0	0	1	0
319127	Bacteria|Firmicutes|Clostridia|Clostridiales|Lachnospiraceae	3	0	0	9	10	25	1	6	9	12	0	0	3	0	0	2	3	1	0	8
319450	Bacteria|Firmicutes|Clostridia|Clostridiales|Ruminococcaceae	0	0	0	0	1	0	0	0	0	0	0	0	0	0	0	1	0	0	0	0
319476	Bacteria|Firmicutes|Clostridia|Clostridiales|Lachnospiraceae|Blautia	3	5	16	29	4	0	0	46	2	0	0	0	10	1	35	0	0	0	12	111
319508	Bacteria|Firmicutes|Clostridia|Clostridiales|[Mogibacteriaceae]	0	1	1	2	1	0	0	1	2	0	0	0	1	0	0	1	1	0	0	5
319603	Bacteria|Firmicutes|Clostridia|Clostridiales|Lachnospiraceae|Anaerostipes	0	0	0	0	0	0	0	0	0	0	0	0	0	0	0	0	0	0	0	2
319704	Bacteria|Tenericutes|Mollicutes|RF39	8	1	3	25	0	0	4	0	1325	5	0	46	0	1	2	3321	0	0	315	2
319898	Bacteria|Firmicutes|Clostridia|Clostridiales	0	2	0	0	0	0	0	0	0	0	0	0	0	2	0	0	0	0	0	0
320030	Bacteria|Firmicutes|Clostridia|Clostridiales	0	0	0	1	0	0	0	0	0	0	0	0	0	0	0	0	0	0	0	0
320250	Bacteria|Firmicutes|Clostridia|Clostridiales|Ruminococcaceae|Ruminococcus	0	0	0	0	0	0	0	0	0	0	0	0	1	0	0	0	0	0	0	0
320360	Bacteria|Firmicutes|Clostridia|Clostridiales|Lachnospiraceae	0	1	0	1	0	0	1	0	1	0	0	0	0	0	0	1	0	0	0	0
320378	Bacteria|Firmicutes|Clostridia|Clostridiales|Lachnospiraceae	1	4	0	0	0	0	2	0	1	0	1	0	1	1	0	0	0	2	1	5
320474	Bacteria|Bacteroidetes|Bacteroidia|Bacteroidales	0	0	0	0	0	0	0	0	0	0	0	0	0	0	0	0	0	0	1	0
320615	Bacteria|Bacteroidetes|Bacteroidia|Bacteroidales|[Paraprevotellaceae]|CF231	0	1	0	0	0	0	0	0	0	0	0	0	0	0	0	0	0	0	0	0
320647	Bacteria|Firmicutes|Clostridia|Clostridiales	0	0	0	0	0	0	0	0	0	0	0	0	0	0	1	0	0	0	0	0
320783	Bacteria|Firmicutes|Clostridia|Clostridiales|[Mogibacteriaceae]	0	13	0	15	5	9	0	0	1	0	0	0	0	0	0	1	1	0	0	1
321107	Bacteria|Firmicutes|Clostridia|Clostridiales|Lachnospiraceae	0	0	0	1	0	0	0	0	5	0	1	0	0	0	0	0	0	0	0	0
321135	Bacteria|Firmicutes|Clostridia|Clostridiales|Ruminococcaceae	0	0	0	0	0	1	0	0	0	0	0	0	0	0	0	0	0	0	0	0
321214	Bacteria|Firmicutes|Clostridia|Clostridiales|Lachnospiraceae	0	0	0	0	0	0	1	0	0	1	0	0	0	0	0	0	0	0	0	0
321384	Bacteria|Bacteroidetes|Bacteroidia|Bacteroidales	6	11	26	8	8	26	10	22	3	0	0	21	36	0	3	5	5	1	11	15
321517	Bacteria|Firmicutes|Clostridia|Clostridiales|Ruminococcaceae|Ruminococcus	0	0	0	0	0	0	0	0	0	0	0	1	0	0	0	0	0	0	0	0
322023	Bacteria|Bacteroidetes|Bacteroidia|Bacteroidales|Prevotellaceae|Prevotella	0	0	0	0	0	0	0	0	0	0	1	0	0	0	0	0	0	0	0	0
322258	Bacteria|Firmicutes|Clostridia|Clostridiales|Ruminococcaceae|Oscillospira	0	0	0	0	0	0	1	1	0	0	3	0	1	0	1	0	3	0	0	0
322527	Bacteria|Firmicutes|Clostridia|Clostridiales|Ruminococcaceae|Ruminococcus	0	0	0	0	0	0	1	0	0	0	0	0	0	0	12	0	0	0	0	0
322816	Bacteria|Bacteroidetes|Bacteroidia|Bacteroidales	0	0	0	0	0	10	0	0	1	0	0	0	0	0	0	0	1	0	0	0
322927	Bacteria|Proteobacteria|Gammaproteobacteria|Pseudomonadales|Moraxellaceae|Acinetobacter	0	5	0	3	3	0	0	0	0	0	0	0	0	0	0	3	1	3	0	0
322931	Bacteria|Firmicutes|Clostridia|Clostridiales|Ruminococcaceae|Ruminococcus	0	0	0	0	1	1	0	6	4	0	0	0	4	0	0	0	0	0	13	9
322970	Bacteria|Firmicutes|Clostridia|Clostridiales|Ruminococcaceae|Ruminococcus	0	0	0	0	0	0	0	0	0	0	0	0	0	0	0	0	0	0	0	1
323526	Bacteria|Firmicutes|Clostridia|Clostridiales|Clostridiaceae	0	0	0	0	0	0	0	0	0	0	0	0	0	0	0	0	0	0	0	1
323778	Bacteria|Firmicutes|Clostridia|Clostridiales|Lachnospiraceae	1	1	0	1	0	0	0	0	2	7	2	0	0	1	2	0	2	2	0	0
323791	Bacteria|Proteobacteria|Alphaproteobacteria|Rhizobiales|Rhizobiaceae|Agrobacterium	0	0	0	0	0	0	0	0	0	0	0	0	0	0	1	0	0	0	0	0
323818	Bacteria|Firmicutes|Clostridia|Clostridiales	0	0	0	0	0	1	0	0	0	0	0	0	0	0	0	0	0	0	0	0
323906	Bacteria|Firmicutes|Clostridia|Clostridiales|Ruminococcaceae	0	0	0	0	0	0	1	0	0	0	0	0	0	0	0	0	1	0	0	0
324099	Bacteria|Firmicutes|Clostridia|Clostridiales|Christensenellaceae	0	0	0	0	0	0	0	0	3	0	0	0	3	0	1	0	0	0	0	7
324157	Bacteria|Firmicutes|Clostridia|Clostridiales|Ruminococcaceae	0	0	0	0	0	0	0	0	0	0	0	0	0	0	0	0	1	0	0	0
324284	Bacteria|Firmicutes|Clostridia|Clostridiales|Lachnospiraceae	0	0	0	0	27	2	0	21	4	0	1	0	1	63	11	15	0	0	46	64
324349	Bacteria|Bacteroidetes|Bacteroidia|Bacteroidales|Prevotellaceae|Prevotella	33	3	27	120	25	123	66	139	22	443	9	409	178	123	25	140	157	387	673	76
324450	Bacteria|Bacteroidetes|Bacteroidia|Bacteroidales|Prevotellaceae|Prevotella	1	17	1	291	1169	463	2	0	0	1	0	0	0	305	4	2718	599	17	0	1
324495	Bacteria|Bacteroidetes|Bacteroidia|Bacteroidales|[Paraprevotellaceae]|CF231	0	0	0	2	1	0	0	1	1	9	0	0	4	4	0	1	0	2	0	0
324570	Bacteria|Tenericutes|Mollicutes|RF39	0	1	2	0	0	0	0	0	0	0	0	0	0	0	0	1	0	0	0	6
324835	Bacteria|Firmicutes|Clostridia|Clostridiales|Lachnospiraceae|Coprococcus	0	0	0	0	0	0	0	0	0	0	0	0	0	0	0	0	1	0	0	0
324863	Bacteria|Firmicutes|Clostridia|Clostridiales|Lachnospiraceae	0	0	2	0	0	0	10	7	3	0	2	0	4	0	24	1	2	0	5	13
325213	Bacteria|Firmicutes|Clostridia|Clostridiales	0	0	0	0	0	0	0	0	0	0	0	0	0	0	0	0	0	0	1	0
325334	Bacteria|Firmicutes|Clostridia|Clostridiales|[Mogibacteriaceae]	0	0	1	0	4	0	2	2	5	0	0	2	0	0	1	2	10	0	48	6
325437	Bacteria|Firmicutes|Clostridia|Clostridiales	0	0	0	0	0	0	0	0	0	0	0	0	0	0	0	0	1	0	1	0
325489	Bacteria|Tenericutes|Mollicutes|RF39	0	0	0	0	0	0	0	0	0	0	0	0	0	0	3	5	0	0	0	0
325578	Bacteria|Firmicutes|Clostridia|Clostridiales	0	0	0	0	0	0	0	0	1	0	0	0	0	0	0	0	0	0	0	0
325586	Bacteria|Firmicutes|Clostridia|Clostridiales|Lachnospiraceae	12	0	1	1	0	1	2	4	0	0	0	1	6	0	15	4	0	0	3	63
326013	Bacteria|Firmicutes|Clostridia|Clostridiales	0	0	0	0	0	0	0	0	0	0	0	0	0	0	0	0	0	0	1	0
326014	Bacteria|Firmicutes|Clostridia|Clostridiales	0	0	0	0	0	0	0	0	0	0	0	0	0	0	1	0	0	0	0	0
326242	Bacteria|Firmicutes|Clostridia|Clostridiales	0	0	0	0	0	0	0	0	0	0	0	0	1	0	0	0	0	0	0	0
326292	Bacteria|Bacteroidetes|Bacteroidia|Bacteroidales|Prevotellaceae|Prevotella	0	0	0	0	0	0	0	0	0	0	0	1	1	0	1	0	0	0	1	0
326444	Bacteria|Firmicutes|Clostridia|Clostridiales|Ruminococcaceae	0	0	0	1	1	0	0	0	0	0	0	0	0	0	0	0	0	0	0	0
326774	Bacteria|Firmicutes|Clostridia|Clostridiales|Ruminococcaceae|Ruminococcus	7	0	3	8	1	0	16	19	0	0	0	1	7	3	3377	0	3	0	132	13
326862	Bacteria|Firmicutes|Clostridia|Clostridiales	1	0	0	0	0	0	1	1	7	0	2	0	1	0	2	1	4	0	7	25
327110	Bacteria|Bacteroidetes|Bacteroidia|Bacteroidales|Prevotellaceae|Prevotella	0	0	0	0	0	0	1	0	0	0	0	0	0	0	0	0	0	0	0	0
327354	Bacteria|Firmicutes|Clostridia|Clostridiales	1	2	3	1	2	0	4	3	10	0	5	2	2	0	1	5	3	0	19	37
327723	Bacteria|Verrucomicrobia|Verruco-5|WCHB1-41	0	0	0	0	0	0	0	0	0	0	0	0	0	0	0	0	0	0	0	1
327818	Bacteria|Firmicutes|Clostridia|Clostridiales|Ruminococcaceae	0	0	0	0	0	0	0	0	0	0	0	0	0	0	0	3	0	0	8	0
327887	Bacteria|Firmicutes|Clostridia|Clostridiales	0	0	0	0	1	1	0	0	0	0	0	0	1	0	0	0	0	0	0	0
328246	Bacteria|Bacteroidetes|Bacteroidia|Bacteroidales|Prevotellaceae|Prevotella	0	0	0	0	0	0	0	0	0	0	0	0	2	0	0	0	0	0	0	0
328777	Bacteria|Firmicutes|Clostridia|Clostridiales|Ruminococcaceae	0	0	1	1	5	0	0	1	1	0	0	0	2	0	3	2	7	0	6	1
328905	Bacteria|Firmicutes|Clostridia|Clostridiales|Ruminococcaceae|Oscillospira	0	0	0	0	0	0	0	0	0	6	0	0	0	0	0	0	0	0	0	0
329073	Bacteria|Firmicutes|Clostridia|Clostridiales|Clostridiaceae|Clostridium	0	1	0	0	0	0	0	0	0	1	0	0	0	0	0	0	0	2	0	0
329497	Bacteria|Firmicutes|Clostridia|Clostridiales|[Mogibacteriaceae]	1	0	0	0	0	0	3	2	11	0	0	0	0	2	0	3	1	0	0	0
329746	Bacteria|Firmicutes|Clostridia|Clostridiales|Lachnospiraceae	16	61	338	240	72	20	41	0	25	0	1	4	117	10	41	2	7	0	0	47
329788	Bacteria|Firmicutes|Clostridia|Clostridiales	0	0	0	0	0	0	0	0	0	0	0	0	1	0	0	0	0	0	1	1
329969	Bacteria|Bacteroidetes|Bacteroidia|Bacteroidales	0	0	0	0	0	0	0	0	0	0	0	0	1	0	0	0	0	0	0	0
330208	Bacteria|Firmicutes|Clostridia|Clostridiales	0	0	0	0	0	0	0	0	0	0	0	0	0	0	0	1	0	0	0	0
330352	Bacteria|Firmicutes|Clostridia|Clostridiales|Lachnospiraceae	0	0	0	0	0	0	0	0	0	0	0	0	0	0	5	0	0	0	0	0
330645	Bacteria|Firmicutes|Clostridia|Clostridiales|Ruminococcaceae	0	0	0	0	13	0	143	0	63	0	0	0	0	2	19	47	92	0	3	0
330731	Bacteria|Firmicutes|Clostridia|Clostridiales	0	0	0	0	0	0	0	0	0	0	0	0	0	0	1	0	0	0	0	0
330873	Bacteria|Firmicutes|Clostridia|Clostridiales	0	0	0	0	0	0	0	1	0	0	0	0	0	0	0	0	0	0	0	0
330931	Bacteria|Firmicutes|Clostridia|Clostridiales	0	0	0	0	0	0	0	1	0	0	0	0	0	0	0	0	0	0	0	0
331099	Bacteria|Firmicutes|Clostridia|Clostridiales|Lachnospiraceae|Coprococcus	0	0	0	0	1	0	0	0	0	0	0	1	0	0	0	0	0	0	0	0
331227	Bacteria|Firmicutes|Clostridia|Clostridiales|[Mogibacteriaceae]	1	1	1	1	6	0	0	0	7	0	5	0	0	0	3	1	16	0	3	2
331350	Bacteria|TM7|TM7-3|CW040|F16	0	0	5	5	1	0	0	2	0	0	0	0	1	1	0	2	0	0	11	1
331449	Bacteria|Firmicutes|Clostridia|Clostridiales	0	0	5	0	0	0	0	3	1	0	1	2	2	0	0	0	0	0	1	2
331633	Bacteria|Firmicutes|Clostridia|Clostridiales|Lachnospiraceae|Butyrivibrio	0	0	3	0	0	1	0	0	0	0	0	0	0	0	0	0	0	2	0	0
331740	Bacteria|Bacteroidetes|Bacteroidia|Bacteroidales	39	14	0	1	419	1739	8	916	156	0	50	0	0	0	14	151	0	14	2	5
331806	Bacteria|Firmicutes|Clostridia|Clostridiales	1	0	0	0	0	0	0	12	3	0	15	0	0	0	0	0	0	0	0	0
332126	Bacteria|Firmicutes|Clostridia|Clostridiales|Lachnospiraceae	0	1	7	3	2	0	0	0	0	0	0	0	1	0	1	0	0	0	0	0
332411	Bacteria|Firmicutes|Clostridia|Clostridiales|Lachnospiraceae|Coprococcus	0	2	0	3	0	0	0	0	0	0	0	0	0	1	1	2	4	0	7	3
332625	Bacteria|Firmicutes|Clostridia|Clostridiales	0	0	52	1	2	0	1	16	7	0	0	3	5	0	22	10	7	0	66	79
332784	Bacteria|Firmicutes|Clostridia|Clostridiales	0	0	0	0	0	0	0	0	0	0	1	0	0	0	0	0	1	0	0	0
332831	Bacteria|Firmicutes|Clostridia|Clostridiales|Ruminococcaceae	0	0	0	0	0	0	1	0	0	0	0	0	0	0	1	1	1	0	0	0
333055	Bacteria|Firmicutes|Clostridia|Clostridiales	0	1	0	0	0	0	0	0	0	0	0	0	0	0	0	0	0	0	0	0
333189	Bacteria|Firmicutes|Clostridia|Clostridiales|Ruminococcaceae|Oscillospira	0	0	0	0	0	0	0	0	0	1	0	0	0	0	0	0	0	0	0	0
333300	Bacteria|Firmicutes|Clostridia|Clostridiales|Lachnospiraceae	4	2	0	0	0	12	1	2	1	0	2	0	0	0	1	0	0	0	0	1
333577	Bacteria|Firmicutes|Clostridia|Clostridiales|Lachnospiraceae	0	0	1	0	0	0	0	0	0	0	0	0	0	0	0	0	0	0	0	0
333951	Bacteria|Firmicutes|Clostridia|Clostridiales|Lachnospiraceae	0	0	0	0	0	1	0	0	0	0	0	0	0	0	0	0	0	0	1	0
334074	Bacteria|Firmicutes|Clostridia|Clostridiales	0	0	0	0	0	0	0	0	0	0	0	0	0	0	1	0	0	0	0	0
334154	Bacteria|Bacteroidetes|Bacteroidia|Bacteroidales|[Paraprevotellaceae]|CF231	2	0	0	7	0	0	0	1	1	14	1	7	3	2	1	2	1	1	0	2
334390	Bacteria|Bacteroidetes|Bacteroidia|Bacteroidales	30	0	22	3	12	0	0	0	0	0	0	0	4	0	0	22	0	0	33	190
334521	Bacteria|Bacteroidetes|Bacteroidia|Bacteroidales|Prevotellaceae|Prevotella	0	0	0	0	0	0	1	0	0	13	0	0	0	0	0	0	0	2	0	0
334935	Bacteria|Firmicutes|Clostridia|Clostridiales|Ruminococcaceae|Oscillospira	0	0	0	0	0	0	0	0	0	0	1	0	1	0	2	0	0	1	0	1
335391	Bacteria|Firmicutes|Clostridia|Clostridiales|Ruminococcaceae	0	0	0	0	0	0	0	0	2	0	0	0	0	0	0	1	0	0	9	5
335527	Bacteria|Firmicutes|Clostridia|Clostridiales	2	10	14	7	3	5	2	7	2	7	0	13	8	1	10	3	2	2	12	7
335546	Bacteria|Firmicutes|Clostridia|Clostridiales	0	0	0	0	0	0	0	0	0	0	0	0	0	0	2	0	0	0	0	0
335550	Bacteria|Firmicutes|Clostridia|Clostridiales|Ruminococcaceae|Oscillospira	0	0	0	0	0	0	0	0	0	1	0	0	0	0	0	0	0	0	0	0
335653	Bacteria|Bacteroidetes|Bacteroidia|Bacteroidales|Prevotellaceae|Prevotella	0	0	0	0	0	0	0	0	0	0	0	0	0	0	0	0	0	0	2	0
335786	Bacteria|Firmicutes|Clostridia|Clostridiales|Lachnospiraceae	0	0	0	0	0	0	0	1	0	0	0	0	0	0	0	0	0	0	1	4
335926	Bacteria|Firmicutes|Clostridia|Clostridiales	0	0	4	0	0	1	0	4	2	0	0	1	2	0	0	0	0	0	0	0
335931	Bacteria|Firmicutes|Clostridia|Clostridiales|Lachnospiraceae	1	1	0	0	0	0	0	0	0	0	0	6	0	0	0	0	0	11	9	1
336037	Bacteria|Firmicutes|Erysipelotrichi|Erysipelotrichales|Erysipelotrichaceae|Bulleidia	4	4	6	2	2	3	13	13	26	0	3	6	8	4	9	9	1	4	10	6
336149	Bacteria|Firmicutes|Clostridia|Clostridiales|Lachnospiraceae	20	16	14	15	7	19	6	9	0	0	11	18	17	1	1	0	7	0	36	27
336333	Bacteria|Firmicutes|Clostridia|Clostridiales|Eubacteriaceae|Anaerofustis	0	0	1	1	1	0	0	0	0	0	0	0	4	0	0	0	0	0	0	6
336338	Bacteria|Firmicutes|Clostridia|Clostridiales|Clostridiaceae	0	0	0	0	0	0	0	1	0	0	0	0	0	0	0	0	0	0	1	0
336446	Bacteria|Bacteroidetes|Bacteroidia|Bacteroidales|S24-7	1	0	1	3	0	0	0	0	0	0	0	0	0	0	0	0	0	0	0	0
336485	Bacteria|Bacteroidetes|Bacteroidia|Bacteroidales|Prevotellaceae|Prevotella	2	0	0	0	0	0	2	0	0	27	0	2	1	0	2	1	1	12	1	1
336931	Bacteria|Firmicutes|Clostridia|Clostridiales|Ruminococcaceae	0	0	0	0	0	1	0	11	4	0	0	0	0	0	0	2	5	0	9	0
337141	Bacteria|Firmicutes|Clostridia|Clostridiales|Lachnospiraceae	0	0	0	1	0	0	0	0	0	0	0	0	0	0	2	0	0	0	0	0
337252	Bacteria|Firmicutes|Clostridia|Clostridiales|Lachnospiraceae|Dorea	0	0	0	0	0	0	0	0	0	1	0	0	0	0	0	0	0	0	0	0
337278	Bacteria|Bacteroidetes|Bacteroidia|Bacteroidales|Prevotellaceae|Prevotella	0	0	0	0	8	6	0	0	1	0	0	0	0	2	0	16	3	0	3	0
337362	Bacteria|Firmicutes|Clostridia|Clostridiales	0	1	0	0	0	0	0	0	0	0	0	0	0	0	0	0	0	0	0	0
337583	Bacteria|Firmicutes|Clostridia|Clostridiales|Ruminococcaceae|Ruminococcus	0	0	0	0	0	1	0	0	0	0	0	0	0	0	0	0	0	0	0	0
337729	Bacteria|Firmicutes|Clostridia|Clostridiales|Lachnospiraceae	4	4	0	0	0	1	1	0	4	0	2	0	4	0	9	0	0	0	3	4
337966	Bacteria|Firmicutes|Clostridia|Clostridiales|Ruminococcaceae|Ruminococcus	0	0	0	0	0	0	0	1	0	0	0	0	2	0	0	0	0	0	0	0
338022	Bacteria|Bacteroidetes|Bacteroidia|Bacteroidales|S24-7	0	0	0	0	0	0	34	50	13	0	11	8	0	35	7	30	58	0	6	0
338039	Bacteria|Firmicutes|Clostridia|Clostridiales	0	0	1	0	2	0	0	0	0	0	0	0	0	0	0	0	0	0	0	0
338145	Bacteria|Actinobacteria|Coriobacteriia|Coriobacteriales|Coriobacteriaceae	0	0	0	0	0	0	0	0	0	1	1	0	0	0	4	0	1	1	0	0
338321	Bacteria|Firmicutes|Clostridia|Clostridiales|Lachnospiraceae|Blautia	0	0	0	0	0	0	0	0	0	0	0	0	0	0	2	0	0	0	0	0
338349	Bacteria|Firmicutes|Clostridia|Clostridiales|Lachnospiraceae	0	0	1	12	2	1	0	0	0	0	0	0	0	0	0	0	0	0	0	0
338681	Bacteria|Firmicutes|Clostridia|Clostridiales|Ruminococcaceae	0	0	0	0	0	0	2	4	3	0	3	0	1	0	3	4	4	0	3	5
338757	Bacteria|Firmicutes|Bacilli|Lactobacillales|Lactobacillaceae|Lactobacillus|Lactobacillus mucosae	0	1	0	1	0	0	5	6	14	736	4	0	0	4	350	1	0	105	1	0
338781	Bacteria|Firmicutes|Clostridia|Clostridiales|Ruminococcaceae	0	0	0	0	0	0	0	0	0	0	0	0	0	0	0	0	2	0	0	0
339013	Bacteria|Bacteroidetes|Bacteroidia|Bacteroidales|Bacteroidaceae|Bacteroides	0	0	0	0	0	0	0	1	0	20	0	0	0	0	0	0	0	0	0	0
339086	Bacteria|Firmicutes|Clostridia|Clostridiales	0	0	0	0	0	0	0	0	0	0	0	0	1	0	0	0	0	0	2	0
339090	Bacteria|Bacteroidetes|Bacteroidia|Bacteroidales	0	0	1	0	0	0	0	0	0	0	0	0	0	0	0	0	0	0	0	0
339167	Bacteria|Bacteroidetes|Bacteroidia|Bacteroidales|S24-7	0	0	0	0	0	0	1	0	0	0	0	0	0	0	68	0	176	0	0	0
339293	Bacteria|Firmicutes|Clostridia|Clostridiales	5	0	3	2	1	0	1	2	2	5	0	2	0	1	1	2	3	0	9	2
339503	Bacteria|Bacteroidetes|Bacteroidia|Bacteroidales|S24-7	0	0	0	1	0	0	0	1	0	0	0	0	0	0	0	0	0	0	0	0
339566	Bacteria|Firmicutes|Clostridia|Clostridiales|Ruminococcaceae	0	0	0	0	0	0	0	0	0	0	0	0	0	0	0	0	0	0	1	0
339691	Bacteria|Firmicutes|Clostridia|Clostridiales	0	0	8	0	0	0	0	0	0	0	0	0	0	0	0	1	0	0	0	0
339771	Bacteria|Firmicutes|Clostridia|Clostridiales	0	0	0	0	0	0	0	0	0	1	0	0	0	0	0	0	0	0	0	0
339914	Bacteria|Firmicutes|Clostridia|Clostridiales|Ruminococcaceae	0	0	0	0	0	0	0	0	3	0	0	0	0	0	0	1	1	0	4	1
340223	Bacteria|Firmicutes|Clostridia|Clostridiales	0	0	0	0	0	0	0	0	0	0	0	0	0	0	0	0	0	1	0	0
340484	Bacteria|Firmicutes|Clostridia|Clostridiales|Ruminococcaceae	0	0	0	0	0	0	0	3	0	0	0	0	1	0	0	0	0	0	0	0
340751	Bacteria|Firmicutes|Clostridia|Clostridiales|[Mogibacteriaceae]	1	0	8	6	5	3	1	0	0	0	0	0	8	0	0	0	0	0	7	7
340817	Bacteria|Bacteroidetes|Bacteroidia|Bacteroidales	916	91	47	745	123	663	6	17	147	2	12	79	79	18	32	221	813	2	138	9
341111	Bacteria|Cyanobacteria|4C0d-2|YS2	0	0	0	0	0	0	0	0	0	0	0	0	0	0	0	6	0	0	0	0
341179	Bacteria|Verrucomicrobia|Verruco-5|WCHB1-41|WCHB1-25	18	0	34	39	111	1	36	1	6	2	6	0	85	24	44	61	304	0	115	109
341204	Bacteria|Firmicutes|Clostridia|Clostridiales|Lachnospiraceae|Coprococcus	15	0	17	3	4	0	2	6	9	0	2	53	0	0	9	84	20	0	281	41
341427	Bacteria|Firmicutes|Clostridia|Clostridiales|Lachnospiraceae	0	1	0	0	0	0	0	0	0	0	0	0	0	0	0	0	0	0	0	0
341482	Bacteria|Firmicutes|Clostridia|Clostridiales|Ruminococcaceae	0	0	0	0	0	0	0	0	0	0	0	0	0	0	0	0	0	0	1	0
341759	Bacteria|Bacteroidetes|Bacteroidia|Bacteroidales	0	0	0	0	0	3	0	0	0	0	0	0	0	1	0	0	0	0	0	0
341912	Bacteria|Firmicutes|Clostridia|Clostridiales|Clostridiaceae|Clostridium	0	0	29	0	1	5	0	0	0	0	0	0	0	0	0	0	0	0	580	66
341969	Bacteria|Firmicutes|Clostridia|Clostridiales|Ruminococcaceae|Oscillospira	1	0	0	0	0	0	0	0	0	0	0	0	0	0	0	0	0	0	0	0
342025	Bacteria|Fusobacteria|Fusobacteriia|Fusobacteriales|Fusobacteriaceae|Fusobacterium	0	1	0	0	0	0	0	0	0	0	0	0	0	0	0	0	0	0	0	0
342543	Bacteria|Firmicutes|Clostridia|Clostridiales|Ruminococcaceae	0	0	0	0	0	0	1	0	0	0	0	0	0	0	0	1	1	0	0	0
342612	Bacteria|Firmicutes|Clostridia|Clostridiales|Ruminococcaceae|Ruminococcus|Ruminococcus flavefaciens	6	0	0	10	11	0	0	0	90	0	24	0	0	3	24	17	1	0	24	4
342787	Bacteria|Firmicutes|Bacilli|Lactobacillales|Lactobacillaceae|Lactobacillus	0	0	0	0	0	0	0	0	0	0	0	0	0	1	0	0	0	0	0	0
342940	Bacteria|Firmicutes|Clostridia|Clostridiales|Ruminococcaceae	0	0	1	1	0	0	0	0	0	0	0	0	0	0	0	0	0	0	0	0
342978	Bacteria|Bacteroidetes|Bacteroidia|Bacteroidales	0	0	0	0	0	0	0	0	0	0	0	0	0	0	0	0	0	0	1	0
343181	Bacteria|Bacteroidetes|Bacteroidia|Bacteroidales|Prevotellaceae	0	0	0	0	19	0	0	0	0	0	0	0	73	0	0	31	0	0	806	0
343422	Bacteria|Firmicutes|Clostridia|Clostridiales|Lachnospiraceae|Coprococcus	0	0	0	0	0	0	0	1	0	0	0	0	0	0	0	0	0	0	0	0
343688	Bacteria|Firmicutes|Clostridia|Clostridiales|Ruminococcaceae	0	0	0	0	0	0	0	0	0	0	0	0	0	0	0	0	0	0	1	0
343719	Bacteria|Firmicutes|Clostridia|Clostridiales|Ruminococcaceae	0	0	0	0	0	0	0	0	0	0	0	0	0	0	0	0	0	0	1	0
344129	Bacteria|Firmicutes|Clostridia|Clostridiales	0	0	5	0	0	0	0	0	0	0	0	0	6	0	0	7	0	0	0	14
344358	Bacteria|Firmicutes|Clostridia|Clostridiales|Lachnospiraceae|Shuttleworthia	0	0	0	0	0	1	0	0	0	0	0	0	0	0	0	0	0	0	0	0
344416	Bacteria|Firmicutes|Clostridia|Clostridiales|[Mogibacteriaceae]	0	2	7	2	1	1	4	6	2	0	4	3	0	0	0	0	0	0	0	0
344489	Bacteria|Firmicutes|Clostridia|Clostridiales	0	0	0	0	0	0	0	0	0	0	0	0	0	0	0	0	0	0	0	1
344702	Bacteria|Firmicutes|Clostridia|Clostridiales|[Mogibacteriaceae]	1	0	0	0	0	0	1	2	3	0	0	0	1	0	1	1	0	1	6	3
344725	Bacteria|Bacteroidetes|Bacteroidia|Bacteroidales|RF16	0	0	7	38	13	6	0	0	0	0	0	35	13	14	7	5	0	0	100	20
344804	Bacteria|Firmicutes|Clostridia|Clostridiales|Ruminococcaceae	0	0	0	0	0	1	0	0	0	0	0	0	0	0	0	0	1	0	0	0
344805	Bacteria|Firmicutes|Clostridia|Clostridiales	2	5	1	2	1	7	0	1	0	0	0	0	2	0	2	0	0	0	0	0
344879	Bacteria|Bacteroidetes|Bacteroidia|Bacteroidales|S24-7	0	0	0	0	0	0	0	0	0	0	108	0	0	0	0	2	0	0	0	0
344940	Bacteria|Firmicutes|Clostridia|Clostridiales|[Mogibacteriaceae]	0	0	0	2	1	1	0	0	2	0	0	0	1	0	0	1	0	0	4	2
345464	Bacteria|Firmicutes|Clostridia|Clostridiales|Lachnospiraceae	460	225	2564	350	702	313	122	188	570	11	670	73	437	18	185	130	12	1	109	387
345658	Bacteria|Firmicutes|Clostridia|Clostridiales|Lachnospiraceae	0	1	0	0	0	0	0	0	0	0	0	0	0	0	0	0	0	0	0	0
345753	Bacteria|Firmicutes|Clostridia|Clostridiales|Lachnospiraceae	0	0	0	3	0	0	0	0	0	0	0	0	0	0	0	1	0	0	0	3
345952	Bacteria|Firmicutes|Clostridia|Clostridiales|Ruminococcaceae	0	0	0	0	0	1	0	0	0	1	0	0	0	0	0	0	0	0	0	0
346001	Bacteria|Firmicutes|Clostridia|Clostridiales	0	0	0	0	0	0	0	0	0	0	0	0	0	0	4	0	0	0	0	1
346231	Bacteria|Firmicutes|Clostridia|Clostridiales	0	1	2	0	4	0	0	0	1	0	0	0	0	5	1	36	1	0	0	0
346243	Bacteria|Firmicutes|Clostridia|Clostridiales	0	0	0	0	0	0	0	0	0	0	0	0	1	0	0	0	0	0	1	0
346720	Bacteria|Firmicutes|Clostridia|Clostridiales|Ruminococcaceae	2	5	0	3	0	1	3	15	22	0	0	59	108	1	0	4	6	0	110	27
347188	Bacteria|Firmicutes|Clostridia|Clostridiales	0	0	0	0	0	0	0	0	0	0	0	0	1	0	0	0	0	0	0	0
347267	Bacteria|Firmicutes|Clostridia|Clostridiales|Veillonellaceae|Succiniclasticum	0	0	3	3	1	2	0	0	0	0	0	0	0	0	0	2	0	0	1	0
347335	Bacteria|Firmicutes|Clostridia|Clostridiales|Ruminococcaceae|Ruminococcus	0	0	0	0	9	0	0	1	17	0	0	0	0	0	14	0	14	0	1	40
347368	Bacteria|Firmicutes|Clostridia|Clostridiales	0	0	0	0	0	0	0	0	0	0	1	0	0	0	0	0	0	0	1	1
347375	Bacteria|Firmicutes|Clostridia|Clostridiales	0	1	0	0	0	0	0	0	0	0	0	0	0	0	0	2	0	0	0	0
347624	Bacteria|Firmicutes|Clostridia|Clostridiales|Ruminococcaceae|Ruminococcus	1	5	2	1	5	2	0	1	0	0	0	0	0	0	1	0	0	0	1	0
347636	Bacteria|Firmicutes|Clostridia|Clostridiales|[Mogibacteriaceae]	0	0	0	1	0	1	0	0	0	0	0	0	0	0	0	0	0	0	0	0
347732	Bacteria|Firmicutes|Clostridia|Clostridiales|Lachnospiraceae|Butyrivibrio	0	2	2	2	0	0	1	0	0	0	2	0	0	0	0	0	0	0	2	0
347744	Bacteria|Firmicutes|Clostridia|Clostridiales|Lachnospiraceae	0	0	0	0	0	0	0	0	0	0	0	0	0	0	0	0	1	0	0	0
347801	Bacteria|Firmicutes|Clostridia|Clostridiales|Lachnospiraceae	0	0	0	0	0	0	0	0	0	0	0	0	0	0	0	0	2	0	46	0
347860	Bacteria|Firmicutes|Clostridia|Clostridiales|Lachnospiraceae	0	0	0	0	0	0	0	0	0	0	0	0	0	0	0	0	0	0	1	0
348074	Bacteria|Tenericutes|Mollicutes|Anaeroplasmatales|Anaeroplasmataceae|Anaeroplasma	0	0	0	0	0	1	0	0	0	0	0	0	0	0	0	0	0	0	0	0
348272	Bacteria|Firmicutes|Clostridia|Clostridiales	59	9	54	7	21	20	120	34	244	0	68	29	101	113	420	44	29	0	10	157
348420	Bacteria|Proteobacteria|Alphaproteobacteria|Rhodobacterales|Rhodobacteraceae	0	0	0	0	0	1	0	0	0	0	0	0	0	0	0	0	0	0	0	0
348641	Bacteria|Firmicutes|Clostridia|Clostridiales|Lachnospiraceae	0	0	1	0	0	0	0	0	0	0	0	0	0	0	0	0	0	0	0	0
348764	Bacteria|Firmicutes|Clostridia|Clostridiales	0	0	0	0	0	0	0	0	0	0	0	0	0	0	0	0	1	0	0	0
348804	Bacteria|Firmicutes|Clostridia|Clostridiales	11	3	11	158	8	20	3	200	15	0	1	28	122	0	39	247	4	0	52	48
348839	Bacteria|Firmicutes|Clostridia|Clostridiales	0	0	1	0	0	0	0	0	0	0	0	0	0	0	0	0	0	0	0	0
348924	Bacteria|Bacteroidetes|Bacteroidia|Bacteroidales|Prevotellaceae|Prevotella	0	1	0	0	0	0	1	0	0	0	0	0	0	0	0	0	0	0	0	0
349024	Bacteria|Firmicutes|Bacilli|Lactobacillales|Streptococcaceae|Streptococcus	1	1	0	0	0	1	0	1	1	18	0	0	3	0	33	0	0	1	0	0
349140	Bacteria|Lentisphaerae|[Lentisphaeria]|Victivallales|Victivallaceae	0	0	0	0	4	3	0	0	0	0	0	0	0	0	0	8	0	0	0	0
349176	Bacteria|Bacteroidetes|Bacteroidia|Bacteroidales|Prevotellaceae	0	0	0	0	0	0	0	0	0	0	0	10	13	0	0	0	4	0	0	0
349285	Bacteria|Verrucomicrobia|Verruco-5|WCHB1-41|RFP12	0	0	1	40	427	4	0	132	35	0	0	10	139	1	0	5	13	0	1	786
349297	Bacteria|Bacteroidetes|Bacteroidia|Bacteroidales	0	0	0	0	0	0	0	0	0	0	0	0	0	0	0	0	1	0	0	0
349401	Bacteria|Firmicutes|Clostridia|Clostridiales|Lachnospiraceae	0	0	0	0	0	0	0	1	0	0	0	0	0	0	4	0	0	0	0	0
349458	Bacteria|Firmicutes|Clostridia|Clostridiales	0	0	0	0	0	0	0	0	0	0	0	0	1	0	0	0	0	0	0	0
349490	Bacteria|Bacteroidetes|Bacteroidia|Bacteroidales	2	95	15	282	132	268	0	16	0	89	1	905	116	0	0	0	6	253	59	4
349546	Bacteria|Firmicutes|Clostridia|Clostridiales|Lachnospiraceae	0	1	0	1	0	0	1	0	0	0	0	1	1	0	7	1	0	0	0	0
349572	Bacteria|Firmicutes|Clostridia|Clostridiales|Lachnospiraceae	0	1	0	1	1	0	0	4	0	0	0	1	0	1	0	1	0	0	0	0
349700	Bacteria|Firmicutes|Clostridia|Clostridiales|Clostridiaceae	1	0	0	3	1	0	1	2	2	0	0	1	1	0	0	0	2	0	5	7
349892	Bacteria|Tenericutes|Mollicutes|RF39	0	0	0	0	0	0	0	0	0	0	0	0	0	0	1	0	0	0	0	0
350175	Bacteria|Firmicutes|Clostridia|Clostridiales|Lachnospiraceae	2	1	1	0	0	0	4	5	6	0	0	0	0	0	1	0	0	0	3	2
350394	Bacteria|Firmicutes|Clostridia|Clostridiales|Lachnospiraceae|Butyrivibrio	6	2	13	1	4	18	1	0	1	8	2	1	3	6	16	5	0	6	3	2
350400	Bacteria|Firmicutes|Clostridia|Clostridiales	1	0	0	0	0	0	0	0	0	0	0	0	0	0	1	0	1	0	1	0
350447	Bacteria|Firmicutes|Clostridia|Clostridiales|Lachnospiraceae	0	0	0	0	0	0	0	0	0	1	0	0	0	0	0	0	0	0	0	0
350834	Bacteria|Firmicutes|Clostridia|Clostridiales|Christensenellaceae	0	0	0	0	0	0	0	0	0	0	0	0	0	0	0	0	4	0	3	0
350862	Bacteria|Firmicutes|Clostridia|Clostridiales|Lachnospiraceae	100	6	21	7	17	21	4	7	14	0	6	2	20	117	1	111	40	1	31	27
350979	Bacteria|Firmicutes|Clostridia|Clostridiales|Ruminococcaceae	2	0	2	0	102	0	0	0	0	0	0	0	0	29	7	8	1	0	0	0
351091	Bacteria|Cyanobacteria|4C0d-2|YS2	0	1	34	9	10	0	0	0	0	0	0	8	6	16	0	45	86	0	247	3
351206	Bacteria|Firmicutes|Clostridia|Clostridiales	0	0	0	0	0	1	0	0	0	0	0	0	0	0	0	0	1	0	0	0
351216	Bacteria|Bacteroidetes|Bacteroidia|Bacteroidales|Prevotellaceae|Prevotella	0	0	0	0	0	0	0	0	0	0	0	0	1	0	0	0	0	0	0	0
351287	Bacteria|Firmicutes|Clostridia|Clostridiales	0	0	0	0	0	0	0	5	15	0	0	0	6	0	0	0	2	0	2	0
351299	Bacteria|Firmicutes|Clostridia|Clostridiales|Lachnospiraceae|Blautia	1	0	1	1	0	1	1	4	3	0	0	3	1	0	6	2	1	0	0	4
351398	Bacteria|Bacteroidetes|Bacteroidia|Bacteroidales|Prevotellaceae|Prevotella	0	0	0	0	0	1	0	0	0	0	0	0	0	0	0	0	0	0	0	1
351407	Bacteria|Bacteroidetes|Bacteroidia|Bacteroidales|Prevotellaceae|Prevotella	0	0	1	0	2	0	0	0	0	0	0	0	2	0	3	0	1	0	0	0
351472	Bacteria|Bacteroidetes|Bacteroidia|Bacteroidales|Prevotellaceae|Prevotella	0	0	0	0	0	0	0	0	1	0	0	0	0	0	0	0	0	1	0	0
351650	Bacteria|Bacteroidetes|Bacteroidia|Bacteroidales|Prevotellaceae|Prevotella	0	0	0	0	0	0	0	0	0	0	0	0	0	1	1	1	0	0	228	1
351659	Bacteria|Firmicutes|Clostridia|Clostridiales	0	0	0	0	0	0	0	0	0	1	0	0	0	0	0	0	0	1	0	0
351800	Bacteria|Actinobacteria|Coriobacteriia|Coriobacteriales|Coriobacteriaceae	0	0	0	0	0	0	0	0	0	0	0	0	0	0	5	0	0	0	0	0
351856	Bacteria|Bacteroidetes|Bacteroidia|Bacteroidales|Prevotellaceae|Prevotella	0	0	0	0	0	1	0	0	0	0	0	0	1	0	0	0	0	0	0	0
351898	Bacteria|Firmicutes|Clostridia|Clostridiales|Ruminococcaceae	0	0	0	0	0	0	0	0	0	0	0	0	0	0	0	0	0	0	1	0
352369	Bacteria|Firmicutes|Clostridia|Clostridiales	11	625	0	17	4	9	0	1	3	0	1	2	0	0	0	4	0	0	5	5
352512	Bacteria|Firmicutes|Clostridia|Clostridiales|Ruminococcaceae|Ruminococcus	1	2	0	0	0	1	0	1	4	0	2	2	0	1	2	0	0	0	1	2
352560	Bacteria|Firmicutes|Clostridia|Clostridiales|Lachnospiraceae	1	3	9	10	4	2	3	0	0	0	0	0	5	0	0	0	1	0	0	1
352568	Bacteria|Bacteroidetes|Bacteroidia|Bacteroidales|Prevotellaceae|Prevotella	1	0	0	0	0	0	0	0	0	0	0	0	0	0	0	0	0	0	0	0
352708	Bacteria|Firmicutes|Clostridia|Clostridiales|Lachnospiraceae|Butyrivibrio	0	1	0	0	0	0	0	0	0	0	0	0	0	0	0	0	0	0	0	0
352784	Bacteria|Tenericutes|Mollicutes|RF39	2	5	5	0	3	1	0	0	0	0	0	0	1	0	0	2	1	0	0	0
352825	Bacteria|Bacteroidetes|Bacteroidia|Bacteroidales|Bacteroidaceae|Bacteroides	0	0	0	0	0	0	0	0	0	1	0	0	0	0	0	0	0	0	0	0
353173	Bacteria|Firmicutes|Clostridia|Clostridiales|Clostridiaceae|Clostridium	0	0	1	0	0	0	0	0	0	0	0	0	0	0	0	0	0	0	0	0
353336	Bacteria|Firmicutes|Clostridia|Clostridiales	2	5	23	1	3	3	0	4	7	0	1	2	0	0	29	1	6	0	15	5
353551	Bacteria|Bacteroidetes|Bacteroidia|Bacteroidales|Prevotellaceae|Prevotella	0	0	0	0	2	1	0	0	1	0	1	0	0	0	0	0	0	0	0	0
353631	Bacteria|Firmicutes|Clostridia|Clostridiales	0	0	0	0	2	0	0	0	0	0	0	0	0	0	0	0	0	0	1	4
353696	Bacteria|Firmicutes|Clostridia|Clostridiales|Christensenellaceae	0	0	0	0	0	0	0	0	1	0	0	0	0	0	0	0	3	0	2	0
353850	Bacteria|Firmicutes|Clostridia|Clostridiales	1	4	0	0	0	0	2	1	6	0	2	1	2	0	3	0	2	0	0	0
353910	Bacteria|Firmicutes|Clostridia|Clostridiales	0	1	24	2	0	0	0	2	0	0	0	0	0	0	12	3	0	0	3	0
353942	Bacteria|Firmicutes|Clostridia|Clostridiales|Lachnospiraceae|Blautia	9	20	2	2	1	0	1	2	3	0	0	0	6	0	0	10	0	0	0	9
354105	Bacteria|Bacteroidetes|Bacteroidia|Bacteroidales|[Paraprevotellaceae]|CF231	0	0	0	0	0	0	0	0	0	0	0	0	1	0	0	0	0	0	0	0
354158	Bacteria|Firmicutes|Clostridia|Clostridiales|Lachnospiraceae	7	99	1	2	2	3	6	19	2	0	3	1	7	10	11	6	1	0	4	9
354181	Bacteria|Bacteroidetes|Bacteroidia|Bacteroidales	0	0	0	5	0	0	0	0	0	0	0	0	0	1	0	0	0	0	0	0
354581	Bacteria|Bacteroidetes|Bacteroidia|Bacteroidales	5	36	146	359	107	54	1	38	25	0	0	0	47	30	24	53	4	1	75	36
355015	Bacteria|Bacteroidetes|Bacteroidia|Bacteroidales|Prevotellaceae|Prevotella	13	66	14	20	20	47	105	71	437	207	56	17	94	86	64	155	110	374	59	132
355203	Bacteria|Firmicutes|Clostridia|Clostridiales|Ruminococcaceae|Ruminococcus	372	920	10	614	201	290	253	522	1520	1	676	272	202	213	1027	680	398	33	1246	671
355371	Bacteria|Bacteroidetes|Bacteroidia|Bacteroidales|Prevotellaceae|Prevotella	0	0	0	0	0	0	0	0	1	0	0	0	0	0	0	0	1	0	0	0
355462	Bacteria|Firmicutes|Clostridia|Clostridiales|Lachnospiraceae|Butyrivibrio	12	23	8	5	8	5	3	7	38	1	1	5	4	6	8	5	6	2	10	10
355494	Bacteria|Firmicutes|Clostridia|Clostridiales	0	0	8	0	3	0	0	0	0	0	1	0	0	3	0	0	0	0	0	0
355534	Bacteria|Firmicutes|Clostridia|Clostridiales	0	1	0	0	0	0	0	4	0	0	2	0	0	1	1	0	19	0	0	0
355630	Bacteria|Firmicutes|Clostridia|Clostridiales	0	0	0	0	0	0	0	0	0	0	0	0	0	0	0	0	0	16	0	0
356052	Bacteria|Bacteroidetes|Bacteroidia|Bacteroidales|Bacteroidaceae|Bacteroides	0	0	0	0	0	0	0	0	0	1	0	0	0	0	0	0	0	0	0	0
356133	Bacteria|Firmicutes|Clostridia|Clostridiales|Lachnospiraceae|Butyrivibrio	0	0	0	0	0	0	0	0	0	0	0	0	0	0	0	0	0	0	1	0
356138	Bacteria|Firmicutes|Clostridia|Clostridiales|Lachnospiraceae|Anaerostipes	0	0	0	0	0	1	0	0	0	0	0	0	0	0	0	0	0	0	0	0
356394	Bacteria|Firmicutes|Clostridia|Clostridiales|Ruminococcaceae	0	0	0	0	4	0	0	0	0	0	0	0	0	0	0	0	44	0	0	0
356398	Bacteria|Firmicutes|Clostridia|Clostridiales|Lachnospiraceae	0	0	0	0	0	1	0	0	0	0	0	0	0	0	0	0	0	0	0	0
356624	Bacteria|Firmicutes|Clostridia|Clostridiales|[Mogibacteriaceae]	0	9	3	0	0	0	4	2	3	0	3	1	3	4	43	0	2	4	0	4
357963	Bacteria|Firmicutes|Clostridia|Clostridiales|Lachnospiraceae	0	0	0	0	0	1	0	0	0	0	0	0	0	0	0	0	0	0	0	0
358007	Bacteria|Firmicutes|Clostridia|Clostridiales	0	0	16	1	3	0	0	0	1	0	1	1	2	4	2	6	5	0	2	1
358858	Bacteria|Firmicutes|Clostridia|Clostridiales|Lachnospiraceae	0	0	0	0	0	0	0	0	0	2	0	0	0	0	0	0	0	1	0	0
358939	Bacteria|Firmicutes|Clostridia|Clostridiales|Lachnospiraceae	0	0	0	0	0	0	0	0	0	1	0	0	0	0	0	0	0	0	0	0
359445	Bacteria|Firmicutes|Clostridia|Clostridiales|Ruminococcaceae	0	0	2	0	7	0	0	0	2	0	0	0	8	0	0	0	7	0	6	21
359809	Bacteria|Proteobacteria|Betaproteobacteria|Burkholderiales|Alcaligenaceae|Sutterella	1	0	0	0	0	0	0	0	0	213	0	0	0	0	0	0	1	126	0	1
360315	Bacteria|Firmicutes|Clostridia|Clostridiales	0	0	0	1	1	0	0	0	0	0	0	0	0	0	0	0	0	4	2	1
362539	Bacteria|Firmicutes|Clostridia|Clostridiales|Lachnospiraceae	0	0	0	0	0	0	0	0	0	188	0	0	0	0	2	0	0	12	0	0
363400	Bacteria|Firmicutes|Clostridia|Clostridiales|Lachnospiraceae	0	0	0	0	0	0	0	0	0	0	0	0	0	0	0	0	0	8	0	0
364341	Bacteria|Firmicutes|Clostridia|Clostridiales|Ruminococcaceae|Oscillospira	18	44	2	19	1	0	92	9	20	55	68	2	8	0	119	9	13	73	122	42
364926	Bacteria|Bacteroidetes|Bacteroidia|Bacteroidales|Bacteroidaceae|Bacteroides	0	0	0	0	0	0	0	0	0	3	0	0	0	0	0	0	0	0	0	0
365297	Bacteria|Firmicutes|Clostridia|Clostridiales	1	0	9	0	0	0	0	1	0	0	0	3	0	0	0	2	0	0	2	18
366584	Bacteria|Firmicutes|Clostridia|Clostridiales	0	0	0	0	1	0	5	0	0	0	0	1	15	1	8	3	63	0	1227	1
366633	Bacteria|Firmicutes|Clostridia|Clostridiales|Ruminococcaceae	0	0	0	0	0	0	0	0	0	0	0	1	0	0	0	0	0	0	0	1
367176	Bacteria|Firmicutes|Clostridia|Clostridiales|Ruminococcaceae|Oscillospira	0	0	0	0	0	0	0	0	0	9	0	0	0	0	0	0	0	0	0	0
367213	Bacteria|Firmicutes|Clostridia|Clostridiales|Ruminococcaceae	0	0	0	0	0	0	0	0	0	5	0	0	0	0	0	0	0	0	0	0
367217	Bacteria|Firmicutes|Clostridia|Clostridiales|Ruminococcaceae	0	0	0	0	0	0	0	0	0	0	0	0	0	0	0	0	10	0	1	0
367542	Bacteria|Firmicutes|Clostridia|Clostridiales|Ruminococcaceae|Ruminococcus	2	0	1	7	0	0	1	0	0	0	0	0	2441	0	7	20	3	0	20	23
370046	Bacteria|Firmicutes|Clostridia|Clostridiales|Ruminococcaceae|Oscillospira	0	0	0	0	1	0	0	0	0	0	0	0	0	0	0	0	0	0	0	0
372348	Bacteria|Firmicutes|Clostridia|Clostridiales|Ruminococcaceae|Ruminococcus	1	0	2	1	0	0	0	0	0	0	0	0	161	0	1	12	0	0	6	18
386313	Bacteria|Firmicutes|Clostridia|Clostridiales|Clostridiaceae|Sarcina	0	0	0	0	0	0	0	2	0	0	0	0	0	0	0	0	0	0	0	0
405425	Bacteria|Proteobacteria|Gammaproteobacteria|Pseudomonadales|Moraxellaceae|Acinetobacter	0	0	0	0	0	0	0	0	0	1	0	0	0	0	0	0	0	0	0	0
406145	Bacteria|Proteobacteria|Gammaproteobacteria|Pseudomonadales|Pseudomonadaceae|Pseudomonas	0	0	0	0	1	0	0	0	0	0	0	0	0	0	0	0	0	0	0	0
416001	Bacteria|Elusimicrobia|Elusimicrobia|Elusimicrobiales|Elusimicrobiaceae|Elusimicrobium	0	0	0	0	5	0	1	0	0	0	2	0	0	0	29	7	0	0	58	0
421538	Bacteria|Firmicutes|Clostridia|Clostridiales|Lachnospiraceae	0	0	0	0	0	0	0	0	0	2	0	0	0	0	0	0	0	1	0	0
422283	Bacteria|Firmicutes|Clostridia|Clostridiales|Ruminococcaceae|Oscillospira	0	0	2	0	0	0	0	0	0	0	0	0	0	0	0	0	0	0	0	0
426622	Bacteria|Proteobacteria|Alphaproteobacteria|Sphingomonadales|Sphingomonadaceae	0	0	0	0	0	1	0	0	0	0	0	0	0	0	0	0	0	0	0	0
432904	Bacteria|Bacteroidetes|Bacteroidia|Bacteroidales|Prevotellaceae|Prevotella	0	0	0	0	0	0	0	0	0	4	0	0	0	0	0	0	0	0	0	0
433722	Bacteria|Firmicutes|Clostridia|Clostridiales|Ruminococcaceae	0	1	16	0	19	2	0	4	20	0	0	11	27	1	49	61	1281	0	34	20
440904	Bacteria|Firmicutes|Clostridia|Clostridiales|Clostridiaceae|Sarcina	5	98	1	8	0	10	59	361	67	199	59	28	127	28	106	14	0	5	49	102
442126	Bacteria|Bacteroidetes|Sphingobacteriia|Sphingobacteriales|Sphingobacteriaceae|Sphingobacterium	0	0	0	1	0	0	0	0	0	0	0	0	0	0	0	0	0	0	0	0
445575	Bacteria|Firmicutes|Clostridia|Clostridiales|Lachnospiraceae	0	0	0	0	0	0	0	0	0	0	0	0	0	0	1	0	0	0	0	0
458550	Bacteria|Firmicutes|Clostridia|Clostridiales	0	1	3	2	0	0	1	0	0	1	0	0	0	0	0	1	0	0	9836	0
461487	Bacteria|Firmicutes|Clostridia|Clostridiales	37	0	93	1	4	188	0	2	45	0	0	11	26	45	0	8	23	0	742	11
467605	Bacteria|Cyanobacteria|Chloroplast|Streptophyta	0	2	0	0	0	0	0	0	0	0	0	0	0	0	0	0	0	0	0	0
484304	Bacteria|Actinobacteria|Actinobacteria|Bifidobacteriales|Bifidobacteriaceae|Bifidobacterium	0	0	0	0	0	0	0	0	0	0	0	0	0	0	0	0	0	1	0	0
508866	Bacteria|Actinobacteria|Coriobacteriia|Coriobacteriales|Coriobacteriaceae	1	0	0	1	0	0	0	2	0	0	0	2	0	0	0	1	0	0	0	0
509433	Bacteria|Firmicutes|Clostridia|Clostridiales|Ruminococcaceae	0	0	0	0	0	2	0	0	0	0	0	0	0	0	1	1	1	0	0	0
509751	Bacteria|Bacteroidetes|Bacteroidia|Bacteroidales|Prevotellaceae|Prevotella	23	6354	77	47	156	565	1	521	484	53	42	1265	64	106	138	20	736	92	15	58
509838	Bacteria|Firmicutes|Clostridia|Clostridiales	0	0	0	2	1	0	0	0	0	0	0	0	2	0	0	3	1	0	0	0
510174	Bacteria|Actinobacteria|Actinobacteria|Actinomycetales	0	0	0	0	0	0	0	0	0	0	0	0	0	0	0	1	0	0	0	0
510377	Bacteria|Firmicutes|Clostridia|Clostridiales	0	0	0	0	0	0	1	0	0	0	0	0	0	0	6	0	0	0	0	0
511091	Bacteria|Bacteroidetes|Bacteroidia|Bacteroidales|Prevotellaceae|Prevotella	0	0	0	0	0	0	0	0	0	0	0	0	0	1	1	0	0	0	1	1
511510	Bacteria|Firmicutes|Clostridia|Clostridiales	0	0	0	0	0	0	0	0	0	0	0	0	0	1	0	0	0	0	0	0
511820	Bacteria|Firmicutes|Clostridia|Clostridiales	0	0	0	0	0	0	0	48	5	0	0	5	12	0	0	1	0	0	1	0
512048	Bacteria|Actinobacteria|Coriobacteriia|Coriobacteriales|Coriobacteriaceae	0	0	0	0	0	0	0	0	0	0	0	0	1	0	0	0	0	0	0	1
512114	Bacteria|Firmicutes|Clostridia|Clostridiales|Ruminococcaceae|Ruminococcus	0	0	0	0	0	0	0	0	0	0	0	1	0	0	0	0	0	0	0	0
512265	Bacteria|Bacteroidetes|Bacteroidia|Bacteroidales|Prevotellaceae|Prevotella	1	1	0	0	0	114	0	1	0	1	0	0	0	554	116	2673	112	9	107	0
512361	Bacteria|Firmicutes|Clostridia|Clostridiales	0	0	0	0	0	1	0	0	0	0	0	0	0	0	0	0	0	0	0	0
512861	Bacteria|Bacteroidetes|Bacteroidia|Bacteroidales	0	0	0	0	0	123	0	0	0	0	1	0	0	0	0	0	0	0	0	0
513706	Bacteria|Firmicutes|Clostridia|Clostridiales	1	0	1	0	0	0	0	1	0	0	3	0	1	0	0	0	0	0	0	1
514028	Bacteria|Firmicutes|Clostridia|Clostridiales|Ruminococcaceae|Ruminococcus	50	0	0	0	0	31	0	3	0	0	0	0	0	131	0	0	0	0	0	1
514257	Bacteria|Firmicutes|Clostridia|Clostridiales	0	0	2	1	0	0	0	0	0	0	0	0	2	2	0	0	2	0	1	0
515234	Bacteria|Firmicutes|Clostridia|Clostridiales|Ruminococcaceae|Ruminococcus	0	0	0	0	0	0	0	0	0	0	0	0	0	0	0	0	0	0	1	0
515265	Bacteria|Proteobacteria|Gammaproteobacteria|Pseudomonadales|Moraxellaceae|Acinetobacter	0	1	0	0	0	0	0	0	0	0	0	0	0	0	0	0	0	0	0	0
515299	Bacteria|Firmicutes|Clostridia|Clostridiales	0	0	0	1	0	0	0	0	0	0	0	0	0	0	0	0	1	0	0	0
516159	Bacteria|Proteobacteria|Gammaproteobacteria|Aeromonadales|Succinivibrionaceae|Succinivibrio	0	0	0	0	0	0	0	0	1	0	0	0	0	0	0	0	0	0	0	0
516331	Bacteria|Firmicutes|Clostridia|Clostridiales	0	0	0	1	0	0	1	0	0	0	0	0	1	0	0	3	2	0	1	0
516814	Bacteria|Firmicutes|Bacilli|Lactobacillales|Streptococcaceae|Streptococcus	0	0	1	0	0	0	0	0	0	0	0	0	0	0	1	0	0	0	0	0
517545	Bacteria|Firmicutes|Clostridia|Clostridiales|Lachnospiraceae	2	0	0	4	0	1	0	0	0	0	0	0	0	11	0	0	0	0	2	4
517583	Bacteria|Firmicutes|Clostridia|Clostridiales|Lachnospiraceae	1	0	0	0	0	0	0	4	0	0	1	0	3	0	17	0	0	0	0	0
518613	Bacteria|Firmicutes|Clostridia|Clostridiales|Lachnospiraceae|Roseburia	0	0	0	0	0	0	0	0	0	0	1	0	0	0	0	0	0	0	0	0
519545	Bacteria|Firmicutes|Clostridia|Clostridiales|Lachnospiraceae|Coprococcus	0	0	0	0	0	0	0	0	0	0	0	0	0	0	19	0	0	0	0	0
519979	Bacteria|Firmicutes|Clostridia|Clostridiales|Lachnospiraceae	0	0	0	0	0	0	0	0	0	0	0	0	0	0	0	0	1	4	0	0
520931	Bacteria|Firmicutes|Clostridia|Clostridiales|Ruminococcaceae|Oscillospira	0	0	0	0	0	0	0	0	0	0	0	0	0	0	0	0	1	0	1	0
521275	Bacteria|Actinobacteria|Coriobacteriia|Coriobacteriales|Coriobacteriaceae	0	0	2	0	0	1	0	0	0	0	0	1	0	0	32	0	0	0	0	2
521792	Bacteria|Firmicutes|Clostridia|Clostridiales|Ruminococcaceae	0	0	1	0	1	0	0	0	1	0	0	0	2	0	0	0	0	0	3	20
521913	Bacteria|Firmicutes|Clostridia|Clostridiales|Lachnospiraceae	0	0	0	0	0	0	1	3	3	0	0	0	0	0	2	0	0	0	0	0
522135	Bacteria|Firmicutes|Clostridia|Clostridiales|Lachnospiraceae	0	0	0	0	0	0	0	0	0	1	0	0	0	0	0	0	0	0	0	0
522138	Bacteria|Firmicutes|Clostridia|Clostridiales	0	0	0	1	0	0	0	0	0	0	0	1	0	3	0	1	1	0	1	0
522255	Bacteria|Firmicutes|Clostridia|Clostridiales|[Mogibacteriaceae]	0	2	0	0	0	0	5	1	24	0	15	1	0	0	0	0	0	0	2	13
522551	Bacteria|Firmicutes|Clostridia|Clostridiales|Lachnospiraceae	0	0	0	1	0	0	0	0	0	0	0	0	0	0	0	0	0	0	0	0
522927	Bacteria|Firmicutes|Clostridia|Clostridiales	0	8	6	2	3	0	23	2	3	0	0	2	121	0	11	9	1	0	2	0
523099	Bacteria|Firmicutes|Clostridia|Clostridiales	0	1	0	0	0	0	0	0	2	0	0	0	1	2	0	1	0	0	0	1
523140	Bacteria|Firmicutes|Clostridia|Clostridiales|Ruminococcaceae|Ruminococcus	0	0	75	0	0	0	0	0	1	0	2	1	0	0	0	0	1	0	0	1
523749	Bacteria|Firmicutes|Clostridia|Clostridiales|Lachnospiraceae|Coprococcus	0	0	0	0	0	0	0	1	0	0	0	0	0	0	0	0	0	0	0	0
526204	Bacteria|Proteobacteria|Alphaproteobacteria|Sphingomonadales|Erythrobacteraceae	0	0	0	0	0	1	0	0	0	0	0	0	0	0	0	0	0	0	0	0
526552	Bacteria|Firmicutes|Clostridia|Clostridiales	0	0	0	0	0	0	0	0	1	0	0	1	0	23	1	12	0	0	5	0
527048	Bacteria|Actinobacteria|Actinobacteria|Actinomycetales|Microbacteriaceae|Leucobacter	0	0	0	2	0	0	0	0	0	0	0	0	0	0	0	0	0	0	0	0
527059	Bacteria|Firmicutes|Clostridia|Clostridiales|Lachnospiraceae|Butyrivibrio	0	0	0	0	0	0	0	2	0	0	1	0	0	0	7	0	0	0	0	0
527473	Bacteria|Firmicutes|Clostridia|Clostridiales|Ruminococcaceae|Ruminococcus	0	0	0	0	0	0	0	0	0	0	0	0	0	0	16	0	0	0	0	0
528013	Bacteria|Actinobacteria|Coriobacteriia|Coriobacteriales|Coriobacteriaceae	0	0	0	0	0	0	0	1	0	0	0	0	0	0	1	0	0	0	2	0
528071	Bacteria|Firmicutes|Clostridia|Clostridiales	0	0	0	0	0	0	0	0	0	0	0	0	1	0	0	0	0	0	0	0
528362	Bacteria|Firmicutes|Clostridia|Clostridiales|Lachnospiraceae|Roseburia	0	0	0	0	0	0	0	0	0	0	0	0	0	0	0	0	0	1	0	0
528753	Bacteria|Firmicutes|Clostridia|Clostridiales|Veillonellaceae|Phascolarctobacterium	0	0	0	0	0	0	0	0	0	2	0	0	0	0	0	0	0	0	0	0
529173	Bacteria|Bacteroidetes|Bacteroidia|Bacteroidales|RF16	0	3	0	0	0	2	2	1	1	1	0	0	1	0	2	1	0	0	0	2
529873	Bacteria|Firmicutes|Clostridia|Clostridiales|Lachnospiraceae	0	0	0	0	0	0	0	0	0	0	0	0	0	0	0	0	0	4	0	0
530061	Bacteria|Firmicutes|Clostridia|Clostridiales|Clostridiaceae|Clostridium	0	0	0	0	0	0	0	0	0	0	0	0	0	2	1	0	0	0	0	0
530751	Bacteria|Tenericutes|Mollicutes|RF39	0	0	0	0	0	0	0	0	0	0	0	0	0	1	26	26	0	0	1	0
530928	Bacteria|Firmicutes|Clostridia|Clostridiales|Ruminococcaceae|Ruminococcus	0	0	0	0	0	1	0	0	0	0	0	0	0	1	0	0	0	0	0	0
531038	Bacteria|Firmicutes|Clostridia|Clostridiales	0	0	0	0	0	0	0	0	0	0	0	0	0	0	0	0	0	0	1	0
531331	Bacteria|Firmicutes|Erysipelotrichi|Erysipelotrichales|Erysipelotrichaceae|L7A_E11	0	1	2	2	0	1	0	1	0	1	1	4	1	0	5	0	1	0	2	0
531436	Bacteria|Firmicutes|Clostridia|Clostridiales|Lachnospiraceae|Roseburia	1	0	0	0	0	0	0	0	0	0	0	0	0	2	22	0	1	141	0	0
531928	Bacteria|Firmicutes|Clostridia|Clostridiales	0	0	68	0	0	10	0	1	95	0	6	2	155	6	3	2468	0	0	64	159
532187	Bacteria|Firmicutes|Clostridia|Clostridiales|Ruminococcaceae|Ruminococcus	243	16	644	478	0	64	16	5838	943	2	5	59	191	6	2	7	2	1	16	696
532232	Bacteria|Firmicutes|Bacilli|Lactobacillales|Streptococcaceae|Streptococcus	18	7	13	13	4	2	8	11	22	432	7	1	34	5	698	15	0	5	11	5
532681	Bacteria|Bacteroidetes|Bacteroidia|Bacteroidales|Prevotellaceae|Prevotella	0	0	1	0	1	0	0	0	0	0	0	0	0	0	0	0	0	0	0	0
532771	Bacteria|Firmicutes|Clostridia|Clostridiales|Lachnospiraceae|PseudoButyrivibrio	0	0	0	2	1	9	1	3	3	3	0	2	2	0	0	0	0	0	0	3
532795	Bacteria|Firmicutes|Clostridia|Clostridiales|Lachnospiraceae	0	0	0	0	0	0	1	1	1	0	0	0	0	0	5	0	0	0	0	3
533298	Bacteria|Proteobacteria|Gammaproteobacteria|Aeromonadales|Succinivibrionaceae|Succinivibrio	29675	725	1597	21039	19922	31281	16639	4044	13035	3080	21416	13879	10078	5608	29963	22353	1145	34169	8952	10189
533387	Bacteria|Bacteroidetes|Bacteroidia|Bacteroidales|[Paraprevotellaceae]|CF231	0	1	1	0	0	0	0	0	0	0	0	0	0	0	0	0	0	0	0	0
533571	Bacteria|Firmicutes|Clostridia|Clostridiales|[Mogibacteriaceae]|Mogibacterium	0	0	0	0	0	0	0	0	1	0	0	0	0	0	0	0	0	0	0	0
533634	Bacteria|Firmicutes|Clostridia|Clostridiales|Lachnospiraceae|Moryella	473	704	46	172	44	54	93	437	77	0	173	260	210	85	171	127	18	0	139	267
533916	Bacteria|Bacteroidetes|Bacteroidia|Bacteroidales	1	1	18	21	25	9	0	7	6	1	0	6	12	9	0	24	5	1	12	27
534586	Bacteria|Bacteroidetes|Bacteroidia|Bacteroidales	0	0	0	0	0	0	0	1	0	0	0	0	0	0	0	0	0	0	0	0
534756	Bacteria|Bacteroidetes|Bacteroidia|Bacteroidales|Prevotellaceae|Prevotella	0	1	25	482	1	0	0	0	7	0	0	95	74	24	0	112	84	15	0	14
534926	Bacteria|Firmicutes|Clostridia|Clostridiales|Lachnospiraceae|Anaerostipes	1	3	5	8	8	10	0	0	1	0	0	0	1	0	0	0	18	0	6	3
534929	Bacteria|Bacteroidetes|Bacteroidia|Bacteroidales|S24-7	159	921	118	549	0	1	285	2030	43	42	1311	2458	29	225	5	9	1	43	0	5
534988	Bacteria|Firmicutes|Clostridia|Clostridiales|[Mogibacteriaceae]	0	1	0	0	0	0	5	0	1	0	0	1	0	0	2	1	0	0	27	2
535399	Bacteria|Firmicutes|Clostridia|Clostridiales|Ruminococcaceae|Oscillospira	0	0	0	0	0	0	0	0	0	10	0	0	0	0	0	0	1	0	0	0
535601	Bacteria|Firmicutes|Clostridia|Clostridiales|Lachnospiraceae	0	0	0	0	0	0	0	0	0	132	0	0	0	0	0	0	1	15	0	0
536942	Bacteria|Bacteroidetes|Bacteroidia|Bacteroidales	0	0	0	0	0	0	0	0	0	0	0	0	1	0	0	0	0	0	0	0
537362	Bacteria|Actinobacteria|Actinobacteria|Actinomycetales|Actinomycetaceae|Actinomyces	0	0	0	0	0	0	0	0	0	0	0	0	0	0	1	0	0	0	0	0
537747	Bacteria|Bacteroidetes|Bacteroidia|Bacteroidales|Prevotellaceae|Prevotella	0	0	0	0	0	0	0	0	0	1	3	0	0	0	0	0	1	1	0	0
538145	Bacteria|Firmicutes|Clostridia|Clostridiales|Ruminococcaceae	2	4	0	2	1	0	0	3	9	0	7	1	1	3	5	1	2	1	4	2
538279	Bacteria|Firmicutes|Clostridia|Clostridiales|Ruminococcaceae	0	0	1	2	0	0	0	0	0	0	0	1	0	0	0	0	0	0	190	56
538343	Bacteria|Bacteroidetes|Bacteroidia|Bacteroidales|Prevotellaceae|Prevotella	0	0	1	0	0	1	0	0	0	0	0	1	2	0	3	0	0	1	0	1
538761	Bacteria|Firmicutes|Clostridia|Clostridiales|Lachnospiraceae|Butyrivibrio	0	0	5	0	0	0	1	0	2	1	2	0	0	1	3	0	12	0	0	0
538805	Bacteria|Firmicutes|Clostridia|Clostridiales|Ruminococcaceae	0	0	0	0	0	1	0	0	0	0	0	0	0	0	0	0	1	0	1	2
538956	Bacteria|Bacteroidetes|Bacteroidia|Bacteroidales	149	11	889	629	594	390	3	4	2	2	1	0	745	10	53	589	3	1	209	272
539073	Bacteria|Bacteroidetes|Bacteroidia|Bacteroidales|S24-7	12	428	4	90	1	111	1525	3082	1086	29	1217	666	50	2045	643	1362	3725	39	541	28
539124	Bacteria|Firmicutes|Clostridia|Clostridiales|[Mogibacteriaceae]	0	0	0	0	1	0	0	1	2	0	0	0	0	0	1	0	11	0	2	0
539328	Bacteria|Firmicutes|Clostridia|Clostridiales|Ruminococcaceae	0	0	0	0	0	0	0	17	0	0	0	0	0	0	0	0	0	0	2	370
539412	Bacteria|Bacteroidetes|Bacteroidia|Bacteroidales	0	0	0	0	0	0	0	0	1	0	0	0	0	0	0	0	0	0	0	1
539506	Bacteria|Firmicutes|Clostridia|Clostridiales|Ruminococcaceae	0	0	0	0	0	0	0	0	0	0	0	0	0	0	1	0	0	0	0	0
540055	Bacteria|Firmicutes|Clostridia|Clostridiales|Ruminococcaceae	3	0	0	0	0	0	0	0	0	0	0	0	0	0	0	0	0	0	0	0
540405	Bacteria|Firmicutes|Clostridia|Clostridiales|Lachnospiraceae	0	0	0	0	0	0	0	0	0	0	0	0	0	0	2	0	0	0	1	0
540410	Bacteria|Firmicutes|Clostridia|Clostridiales	0	0	46	31	291	0	10	414	2061	1	36	825	68	2	0	1	2	0	1	0
540896	Bacteria|Synergistetes|Synergistia|Synergistales|Dethiosulfovibrionaceae|Pyramidobacter	101	71	184	140	97	261	42	65	204	70	153	26	256	200	191	287	198	48	217	231
541167	Bacteria|Firmicutes|Clostridia|Clostridiales|[Mogibacteriaceae]	13	24	0	2	0	9	13	2	33	0	35	1	1	6	43	4	8	2	6	20
541354	Bacteria|Firmicutes|Clostridia|Clostridiales	0	0	1	0	0	0	0	0	0	0	0	0	0	0	1	0	0	0	0	0
541440	Bacteria|Bacteroidetes|Bacteroidia|Bacteroidales|Prevotellaceae|Prevotella	0	0	2	0	1	1	1	1	2	0	0	1	0	0	0	0	1	0	0	0
541614	Bacteria|Bacteroidetes|Bacteroidia|Bacteroidales	0	0	0	0	0	0	0	0	0	0	1	0	0	0	0	0	0	0	0	0
542096	Bacteria|Firmicutes|Clostridia|Clostridiales|Lachnospiraceae	0	2	0	0	1	0	0	0	3	114	3	1	0	0	10	0	0	2	0	1
542179	Bacteria|Bacteroidetes|Bacteroidia|Bacteroidales	0	0	0	0	0	1	48	24	128	0	82	0	0	16	7	0	198	0	1	3
542417	Bacteria|Firmicutes|Clostridia|Clostridiales	0	0	6	4	3	0	0	17	28	0	0	4	3	0	1	14	9	0	56	114
542737	Bacteria|Firmicutes|Clostridia|Clostridiales|Lachnospiraceae|Butyrivibrio	0	2	0	0	0	1	0	0	0	0	0	0	0	0	0	0	0	0	0	0
542977	Bacteria|Bacteroidetes|Bacteroidia|Bacteroidales|Prevotellaceae|Prevotella	1	3	11	0	0	0	5	1	7	2	3	0	0	0	1	0	0	0	0	0
543379	Bacteria|Bacteroidetes|Bacteroidia|Bacteroidales|Prevotellaceae|Prevotella	0	0	0	0	0	0	0	0	0	0	0	0	0	0	0	0	0	0	0	1
543398	Bacteria|Bacteroidetes|Bacteroidia|Bacteroidales	0	0	0	0	0	0	0	0	0	1	0	2	4	2	2	0	3	0	0	2
543553	Bacteria|Firmicutes|Clostridia|Clostridiales|Ruminococcaceae|Oscillospira	0	0	0	0	0	0	12	0	1	3	0	0	0	0	0	0	0	0	15	0
543942	Bacteria|Proteobacteria|Gammaproteobacteria|Pseudomonadales|Moraxellaceae|Acinetobacter	0	0	0	0	0	0	0	0	0	3	0	0	0	0	0	0	0	0	0	0
544035	Bacteria|Bacteroidetes|Bacteroidia|Bacteroidales	0	1	0	0	0	2	0	0	0	0	0	0	1	1	1	1	1	0	0	0
544146	Bacteria|Firmicutes|Clostridia|Clostridiales|Lachnospiraceae|Coprococcus	0	0	0	0	0	0	0	0	0	0	0	0	0	0	1	0	0	0	0	0
544154	Bacteria|Bacteroidetes|Bacteroidia|Bacteroidales|[Paraprevotellaceae]|YRC22	0	0	0	1	3	0	2	0	0	0	0	1	1	0	1	0	4	2	1	1
544678	Bacteria|Firmicutes|Clostridia|Clostridiales|Lachnospiraceae	659	190	36	74	23	69	64	106	172	4	97	9	122	133	63	118	19	20	71	179
544847	Bacteria|Proteobacteria|Gammaproteobacteria|Xanthomonadales|Xanthomonadaceae	0	0	0	0	0	0	0	0	0	6	0	0	1	0	0	0	0	0	0	0
545127	Bacteria|Firmicutes|Clostridia|Clostridiales|[Mogibacteriaceae]	9	18	0	1	1	1	6	10	1	0	2	0	1	0	8	1	1	0	0	8
545236	Bacteria|Firmicutes|Clostridia|Clostridiales|Lachnospiraceae	0	0	1	1	0	0	2	2	1	0	0	0	0	0	13	1	0	0	0	4
545322	Bacteria|Firmicutes|Clostridia|Clostridiales|Veillonellaceae	0	0	0	0	0	0	1	0	0	0	0	0	0	0	1	0	0	0	0	0
545473	Bacteria|Firmicutes|Clostridia|Clostridiales|Lachnospiraceae	0	0	0	0	0	0	0	0	0	1	0	0	0	0	0	0	0	0	0	0
545922	Bacteria|Bacteroidetes|Bacteroidia|Bacteroidales|Prevotellaceae|Prevotella	0	0	0	0	2	1	2	0	0	0	1	0	1	0	0	2	0	0	0	0
546619	Bacteria|Firmicutes|Clostridia|Clostridiales|Clostridiaceae|Clostridium	2	6	7	3	2	1	2	2	7	0	2	3	8	0	8	7	3	0	1	6
547441	Bacteria|Bacteroidetes|Bacteroidia|Bacteroidales	0	1	0	0	0	0	0	0	0	0	0	0	0	0	0	0	0	0	0	0
547555	Bacteria|Synergistetes|Synergistia|Synergistales|Dethiosulfovibrionaceae|TG5	0	0	2	0	1	0	0	2	5	1	3	3	1	0	4	1	0	0	0	2
547754	Bacteria|Actinobacteria|Coriobacteriia|Coriobacteriales|Coriobacteriaceae	0	0	1	0	0	0	0	1	0	0	0	0	0	0	0	0	0	0	0	1
547817	Bacteria|Bacteroidetes|Bacteroidia|Bacteroidales|Prevotellaceae|Prevotella	0	1	0	1	0	1	0	0	0	0	0	1	0	0	0	0	0	0	0	0
548032	Bacteria|Firmicutes|Clostridia|Clostridiales|Ruminococcaceae|Oscillospira	0	0	0	0	0	0	0	0	0	2	0	0	0	0	0	0	0	0	0	0
548133	Bacteria|Firmicutes|Clostridia|Clostridiales|Lachnospiraceae|Pseudobutyrivibrio	21	2	0	33	27	34	2	7	16	12	2	3	8	1	2	5	7	2	1	19
548324	Bacteria|Bacteroidetes|Bacteroidia|Bacteroidales	1	0	0	0	0	0	0	0	0	0	0	0	0	0	0	788	0	0	1	0
548524	Bacteria|Bacteroidetes|Bacteroidia|Bacteroidales|[Paraprevotellaceae]	18	5	14	0	7	0	21	3	20	0	105	0	0	7	5	25	42	28	6	39
548694	Bacteria|Proteobacteria|Gammaproteobacteria|Xanthomonadales|Xanthomonadaceae	0	0	0	0	0	0	0	0	0	0	0	0	0	0	0	0	0	0	0	1
548932	Bacteria|Bacteroidetes|Bacteroidia|Bacteroidales|Prevotellaceae|Prevotella	1	1	0	1	0	5	1	0	0	0	0	1	0	0	0	0	0	0	0	1
549276	Bacteria|Bacteroidetes|Bacteroidia|Bacteroidales	10	3	0	1	178	720	6	251	66	0	6	1	0	0	11	118	0	1	0	1
549499	Bacteria|Firmicutes|Clostridia|Clostridiales|Ruminococcaceae	0	1	6	0	0	1	38	2	8	0	43	0	10	0	2	14	47	0	78	123
549508	Bacteria|Bacteroidetes|Bacteroidia|Bacteroidales	31	3	15	0	71	0	10	50	79	0	35	0	11	2	105	41	46	0	145	532
549765	Bacteria|Bacteroidetes|Bacteroidia|Bacteroidales	0	0	0	1	2	0	0	0	1	3	2	5	2	4	1	1	0	2	0	0
549831	Bacteria|Firmicutes|Clostridia|Clostridiales|Lachnospiraceae	0	1	3	1	3	2	0	1	1	1	0	4	9	0	0	4	2	0	6	4
550156	Bacteria|Firmicutes|Clostridia|Clostridiales|Ruminococcaceae	21	1	3	85	49	18	0	1	2	0	0	7	149	0	0	48	1	0	0	0
551008	Bacteria|Bacteroidetes|Bacteroidia|Bacteroidales|Prevotellaceae	0	0	0	0	0	0	0	0	0	1	0	0	0	0	0	0	0	0	0	0
551179	Bacteria|Actinobacteria|Coriobacteriia|Coriobacteriales|Coriobacteriaceae	0	1	0	1	0	0	0	1	1	0	4	0	1	3	10	3	0	0	1	0
551897	Bacteria|Firmicutes|Clostridia|Clostridiales|Veillonellaceae|Succiniclasticum	17	575	379	9	10	0	138	21	39	34	33	0	162	38	131	9	726	108	34	100
551915	Bacteria|Firmicutes|Clostridia|Clostridiales	0	25	0	6	9	7	0	0	1	0	0	0	2	0	0	0	0	0	7	29
552071	Bacteria|Bacteroidetes|Bacteroidia|Bacteroidales|Prevotellaceae|Prevotella	226	521	524	466	385	511	11	286	164	85	16	318	327	75	252	435	731	75	819	806
552281	Bacteria|Bacteroidetes|Bacteroidia|Bacteroidales|Prevotellaceae|Prevotella	287	87	4505	15	15	0	1274	132	1684	1325	1273	197	55	0	390	24	1139	3	95	267
552696	Bacteria|Elusimicrobia|Elusimicrobia|Elusimicrobiales|Elusimicrobiaceae	0	0	0	0	0	2	0	0	0	0	0	0	0	0	0	1	0	0	1	0
554176	Bacteria|Firmicutes|Clostridia|Clostridiales|Lachnospiraceae|Anaerostipes	0	0	0	0	1	0	0	0	0	0	0	0	0	0	0	0	1	0	0	0
554303	Bacteria|Firmicutes|Clostridia|Clostridiales|Ruminococcaceae	0	0	0	0	0	0	0	0	0	5	0	0	0	0	0	0	0	0	0	0
554304	Bacteria|Firmicutes|Clostridia|Clostridiales|Ruminococcaceae|Ruminococcus	1	1	2	0	0	1	0	0	1	0	0	0	2	1	0	0	0	0	3	1
554461	Bacteria|Firmicutes|Clostridia|Clostridiales|Ruminococcaceae	0	0	0	0	0	0	0	0	0	0	1	0	0	0	0	0	0	0	0	0
554463	Bacteria|Firmicutes|Clostridia|Clostridiales|Ruminococcaceae	0	0	0	0	0	0	0	0	0	0	0	0	0	0	0	0	1	0	0	0
554653	Bacteria|Bacteroidetes|Bacteroidia|Bacteroidales|S24-7	0	1082	116	17	182	1291	1	4	0	0	24	0	359	4	39	446	2	1	35	1088
555101	Bacteria|Firmicutes|Clostridia|Clostridiales|Ruminococcaceae	1	1	2	0	0	0	4	2	0	0	0	1	0	3	3	0	0	0	2	8
555156	Bacteria|Planctomycetes|Planctomycetia|Pirellulales|Pirellulaceae	0	0	9	25	5	36	0	1	0	0	1	4	9	0	0	1	3	0	0	3
555562	Bacteria|Firmicutes|Clostridia|Clostridiales|Clostridiaceae|Clostridium	51	199	1	44	0	23	54	0	1	492	0	2	0	195	199	4	16	56	2	0
555882	Bacteria|Firmicutes|Clostridia|Clostridiales|Clostridiaceae|Clostridium	1	0	1	0	0	1	1	1	1	0	1	0	1	0	3	2	0	0	0	1
555951	Bacteria|Cyanobacteria|4C0d-2|YS2	0	0	0	0	0	0	0	0	1	0	0	0	0	0	0	0	0	0	0	0
555977	Bacteria|Firmicutes|Clostridia|Clostridiales|Lachnospiraceae	0	0	4	0	0	0	0	0	0	0	0	0	0	0	0	0	0	0	0	0
556163	Bacteria|Firmicutes|Clostridia|Clostridiales|[Mogibacteriaceae]	0	0	0	0	0	1	0	0	80	0	0	0	0	0	0	0	1	0	0	0
556422	Bacteria|Firmicutes|Clostridia|Clostridiales|Ruminococcaceae	0	0	5	0	4	1	0	0	4	0	0	0	2	0	0	2	1	0	0	0
556424	Bacteria|Bacteroidetes|Bacteroidia|Bacteroidales	0	0	375	413	2	149	5	1	0	0	0	0	29	10	1	1877	10	1	0	0
556604	Bacteria|Firmicutes|Clostridia|Clostridiales|Lachnospiraceae|Butyrivibrio	0	0	1	1	0	2	0	0	0	0	0	0	0	0	0	1	0	0	1	0
556704	Bacteria|Bacteroidetes|Bacteroidia|Bacteroidales	82	155	231	229	135	167	20	47	53	1	5	181	260	56	134	120	89	0	108	246
556936	Bacteria|Cyanobacteria|4C0d-2|YS2	1	0	15	0	0	2	0	0	0	0	0	0	0	0	0	0	0	0	0	0
556979	Bacteria|Bacteroidetes|Bacteroidia|Bacteroidales	0	0	1	1	0	0	0	0	0	0	0	0	0	0	0	6	0	0	0	0
557370	Bacteria|Firmicutes|Clostridia|Clostridiales|[Mogibacteriaceae]	0	0	11	8	4	3	0	17	8	0	0	39	26	0	14	12	1	0	11	13
557381	Bacteria|Firmicutes|Clostridia|Clostridiales|Lachnospiraceae|Moryella	3	15	1	1	0	0	0	1	1	0	1	3	1	0	0	0	0	0	0	5
557646	Bacteria|Firmicutes|Clostridia|Clostridiales|Lachnospiraceae	0	0	0	0	1	0	0	0	0	1	0	0	0	0	0	0	0	0	2	1
558170	Bacteria|Proteobacteria|Betaproteobacteria|Burkholderiales|Comamonadaceae|Comamonas	0	1	0	1	0	0	0	0	0	1	0	0	0	0	0	0	0	0	0	0
558280	Bacteria|Bacteroidetes|Bacteroidia|Bacteroidales|Prevotellaceae|Prevotella	371	1575	1171	612	341	155	13	240	43	1	14	155	185	2	7	42	6	3	207	394
558599	Bacteria|Firmicutes|Clostridia|Clostridiales|Ruminococcaceae	0	1	46	4	55	0	1	46	27	0	3	2	15	5	12	119	122	0	275	30
559149	Bacteria|Cyanobacteria|4C0d-2|YS2	0	0	2	0	0	0	0	0	0	0	0	0	1	0	0	1	6	0	10	0
559204	Bacteria|Proteobacteria|Gammaproteobacteria|Enterobacteriales|Enterobacteriaceae	0	0	0	0	0	0	0	0	0	5	0	0	0	0	0	0	0	1	0	0
559410	Bacteria|Bacteroidetes|Bacteroidia|Bacteroidales	0	0	0	0	0	0	1	9	21	0	39	1	0	0	0	0	0	0	21	2
559488	Bacteria|Firmicutes|Clostridia|Clostridiales|Lachnospiraceae	0	0	0	0	0	1	0	0	0	0	0	0	0	0	0	0	0	0	0	0
559499	Bacteria|Firmicutes|Clostridia|Clostridiales	0	0	0	0	0	0	0	0	0	0	0	0	0	0	0	0	0	0	3	0
559781	Bacteria|Bacteroidetes|Bacteroidia|Bacteroidales	0	0	0	0	0	0	0	3	0	0	0	0	0	0	0	1	0	0	0	0
560196	Bacteria|Bacteroidetes|Bacteroidia|Bacteroidales|Prevotellaceae|Prevotella	229	2493	719	7	104	32	282	74	144	45	57	0	0	26	9	77	78	95	201	12
560236	Bacteria|Firmicutes|Clostridia|Clostridiales	0	0	0	0	0	0	1	0	0	0	0	0	0	0	0	0	0	0	0	0
560505	Bacteria|Firmicutes|Clostridia|Clostridiales|Lachnospiraceae|Moryella	0	0	0	0	0	0	0	0	0	0	0	0	0	0	0	0	1	0	0	0
560746	Bacteria|Bacteroidetes|Bacteroidia|Bacteroidales|Prevotellaceae|Prevotella	0	0	0	0	0	0	0	0	0	0	0	1	0	0	0	0	0	0	0	0
560753	Bacteria|Firmicutes|Clostridia|Clostridiales|Ruminococcaceae|Ruminococcus	0	0	0	0	0	0	0	0	0	0	0	0	0	0	0	44	5	0	2	0
561171	Bacteria|Firmicutes|Clostridia|Clostridiales|Lachnospiraceae	0	0	0	0	0	0	0	0	0	3	0	0	0	0	0	0	0	2	0	0
561290	Bacteria|Bacteroidetes|Bacteroidia|Bacteroidales	74	112	486	136	49	55	702	205	82	2	9	491	488	168	59	63	331	1	97	556
561797	Bacteria|Proteobacteria|Gammaproteobacteria|Aeromonadales|Succinivibrionaceae	14	29	0	7	1	2	8	3	5	168	9	10	54	16	43	0	0	31	0	2
561826	Bacteria|Firmicutes|Clostridia|Clostridiales|Christensenellaceae	1	0	3	1	1	0	0	0	0	0	0	0	0	0	3	0	0	0	0	2
562014	Bacteria|Proteobacteria|Epsilonproteobacteria|Campylobacterales|Campylobacteraceae|Campylobacter	54	86	23	120	35	139	69	61	120	175	89	36	95	95	157	49	86	53	133	54
562038	Bacteria|Firmicutes|Clostridia|Clostridiales|Lachnospiraceae	0	0	0	0	0	0	0	0	0	0	0	0	0	0	0	1	0	3	0	0
562408	Bacteria|Firmicutes|Clostridia|Clostridiales|Ruminococcaceae|Ruminococcus	0	0	0	0	0	1	1	2	0	0	1	0	0	0	1	1	0	0	0	0
562425	Bacteria|Firmicutes|Clostridia|Clostridiales|Lachnospiraceae|Butyrivibrio	0	1	5	0	1	0	0	0	0	1	0	0	0	1	0	0	0	1	1	0
562486	Bacteria|Firmicutes|Clostridia|Clostridiales|Lachnospiraceae|Butyrivibrio	1	1	0	0	2	0	1	0	2	4	5	2	0	1	7	1	1	0	0	1
562511	Bacteria|Firmicutes|Clostridia|Clostridiales	0	0	0	0	0	0	0	1	0	0	0	0	0	0	0	1	0	0	0	0
562583	Bacteria|Firmicutes|Clostridia|Clostridiales|Ruminococcaceae|Ruminococcus	0	0	0	0	1	4	0	0	0	0	0	0	0	0	0	0	0	0	0	0
562683	Bacteria|Bacteroidetes|Bacteroidia|Bacteroidales|Prevotellaceae|Prevotella	0	0	0	1	0	0	0	0	0	0	0	0	0	0	0	0	0	0	0	0
562757	Bacteria|Bacteroidetes|Bacteroidia|Bacteroidales|Prevotellaceae|Prevotella	0	0	0	0	0	0	0	0	0	0	0	0	2	0	0	0	0	0	0	0
563055	Bacteria|Bacteroidetes|Bacteroidia|Bacteroidales	0	0	0	0	0	1	0	0	0	0	0	0	0	0	0	0	0	0	0	0
563403	Bacteria|Bacteroidetes|Bacteroidia|Bacteroidales	0	0	0	0	0	1	0	0	0	0	0	0	0	0	0	0	0	0	0	0
563490	Bacteria|Firmicutes|Clostridia|Clostridiales|Ruminococcaceae	94	6	6	68	27	1	3	30	146	1	1	16	85	5	122	74	87	1	53	264
563537	Bacteria|Firmicutes|Clostridia|Clostridiales|Ruminococcaceae	0	0	0	1	0	0	0	0	0	0	0	0	0	0	1	0	0	0	0	0
563591	Bacteria|Firmicutes|Clostridia|Clostridiales|Lachnospiraceae	0	1	0	1	18	0	0	0	0	1	0	0	0	0	0	0	0	0	0	1
563613	Bacteria|Firmicutes|Clostridia|Clostridiales	0	0	0	4	2	1	0	0	0	0	0	0	0	0	0	7	0	0	2	0
563635	Bacteria|Firmicutes|Clostridia|Clostridiales|Veillonellaceae|Succiniclasticum	0	22	3	0	0	0	3	0	1	1	0	0	2	0	1	0	5	1	0	0
564077	Bacteria|Firmicutes|Clostridia|Clostridiales	0	0	0	0	0	0	0	0	1	0	0	0	0	0	1	0	0	0	0	0
564537	Bacteria|Bacteroidetes|Bacteroidia|Bacteroidales|S24-7	0	1	0	0	0	0	0	0	0	0	0	0	0	0	0	0	0	0	0	0
564617	Bacteria|Firmicutes|Clostridia|Clostridiales|[Mogibacteriaceae]	3	4	0	0	0	6	0	0	2	2	1	0	2	1	13	0	1	0	0	0
564806	Bacteria|Firmicutes|Clostridia|Clostridiales	0	5	0	0	0	0	0	6	0	1356	2	1	0	0	0	2	0	42	0	0
564941	Bacteria|Firmicutes|Clostridia|Clostridiales|Ruminococcaceae	0	0	0	0	0	0	0	0	0	0	0	0	0	0	0	0	0	0	1	1
565246	Bacteria|Proteobacteria|Betaproteobacteria|Burkholderiales|Alcaligenaceae	0	0	0	0	0	0	0	0	0	1	0	0	0	0	0	0	0	0	0	0
565301	Bacteria|Proteobacteria|Gammaproteobacteria|Alteromonadales|Alteromonadaceae|Marinobacter	0	0	0	0	0	1	0	0	0	0	0	0	0	0	0	0	0	0	0	0
565357	Bacteria|Firmicutes|Clostridia|Clostridiales	0	0	0	0	0	1	0	0	0	0	0	0	0	0	0	0	0	0	1	0
565452	Bacteria|Firmicutes|Clostridia|Clostridiales|[Mogibacteriaceae]	0	0	0	0	0	0	0	0	0	0	0	0	0	0	0	0	1	0	0	0
565801	Bacteria|Firmicutes|Clostridia|Clostridiales	0	0	0	0	0	0	0	0	0	0	0	0	0	1	0	0	0	0	0	0
565844	Bacteria|Firmicutes|Clostridia|Clostridiales	0	0	0	0	0	0	0	1	0	0	0	0	0	0	0	0	0	0	0	0
566154	Bacteria|Actinobacteria|Coriobacteriia|Coriobacteriales|Coriobacteriaceae|Atopobium	0	0	0	1	0	0	2	39	5	1	0	2	3	1	25	3	0	1	0	1
566391	Bacteria|Firmicutes|Clostridia|Clostridiales	0	0	0	0	0	0	0	0	0	0	0	0	0	1	2	0	0	0	0	0
567011	Bacteria|Firmicutes|Clostridia|Clostridiales|Lachnospiraceae	0	0	0	0	0	0	21	17	2	0	3	4	4	1	5	1	0	0	1	9
567139	Bacteria|Bacteroidetes|Bacteroidia|Bacteroidales	0	3	0	0	4	1	0	32	61	0	21	6	6	4	2	4	29	0	72	133
567362	Bacteria|Firmicutes|Clostridia|Clostridiales|Ruminococcaceae	0	0	2	0	2	0	0	0	0	0	0	0	1	0	2	0	0	0	0	48
567437	Bacteria|Tenericutes|Mollicutes|RF39	1	228	263	88	0	0	1	10	0	549	0	1	0	2	66	13	1	0	6	1
567556	Bacteria|Firmicutes|Clostridia|Clostridiales|Veillonellaceae|Succiniclasticum	0	3	0	0	0	0	3	0	0	0	0	0	0	0	1	0	3	0	0	1
567780	Bacteria|Bacteroidetes|Bacteroidia|Bacteroidales|Prevotellaceae|Prevotella	0	0	0	0	2	0	0	0	0	0	0	0	0	0	0	0	0	0	11	1
568211	Bacteria|Firmicutes|Clostridia|Clostridiales|Ruminococcaceae	0	0	0	0	0	0	0	0	0	0	0	0	0	0	0	0	1	0	0	0
568551	Bacteria|Bacteroidetes|Bacteroidia|Bacteroidales|Prevotellaceae|Prevotella	0	1	0	0	0	0	0	0	1	0	0	0	0	1	0	0	0	0	0	0
568828	Bacteria|Firmicutes|Clostridia|Clostridiales|Lachnospiraceae	0	0	0	0	0	0	0	0	0	0	0	0	0	0	0	1	0	0	0	2
568898	Bacteria|Firmicutes|Clostridia|Clostridiales|Ruminococcaceae	0	0	3	0	3	0	0	6	35	0	0	15	1	0	0	0	0	0	0	0
568968	Bacteria|Firmicutes|Clostridia|Clostridiales	0	0	0	0	0	0	0	0	0	0	0	0	0	0	0	0	0	0	505	0
569110	Bacteria|Firmicutes|Clostridia|Clostridiales|Ruminococcaceae|Ruminococcus	8	0	0	9	1	7	0	15	25	0	3	0	6	3	0	10	0	0	25	1
569237	Bacteria|Bacteroidetes|Bacteroidia|Bacteroidales|[Paraprevotellaceae]|CF231	0	0	0	1	0	1	0	0	0	2	0	2	0	0	0	0	0	2	0	0
569504	Bacteria|Firmicutes|Clostridia|Clostridiales|[Mogibacteriaceae]|Mogibacterium	0	0	0	0	0	0	1	0	5	0	2	0	0	0	1	0	6	0	0	0
569826	Bacteria|Firmicutes|Clostridia|Clostridiales|Ruminococcaceae|Oscillospira	0	0	0	0	0	0	0	0	1	0	0	0	0	0	0	0	1	0	1	0
570450	Bacteria|Firmicutes|Clostridia|Clostridiales	0	0	0	0	1	0	1	0	3	0	0	0	0	0	9	0	0	0	0	0
570471	Bacteria|Firmicutes|Clostridia|Clostridiales|[Mogibacteriaceae]	0	0	0	0	0	0	0	0	1	0	0	0	0	0	0	0	0	0	0	0
571031	Bacteria|Firmicutes|Clostridia|Clostridiales|Lachnospiraceae|PseudoButyrivibrio	1	0	0	0	0	0	0	0	0	0	0	0	0	0	0	0	0	0	0	0
571083	Bacteria|Firmicutes|Clostridia|Clostridiales|Ruminococcaceae	0	0	0	0	0	0	0	0	0	0	0	0	5	0	0	2	1	0	0	0
571111	Bacteria|Firmicutes|Clostridia|Clostridiales|Ruminococcaceae|Ruminococcus|Ruminococcus flavefaciens	84	273	228	143	141	152	66	41	165	1	159	15	460	21	45	231	337	38	490	109
571178	Bacteria|Firmicutes|Clostridia|Clostridiales|Ruminococcaceae	0	0	0	0	1	0	0	0	1	3	0	0	0	0	0	0	1	0	0	0
571185	Bacteria|Bacteroidetes|Bacteroidia|Bacteroidales|[Paraprevotellaceae]|[Prevotella]	16	0	57	7	10	1	11	0	85	60	3	4	59	0	2	9	19	47	5	12
571242	Bacteria|Firmicutes|Clostridia|Clostridiales|Ruminococcaceae|Ruminococcus	42	30	0	0	8	5	8	156	127	0	4	464	597	8	2	7	60	0	3	64
571254	Bacteria|Bacteroidetes|Bacteroidia|Bacteroidales	6	2	2167	10	5	7	1	701	298	4	0	1	10	10	239	60	49	1	1504	3719
571766	Bacteria|Firmicutes|Clostridia|Clostridiales|Lachnospiraceae	0	0	0	0	1	0	0	0	0	0	0	0	0	0	0	0	0	0	0	0
572255	Bacteria|Bacteroidetes|Bacteroidia|Bacteroidales|Prevotellaceae|Prevotella	0	0	1	1	0	0	0	0	2	1	3	0	1	0	0	0	1	0	0	0
572325	Bacteria|Proteobacteria|Alphaproteobacteria|Rhodobacterales|Rhodobacteraceae	0	0	0	0	0	1	0	0	0	0	0	0	0	0	0	0	0	0	0	0
572335	Bacteria|Bacteroidetes|Bacteroidia|Bacteroidales|S24-7	0	0	0	1	1	2	2	18	1552	3	61	1	0	40	59	64	1095	0	0	0
572394	Bacteria|Firmicutes|Clostridia|Clostridiales|Veillonellaceae|Succiniclasticum	0	0	0	0	0	0	0	1	0	0	0	0	0	0	0	0	0	0	0	0
572564	Bacteria|Firmicutes|Clostridia|Clostridiales|Veillonellaceae	0	0	8	10	1	4	0	0	3	1	2	0	6	22	1	0	0	0	0	0
572743	Bacteria|Bacteroidetes|Bacteroidia|Bacteroidales|Prevotellaceae|Prevotella	0	0	0	0	1	2	0	0	0	0	0	0	0	0	0	0	0	3	0	3
572825	Bacteria|Bacteroidetes|Bacteroidia|Bacteroidales|Prevotellaceae|Prevotella	329	7	252	40	84	213	0	3	0	0	0	1	6	0	0	0	1	152	1	0
572872	Bacteria|Firmicutes|Clostridia|Clostridiales|Lachnospiraceae|Butyrivibrio	0	0	1	0	0	1	0	0	1	0	0	0	0	1	0	0	0	0	0	0
573124	Bacteria|Proteobacteria|Gammaproteobacteria|Pseudomonadales|Moraxellaceae|Acinetobacter	0	0	0	0	0	0	0	0	0	0	0	0	0	0	0	1	0	9	0	0
573214	Bacteria|Firmicutes|Bacilli|Lactobacillales|Lactobacillaceae|Lactobacillus	0	0	0	0	0	0	0	0	0	2	0	0	0	0	0	0	0	0	0	0
573265	Bacteria|Firmicutes|Clostridia|Clostridiales|Lachnospiraceae|Butyrivibrio	5	4	0	2	3	0	18	33	26	0	45	4	5	12	253	8	6	0	10	50
573657	Bacteria|Bacteroidetes|Bacteroidia|Bacteroidales	0	0	0	0	0	0	0	0	0	0	0	0	1	0	0	0	0	0	0	0
573803	Bacteria|Firmicutes|Clostridia|Clostridiales|Lachnospiraceae|Coprococcus	0	1	0	0	0	2	0	0	0	1	0	1	0	0	1	0	0	0	3	0
574021	Bacteria|Firmicutes|Bacilli|Lactobacillales|Lactobacillaceae|Lactobacillus	0	0	0	0	0	0	0	0	0	1	0	0	0	0	0	0	0	0	0	0
574102	Bacteria|Proteobacteria|Gammaproteobacteria|Pseudomonadales|Moraxellaceae|Enhydrobacter	0	0	0	0	0	0	0	0	0	0	0	0	0	0	0	1	0	0	0	0
574105	Bacteria|Firmicutes|Clostridia|Clostridiales|Lachnospiraceae|Butyrivibrio	1	2	0	0	0	0	0	0	0	0	0	0	0	2	0	0	0	0	0	0
574111	Bacteria|Bacteroidetes|Bacteroidia|Bacteroidales|Prevotellaceae|Prevotella	0	2	1	0	0	1	0	0	1	0	0	0	1	0	0	0	0	1	0	0
574749	Bacteria|Proteobacteria|Alphaproteobacteria|Rhizobiales|Rhizobiaceae|Agrobacterium	0	0	0	0	0	0	0	0	0	1	0	0	0	0	0	0	0	0	0	0
574763	Bacteria|Bacteroidetes|Bacteroidia|Bacteroidales|Prevotellaceae|Prevotella	0	0	0	0	268	0	0	1	0	0	0	0	1	0	0	0	0	0	2656	105
574821	Bacteria|Bacteroidetes|Bacteroidia|Bacteroidales	0	1	3	2	1	2	0	0	0	0	0	0	7	0	1	2	1	0	0	0
574902	Bacteria|Bacteroidetes|Bacteroidia|Bacteroidales|Prevotellaceae|Prevotella	0	0	0	0	0	0	1	0	1	3	3	0	0	0	0	0	2	0	0	0
574920	Bacteria|Cyanobacteria|Chloroplast|Stramenopiles	0	0	0	0	0	1	0	0	0	0	0	0	0	0	0	0	0	0	0	0
575261	Bacteria|Firmicutes|Clostridia|Clostridiales|Lachnospiraceae	0	0	0	0	0	0	0	0	0	9	0	0	0	0	0	0	0	1	0	0
575519	Bacteria|Firmicutes|Clostridia|Clostridiales|Ruminococcaceae|Ruminococcus	0	0	0	0	0	0	143	0	0	0	0	0	0	0	2	0	0	0	0	0
575677	Bacteria|Bacteroidetes|Bacteroidia|Bacteroidales|Prevotellaceae|Prevotella	0	0	1	3	0	0	0	0	0	0	1	0	0	1	1	2	1	0	0	0
575688	Bacteria|Bacteroidetes|Sphingobacteriia|Sphingobacteriales|Sphingobacteriaceae|Pedobacter	0	0	0	0	0	0	0	0	0	1	0	0	0	0	0	0	0	0	0	0
575933	Bacteria|Firmicutes|Clostridia|Clostridiales|[Mogibacteriaceae]|Mogibacterium	0	0	0	0	0	0	0	0	0	0	0	0	0	0	2	0	1	0	0	0
576239	Bacteria|Firmicutes|Clostridia|Clostridiales|Veillonellaceae|Succiniclasticum	0	0	0	0	0	0	0	1	0	0	0	0	0	0	0	0	0	0	0	0
576319	Bacteria|Bacteroidetes|Bacteroidia|Bacteroidales|Prevotellaceae|Prevotella	0	0	0	0	0	0	0	4	1	0	2	1	0	0	0	0	0	0	0	1
576321	Bacteria|Bacteroidetes|Bacteroidia|Bacteroidales|Prevotellaceae|Prevotella	0	0	0	2	1	2	0	0	0	0	0	0	0	0	0	0	0	3	2	1
576416	Bacteria|Bacteroidetes|Bacteroidia|Bacteroidales	0	1	0	0	0	0	0	0	0	0	0	0	1	0	1	0	0	0	0	0
576458	Bacteria|Firmicutes|Clostridia|Clostridiales|Clostridiaceae	0	0	0	0	0	0	0	0	3	0	0	0	0	0	0	0	0	0	0	0
576694	Bacteria|Firmicutes|Clostridia|Clostridiales|[Mogibacteriaceae]	5	42	0	3	8	3	16	1	39	0	88	1	1	4	31	0	30	0	4	3
576756	Bacteria|Bacteroidetes|Bacteroidia|Bacteroidales|Prevotellaceae|Prevotella	2	0	0	0	4	2	0	1	0	1	0	0	707	0	3	1	0	0	27	0
576805	Bacteria|Bacteroidetes|Bacteroidia|Bacteroidales	0	3	3	9	6	8	0	0	0	0	0	0	2	0	0	3	0	0	0	1
576833	Bacteria|Firmicutes|Clostridia|Clostridiales|Lachnospiraceae|Coprococcus	1	0	0	0	1	0	0	2	11	0	0	1	1	0	4	2	1	0	4	18
577110	Bacteria|Firmicutes|Clostridia|Clostridiales	0	0	0	0	0	0	0	0	0	0	0	0	0	0	0	0	0	0	0	1
577170	Bacteria|Bacteroidetes|Bacteroidia|Bacteroidales|Bacteroidaceae|Bacteroides	0	0	0	0	0	0	0	0	0	25	0	0	0	0	0	0	0	3	0	0
577512	Bacteria|Firmicutes|Clostridia|Clostridiales	0	0	0	0	0	0	0	0	0	0	0	0	0	0	0	1	1	0	98	0
577562	Bacteria|Firmicutes|Clostridia|Clostridiales	0	0	0	0	0	1	0	2	1	0	0	0	0	0	0	2	2	0	0	2
577674	Bacteria|Firmicutes|Clostridia|Clostridiales	0	0	0	0	0	0	0	0	0	0	0	1	1	0	0	0	0	0	0	0
578085	Bacteria|Bacteroidetes|Bacteroidia|Bacteroidales|Prevotellaceae|Prevotella	1	8	16	42	959	11	882	1803	1682	28	3102	592	786	313	83	105	25	4	271	423
578155	Bacteria|Firmicutes|Clostridia|Clostridiales|Lachnospiraceae	0	0	0	0	0	0	0	0	0	0	0	0	1	0	0	3	0	0	2	0
578240	Bacteria|Spirochaetes|Spirochaetes|Spirochaetales|Spirochaetaceae|Treponema	0	0	0	0	0	0	0	0	0	0	0	1	0	4	0	4	2	0	0	0
578537	Bacteria|Firmicutes|Clostridia|Clostridiales|Ruminococcaceae|Oscillospira	0	0	0	0	0	0	0	0	0	0	0	0	0	0	0	0	0	0	1	0
578586	Bacteria|Bacteroidetes|Bacteroidia|Bacteroidales	0	1	2	0	0	1	250	75	411	566	0	1008	1379	46	324	115	817	25	146	1027
578649	Bacteria|Firmicutes|Clostridia|Clostridiales|Lachnospiraceae	2	1206	9	0	0	2	0	0	0	1	0	0	0	613	4	4	0	354	0	0
578707	Bacteria|Firmicutes|Clostridia|Clostridiales|[Mogibacteriaceae]	0	0	0	1	0	0	0	1	2	0	0	0	0	0	0	0	2	0	3	2
578735	Bacteria|Firmicutes|Clostridia|Clostridiales|[Mogibacteriaceae]	0	3	0	1	0	0	0	0	1	0	0	0	0	0	1	1	0	0	0	3
578792	Bacteria|Bacteroidetes|Bacteroidia|Bacteroidales|Prevotellaceae|Prevotella	0	0	0	0	0	2	0	0	2	0	1	0	1	0	0	0	0	0	0	0
578985	Bacteria|Bacteroidetes|Bacteroidia|Bacteroidales	8	53	2	1	8	13	0	0	0	0	0	0	0	0	0	0	0	0	1	0
579189	Bacteria|Bacteroidetes|Bacteroidia|Bacteroidales|Prevotellaceae|Prevotella	1	0	0	0	0	0	0	1	1	0	4	4	1	0	0	0	0	0	0	3
579278	Bacteria|Firmicutes|Clostridia|Clostridiales|Ruminococcaceae	0	0	0	0	0	0	0	0	0	0	0	0	0	0	0	0	4	0	1	1
579431	Bacteria|Firmicutes|Clostridia|Clostridiales|Lachnospiraceae	0	1	0	0	0	2	0	1	0	0	0	0	1	0	0	0	0	0	0	0
579658	Bacteria|Firmicutes|Clostridia|Clostridiales|Lachnospiraceae|Moryella	0	0	1	0	0	2	0	0	0	0	0	0	0	0	0	0	0	1	0	0
579866	Bacteria|Firmicutes|Clostridia|Clostridiales	0	1	0	0	1	0	0	0	0	0	0	0	0	0	3	0	0	0	0	0
579901	Bacteria|Bacteroidetes|Bacteroidia|Bacteroidales|Prevotellaceae|Prevotella	0	0	0	0	0	0	0	0	0	0	1	0	0	0	0	0	0	0	0	0
580008	Bacteria|Firmicutes|Erysipelotrichi|Erysipelotrichales|Erysipelotrichaceae	0	0	0	0	0	0	0	0	0	0	0	0	0	0	0	0	0	1	0	0
580081	Bacteria|Tenericutes|Mollicutes|RF39	0	0	1	0	0	0	0	0	0	0	0	0	0	0	0	1	0	0	1	0
580090	Bacteria|Firmicutes|Clostridia|Clostridiales	0	0	0	0	0	0	0	0	0	0	0	0	0	0	0	0	0	1	0	0
580121	Bacteria|Firmicutes|Clostridia|Clostridiales|Ruminococcaceae	291	123	318	492	152	113	293	475	710	0	308	228	507	93	1016	541	147	3	749	896
580224	Bacteria|Firmicutes|Clostridia|Clostridiales	1	0	6	1	0	0	0	3	1	0	0	2	4	0	1	0	1	0	0	10
580286	Bacteria|Bacteroidetes|Bacteroidia|Bacteroidales|Prevotellaceae|Prevotella	29	58	0	0	0	1	0	28	0	0	128	118	5	20	0	1	1	61	0	0
580312	Bacteria|Proteobacteria|Alphaproteobacteria|Sphingomonadales|Sphingomonadaceae|Sphingomonas	0	0	0	0	0	0	0	0	0	9	0	0	0	0	0	0	0	1	0	0
580633	Bacteria|Firmicutes|Clostridia|Clostridiales|[Mogibacteriaceae]	6	1	0	2	0	0	6	7	7	0	0	0	6	1	1	0	3	1	9	7
580773	Bacteria|Bacteroidetes|Bacteroidia|Bacteroidales|[Paraprevotellaceae]|CF231	523	1090	547	1	531	246	0	0	1	0	0	0	0	1	1	81	0	0	0	0
580934	Bacteria|Spirochaetes|Spirochaetes|Spirochaetales|Spirochaetaceae|Treponema	1427	2865	95	265	18	338	100	1531	407	5	93	1850	136	215	455	426	180	8	771	342
580976	Bacteria|Firmicutes|Clostridia|Clostridiales|Ruminococcaceae|Ruminococcus	0	0	0	0	0	0	0	0	0	0	0	0	0	0	0	0	0	0	1	0
581019	Bacteria|Proteobacteria|Alphaproteobacteria|Rhodobacterales|Rhodobacteraceae	0	0	0	0	0	6	0	0	0	0	0	0	0	0	0	0	0	0	0	0
581021	Bacteria|Proteobacteria|Gammaproteobacteria|Enterobacteriales|Enterobacteriaceae	0	0	0	0	0	0	0	0	0	1	0	0	0	0	0	0	0	0	0	0
581079	Bacteria|Firmicutes|Clostridia|Clostridiales|Ruminococcaceae|Oscillospira	0	0	0	0	0	0	0	0	0	1	0	0	0	0	0	0	0	0	0	0
581091	Bacteria|Firmicutes|Clostridia|Clostridiales|Veillonellaceae	103	34	71	110	61	221	264	3	14	255	59	57	62	34	10	0	0	501	0	228
581109	Bacteria|Firmicutes|Clostridia|Clostridiales	0	2	1	1	0	0	0	1	0	0	0	0	2	0	0	0	5	0	0	0
581265	Bacteria|Firmicutes|Clostridia|Clostridiales|Ruminococcaceae|Oscillospira	95	174	3	89	77	45	1	16	190	0	1	4	23	51	2	55	75	1	208	175
581287	Bacteria|Actinobacteria|Coriobacteriia|Coriobacteriales|Coriobacteriaceae|Atopobium	0	0	2	0	0	1	0	0	0	1	0	1	0	0	1	0	0	0	1	2
581474	Bacteria|Firmicutes|Bacilli|Lactobacillales|Lactobacillaceae|Lactobacillus	0	0	0	0	0	0	0	0	0	52	0	0	0	10	0	0	0	5	0	0
581796	Bacteria|Firmicutes|Clostridia|Clostridiales|Lachnospiraceae	0	0	0	0	0	0	4	0	1	0	1	0	0	1	20	0	1	10	5	0
581958	Bacteria|Bacteroidetes|Bacteroidia|Bacteroidales|Prevotellaceae|Prevotella	1	0	0	0	0	0	0	0	0	0	0	0	0	0	0	0	0	0	0	0
581978	Bacteria|Firmicutes|Clostridia|Clostridiales|Veillonellaceae|Succiniclasticum	0	0	0	0	0	0	0	0	0	0	0	0	1	0	1	0	0	0	0	0
582069	Bacteria|Actinobacteria|Coriobacteriia|Coriobacteriales|Coriobacteriaceae|Atopobium	0	0	0	0	0	0	0	0	0	0	2	1	0	0	0	0	0	0	0	0
582088	Bacteria|Bacteroidetes|Bacteroidia|Bacteroidales|Prevotellaceae|Prevotella	25	0	0	3	5	16	0	9	0	1	3	19	1	0	1	1	11	88	2	1
582089	Bacteria|Firmicutes|Clostridia|Clostridiales|Ruminococcaceae	0	0	0	0	0	0	2	0	0	0	3	0	0	0	0	1	0	0	1	0
582515	Bacteria|Firmicutes|Clostridia|Clostridiales	164	188	2	19	48	8	73	95	188	0	1	5	14	25	38	15	12	0	20	13
582627	Bacteria|Firmicutes|Clostridia|Clostridiales|Lachnospiraceae	0	0	0	0	112	0	0	0	0	1	0	0	74	0	0	0	0	0	0	0
582691	Bacteria|Firmicutes|Clostridia|Clostridiales|Clostridiaceae	0	1	0	0	0	1	1	3	4	3	0	0	6	0	1	0	0	1	1	2
582812	Bacteria|Bacteroidetes|Bacteroidia|Bacteroidales|S24-7	0	0	1	0	0	0	0	0	0	0	0	0	0	0	0	0	0	0	0	0
583016	Bacteria|Actinobacteria|Actinobacteria|Actinomycetales|Microbacteriaceae|Curtobacterium	0	0	0	0	0	0	0	0	1	0	0	0	0	0	0	0	0	0	0	0
583034	Bacteria|Bacteroidetes|Bacteroidia|Bacteroidales|Prevotellaceae|Prevotella	0	0	0	0	0	0	0	0	0	0	0	0	0	0	0	0	0	1	0	0
583056	Bacteria|Firmicutes|Clostridia|Clostridiales|Lachnospiraceae|Butyrivibrio	2	1	0	1	5	3	0	1	13	1	12	1	4	0	5	3	2	0	0	2
583107	Bacteria|Bacteroidetes|Bacteroidia|Bacteroidales|Prevotellaceae|Prevotella	0	0	2	2	2	5	0	0	0	0	1	0	0	0	0	0	0	2	3	0
583117	Bacteria|Bacteroidetes|Bacteroidia|Bacteroidales|Bacteroidaceae|Bacteroides	0	0	0	0	0	0	0	0	0	196	0	0	0	0	0	0	0	43	0	0
583213	Bacteria|Firmicutes|Clostridia|Clostridiales	26	64	103	31	124	14	1	53	33	1	2	0	147	71	194	36	63	0	102	70
583497	Bacteria|Firmicutes|Clostridia|Clostridiales|[Mogibacteriaceae]	0	0	1	0	0	0	0	1	1	0	7	0	0	0	0	0	0	0	7	0
583584	Bacteria|Firmicutes|Clostridia|Clostridiales|Lachnospiraceae	2	0	0	0	0	0	0	2	0	0	0	0	0	0	1	0	0	0	0	0
583633	Bacteria|Firmicutes|Clostridia|Clostridiales|Lachnospiraceae	0	0	0	0	0	0	1	0	0	0	0	1	0	0	5	0	0	0	0	0
583650	Bacteria|Bacteroidetes|Bacteroidia|Bacteroidales	51	101	28	2	66	0	78	96	235	25	25	51	23	46	48	62	67	3	412	384
583746	Bacteria|Firmicutes|Clostridia|Clostridiales|Veillonellaceae|Dialister	0	0	1	0	0	0	0	0	0	0	0	0	0	0	0	0	0	2	0	3
583838	Bacteria|Firmicutes|Clostridia|Clostridiales	1	0	0	0	0	1	0	0	0	0	0	0	0	0	0	0	0	0	0	0
583974	Bacteria|Firmicutes|Clostridia|Clostridiales|Lachnospiraceae	0	0	0	0	0	0	0	2	1	335	0	0	0	0	0	0	0	2	0	0
584107	Bacteria|Firmicutes|Clostridia|Clostridiales	2	0	1	0	0	0	2	3	3	0	2	0	0	0	2	1	0	0	0	4
584137	Bacteria|Firmicutes|Clostridia|Clostridiales|Lachnospiraceae	0	0	0	0	0	0	0	0	0	0	0	0	0	0	0	0	0	1	0	0
584152	Bacteria|Firmicutes|Clostridia|Clostridiales|Lachnospiraceae	0	0	0	0	0	0	0	0	0	0	0	0	0	0	1	0	0	0	0	0
584210	Bacteria|Bacteroidetes|Bacteroidia|Bacteroidales|Prevotellaceae|Prevotella	1	1	0	0	0	0	2	7	2	1	9	6	3	0	0	0	0	0	0	4
584263	Bacteria|Firmicutes|Clostridia|Clostridiales	0	0	5	0	0	0	7	0	13	0	0	0	0	0	17	10	125	0	3	2
584356	Bacteria|Bacteroidetes|Bacteroidia|Bacteroidales	124	209	4	0	59	39	1	0	0	0	0	0	6	0	0	4	0	0	0	0
584408	Bacteria|Firmicutes|Clostridia|Clostridiales|[Mogibacteriaceae]|Mogibacterium	0	2	2	3	2	1	0	0	0	2	0	0	4	2	1	9	1	0	1	2
584587	Bacteria|Bacteroidetes|Bacteroidia|Bacteroidales	17	151	3	0	20	0	0	3	32	0	3	0	0	15	34	23	99	26	94	50
584684	Bacteria|Firmicutes|Clostridia|Clostridiales|Ruminococcaceae	3	0	53	23	1	2	0	10	0	0	1	69	0	4	388	26	7	1	230	70
584765	Bacteria|Firmicutes|Clostridia|Clostridiales	0	0	0	1	0	2	0	0	0	0	0	0	0	0	0	0	0	0	0	0
584804	Bacteria|Firmicutes|Clostridia|Clostridiales	0	0	0	0	0	0	0	0	0	0	0	0	1	0	1	0	0	0	0	0
585377	Bacteria|Firmicutes|Clostridia|Clostridiales|Lachnospiraceae	0	0	0	0	0	0	0	0	0	0	0	0	1	0	0	0	0	0	0	0
585480	Bacteria|Firmicutes|Clostridia|Clostridiales|Lachnospiraceae|Anaerostipes	0	0	0	0	3	0	0	0	0	0	0	0	0	0	0	0	0	0	0	0
585648	Bacteria|Proteobacteria|Alphaproteobacteria|Rhodobacterales|Rhodobacteraceae|Loktanella	0	0	0	0	0	1	0	0	0	0	0	0	0	0	0	0	0	0	0	0
585653	Bacteria|Proteobacteria|Epsilonproteobacteria|Campylobacterales|Campylobacteraceae|Campylobacter	0	0	1	1	0	0	0	0	3	1	1	0	1	0	2	1	2	0	0	1
585790	Bacteria|Synergistetes|Synergistia|Synergistales|Dethiosulfovibrionaceae|TG5	0	0	2	1	1	0	1	2	2	0	2	3	3	1	3	1	0	0	0	0
585810	Bacteria|Bacteroidetes|Bacteroidia|Bacteroidales|Prevotellaceae|Prevotella	0	1	0	0	0	1	0	0	0	0	0	0	0	0	0	0	0	0	0	0
585932	Bacteria|Firmicutes|Clostridia|Clostridiales|Lachnospiraceae|Blautia	0	0	0	11	0	2	0	0	0	0	0	0	0	0	0	0	0	0	0	0
585941	Bacteria|Bacteroidetes|Bacteroidia|Bacteroidales|S24-7	0	0	0	0	0	1	0	0	0	0	0	0	0	0	0	0	0	0	0	0
586322	Bacteria|Bacteroidetes|Bacteroidia|Bacteroidales	1	0	0	0	0	0	0	0	0	0	0	17	37	0	0	0	0	0	0	0
586356	Bacteria|Firmicutes|Clostridia|Clostridiales|[Mogibacteriaceae]|Anaerovorax	0	0	0	0	0	0	0	0	0	0	0	0	0	1	0	0	0	0	0	0
586364	Bacteria|Bacteroidetes|Bacteroidia|Bacteroidales|Prevotellaceae|Prevotella	0	0	0	0	0	0	1	0	0	1	0	0	0	0	0	0	0	0	0	0
586453	Bacteria|Firmicutes|Clostridia|Clostridiales|Christensenellaceae	0	0	0	0	0	0	0	1	0	47	3	0	0	0	4	0	0	0	0	0
586744	Bacteria|Proteobacteria|Betaproteobacteria|Burkholderiales|Comamonadaceae	0	0	0	0	0	0	0	0	0	0	0	0	0	0	0	0	0	0	0	1
586828	Bacteria|Firmicutes|Clostridia|Clostridiales	19	10	4	11	5	2	6	9	66	0	12	2	3	2	14	1	7	0	27	139
586841	Bacteria|Bacteroidetes|Bacteroidia|Bacteroidales	0	0	0	0	0	0	0	0	1	0	0	0	0	0	0	0	0	0	0	0
586893	Bacteria|Firmicutes|Clostridia|Clostridiales|Lachnospiraceae|Butyrivibrio	3	14	14	8	4	2	0	2	3	0	0	2	1	2	2	1	8	0	3	2
587347	Bacteria|Firmicutes|Clostridia|Clostridiales	1	0	0	0	1	0	0	0	0	0	0	0	0	0	15	0	0	0	0	0
587510	Bacteria|Tenericutes|Mollicutes|RF39	0	2	0	8	0	0	0	3	3	0	0	45	0	2	0	4	0	0	35	80
588060	Bacteria|Firmicutes|Clostridia|Clostridiales|Lachnospiraceae	1	0	0	0	0	0	0	0	0	0	0	0	0	0	0	0	0	0	0	0
588315	Bacteria|Firmicutes|Clostridia|Clostridiales|Ruminococcaceae|Ruminococcus	0	0	0	0	0	0	0	2	7	0	0	0	8	0	0	0	0	0	0	3
588320	Bacteria|Bacteroidetes|Bacteroidia|Bacteroidales|S24-7	0	1	0	0	0	0	0	0	0	0	0	0	0	0	0	0	0	0	0	0
588427	Bacteria|Spirochaetes|Spirochaetes|Spirochaetales|Spirochaetaceae|Treponema	5	7	0	21	1	6	0	3	1	0	0	23	13	0	1	0	0	0	1	8
588499	Bacteria|Bacteroidetes|Bacteroidia|Bacteroidales|Prevotellaceae|Prevotella	1	1	1	0	2	0	0	0	0	0	0	0	0	0	0	0	0	0	0	0
588624	Bacteria|Firmicutes|Clostridia|Clostridiales|Ruminococcaceae|Ruminococcus	0	0	0	1	114	0	0	0	45	0	1	0	0	0	5	10	18	0	13	68
588655	Bacteria|Firmicutes|Erysipelotrichi|Erysipelotrichales|Erysipelotrichaceae|RFN20	19	69	28	85	83	52	0	2	0	145	11	154	206	0	1	44	86	16	183	88
588668	Bacteria|Firmicutes|Clostridia|Clostridiales|[Mogibacteriaceae]|Mogibacterium	0	0	0	0	0	0	0	0	0	0	0	0	0	0	0	0	0	0	0	1
588906	Bacteria|Proteobacteria|Gammaproteobacteria|Pseudomonadales|Moraxellaceae|Moraxella	0	0	0	0	0	1	0	0	0	1	0	0	0	0	0	0	0	0	0	0
588982	Bacteria|Bacteroidetes|Bacteroidia|Bacteroidales|Prevotellaceae|Prevotella	2	0	0	0	0	0	4	5	2	0	2	2	1	0	0	0	0	0	0	4
588998	Bacteria|Bacteroidetes|Bacteroidia|Bacteroidales|Prevotellaceae|Prevotella	0	0	0	0	0	0	0	0	0	0	0	0	0	0	0	0	0	0	1	0
589029	Bacteria|Tenericutes|Mollicutes|Mycoplasmatales|Mycoplasmataceae	0	0	0	0	0	0	0	1	0	0	0	0	0	0	0	0	0	0	0	0
589244	Bacteria|Bacteroidetes|Bacteroidia|Bacteroidales	277	6	1004	1354	180	531	55	1387	406	0	16	633	1163	60	4	103	1	2	2	72
589277	Bacteria|Bacteroidetes|Bacteroidia|Bacteroidales|Bacteroidaceae|Bacteroides	0	0	0	0	0	0	0	0	0	4	0	0	0	0	0	0	0	0	0	0
589419	Bacteria|Firmicutes|Clostridia|Clostridiales|Veillonellaceae|Succiniclasticum	0	0	0	0	0	0	0	1	0	0	1	3	0	0	3	0	0	0	0	4
589652	Bacteria|Bacteroidetes|Bacteroidia|Bacteroidales|S24-7	0	142	10	1	8	115	0	0	0	0	2	0	46	0	3	43	0	0	3	157
589848	Bacteria|Firmicutes|Clostridia|Clostridiales|Lachnospiraceae|Butyrivibrio	21	3	3	2	0	0	0	1	12	1	0	0	0	16	1	1	0	13	0	6
589852	Bacteria|Firmicutes|Clostridia|Clostridiales|Lachnospiraceae	5494	1097	191	11106	10146	16713	820	4297	6333	8296	918	888	2943	169	244	1585	4379	592	393	6633
589903	Bacteria|Firmicutes|Clostridia|Clostridiales	0	0	1	0	2	0	0	2	0	0	0	0	2	5	0	46	0	0	2	0
589920	Bacteria|Actinobacteria|Coriobacteriia|Coriobacteriales|Coriobacteriaceae	0	0	13	0	0	0	2	0	1	0	0	1	1	0	3	1	0	0	3	2
589931	Bacteria|Firmicutes|Clostridia|Clostridiales	0	0	0	0	0	0	0	0	0	0	0	1	1	0	0	0	0	0	0	0
590263	Bacteria|Firmicutes|Clostridia|Clostridiales|Lachnospiraceae|Butyrivibrio	0	0	0	1	1	1	0	0	0	0	0	0	0	0	0	0	0	0	0	1
590276	Bacteria|Firmicutes|Clostridia|Clostridiales|Lachnospiraceae|Butyrivibrio	0	1	1	1	0	0	2	0	0	0	1	0	0	1	0	0	0	0	1	0
590425	Bacteria|Bacteroidetes|Bacteroidia|Bacteroidales|S24-7	0	10	0	0	1	7	0	0	0	0	0	0	2	0	1	2	0	0	0	4
590533	Bacteria|Acidobacteria|[Chloracidobacteria]|RB41|Ellin6075	0	1	0	0	0	0	0	0	0	0	0	0	0	0	0	0	0	0	0	0
590595	Bacteria|Firmicutes|Clostridia|Clostridiales|Ruminococcaceae|Ruminococcus	0	0	0	0	0	0	0	1	4	0	0	0	24	0	0	0	0	0	0	0
590663	Bacteria|Firmicutes|Clostridia|Clostridiales|Veillonellaceae|Succiniclasticum	12	26	494	203	159	171	0	5	0	0	0	0	5	31	217	212	2	0	126	22
590763	Bacteria|Firmicutes|Clostridia|Clostridiales|Lachnospiraceae|Butyrivibrio	9	2	23	3	4	1	8	6	23	8	17	3	14	14	141	11	1	0	6	9
590911	Bacteria|Bacteroidetes|Bacteroidia|Bacteroidales	4026	2713	1405	8504	6186	4566	1	412	8	6	3	5	6436	1625	31	5934	7	10	33	75
591265	Bacteria|Firmicutes|Clostridia|Clostridiales	19	80	43	18	10	5	0	21	0	0	0	0	16	2	0	17	1	0	26	77
591405	Bacteria|Firmicutes|Clostridia|Clostridiales	0	0	0	0	0	0	0	0	0	0	0	0	0	0	1	0	0	0	0	0
591447	Bacteria|Firmicutes|Clostridia|Clostridiales|Lachnospiraceae|Butyrivibrio	0	2	1	0	0	0	0	0	0	1	0	0	0	0	0	0	0	3	0	0
591632	Bacteria|Bacteroidetes|Bacteroidia|Bacteroidales|Prevotellaceae|Prevotella	60	110	88	1	148	6	0	0	0	0	0	0	0	0	1	0	0	0	0	0
591635	Bacteria|Firmicutes|Clostridia|Clostridiales|Ruminococcaceae|Ruminococcus	0	0	0	0	0	0	0	0	0	33	0	0	0	0	0	0	0	0	0	0
591731	Bacteria|Proteobacteria|Gammaproteobacteria|Aeromonadales|Succinivibrionaceae|Succinivibrio	199	2	13	158	145	293	122	28	87	22	148	104	64	32	236	151	5	255	51	82
592170	Bacteria|Firmicutes|Clostridia|Clostridiales|Lachnospiraceae	0	0	0	0	0	0	0	0	0	0	0	0	0	0	1	0	0	0	0	0
592365	Bacteria|Firmicutes|Clostridia|Clostridiales|Lachnospiraceae	0	0	0	0	0	2	0	0	0	0	1	0	0	0	0	0	0	0	0	0
592572	Bacteria|Firmicutes|Clostridia|Clostridiales|Lachnospiraceae	0	2	0	0	0	0	1	6	0	0	1	2	2	1	15	0	1	0	0	3
592626	Bacteria|Firmicutes|Clostridia|Clostridiales|[Mogibacteriaceae]	1	0	0	0	3	0	0	0	5	0	10	0	0	0	0	0	0	0	0	0
592631	Bacteria|Bacteroidetes|Bacteroidia|Bacteroidales|Prevotellaceae|Prevotella	11	1232	15	0	0	0	4	13	1	3	5	0	0	0	53	49	3	0	0	1
592652	Bacteria|Firmicutes|Clostridia|Clostridiales	28	12	35	26	1	5	25	13	37	0	20	0	72	27	255	10	38	1	5	7
592852	Bacteria|Bacteroidetes|Bacteroidia|Bacteroidales|Prevotellaceae|Prevotella	4944	160	190	1243	1528	2430	4	1124	27	701	622	2000	265	200	230	184	3175	19452	470	983
592860	Bacteria|Firmicutes|Clostridia|Clostridiales|Lachnospiraceae	0	2	5	2	0	0	29	25	32	0	38	4	6	1	425	1	0	0	12	9
592926	Bacteria|Bacteroidetes|Bacteroidia|Bacteroidales|S24-7	2	9	0	3	0	0	0	3	0	1	0	0	1	0	3	0	3	6	2	1
592977	Bacteria|Firmicutes|Clostridia|Clostridiales|Lachnospiraceae|Butyrivibrio	0	10	0	1	1	1	0	0	0	1	0	2	0	0	0	0	0	0	0	0
593008	Bacteria|Firmicutes|Clostridia|Clostridiales	1	4	5	9	0	6	35	9	7	0	47	18	11	3	5	5	0	0	4	0
593156	Bacteria|Firmicutes|Clostridia|Clostridiales	0	1	30	9	388	7	113	4	179	1	1	97	218	261	16	654	191	0	713	72
593301	Bacteria|Firmicutes|Clostridia|Clostridiales|Lachnospiraceae	0	0	2	0	2	0	0	6	2	0	1	1	3	0	3	2	0	0	1	10
593347	Bacteria|Firmicutes|Clostridia|Clostridiales	1	6	3	4	4	2	0	8	5	16	2	0	4	5	18	19	5	2	3	22
593357	Bacteria|Bacteroidetes|Bacteroidia|Bacteroidales|Prevotellaceae|Prevotella	383	2	57	43	0	253	111	13	332	193	508	0	150	103	11	9	33	139	71	1
593514	Bacteria|Firmicutes|Clostridia|Clostridiales|Lachnospiraceae|Butyrivibrio	96	820	40	10	667	1140	2	204	2	376	26	64	90	385	15	1	2	2131	1	13
593516	Bacteria|WPS-2	0	0	0	0	0	0	0	0	0	0	0	0	0	0	0	432	366	0	138	0
593542	Bacteria|Bacteroidetes|Bacteroidia|Bacteroidales|Prevotellaceae|Prevotella	44	120	135	90	90	126	3	52	51	22	5	82	102	10	81	90	200	20	212	189
593710	Bacteria|Bacteroidetes|Bacteroidia|Bacteroidales|Prevotellaceae|Prevotella	0	0	0	0	0	0	0	0	0	0	0	0	0	3	2	18	12	14	1	15
593733	Bacteria|Firmicutes|Clostridia|Clostridiales	3	3	14	30	3	5	2	4	7	0	2	5	12	2	321	78	29	1	38	51
593803	Bacteria|Firmicutes|Bacilli|Lactobacillales|Streptococcaceae|Streptococcus	0	0	0	0	0	0	0	0	0	1	0	0	0	0	0	0	0	0	0	0
593980	Bacteria|Firmicutes|Clostridia|Clostridiales|Lachnospiraceae	3	16	60	33	10	11	9	1	1	0	1	1	25	1	6	2	2	0	0	9
594182	Bacteria|Bacteroidetes|Bacteroidia|Bacteroidales	193	3	25	1614	182	0	5	598	1071	17	73	600	2406	106	32	1066	3	3	2125	1445
594186	Bacteria|Bacteroidetes|Bacteroidia|Bacteroidales|Prevotellaceae|Prevotella	2918	5	515	250	1	1825	956	122	2407	1533	3907	2	1206	761	124	65	205	1127	580	5
594227	Bacteria|Firmicutes|Clostridia|Clostridiales|Lachnospiraceae	0	0	5	0	0	0	0	0	0	0	0	0	0	0	0	0	0	0	0	1
594279	Bacteria|Firmicutes|Clostridia|Clostridiales|[Mogibacteriaceae]	2	1	1	16	13	6	0	5	47	0	0	1	6	1	5	21	13	0	61	46
594330	Bacteria|Bacteroidetes|Bacteroidia|Bacteroidales|Prevotellaceae|Prevotella	1793	19	0	3	191	5	2747	5796	2755	526	3951	3553	2244	3	13	0	2	0	0	1759
609089	Bacteria|Proteobacteria|Alphaproteobacteria|Rhodobacterales|Rhodobacteraceae	0	0	0	0	0	1	0	0	0	0	0	0	0	0	0	0	0	0	0	0
609589	Bacteria|Firmicutes|Clostridia|Clostridiales	1	6	0	3	0	0	1	0	0	0	3	0	0	1	48	0	0	0	1	0
620319	Bacteria|Firmicutes|Clostridia|Clostridiales	1	0	0	2	0	0	0	0	0	0	0	0	0	0	0	2	0	0	0	0
622256	Bacteria|Firmicutes|Clostridia|Clostridiales|Ruminococcaceae|Ruminococcus	0	0	0	0	0	0	0	0	0	0	0	0	16	0	0	0	0	0	0	1
624246	Bacteria|Firmicutes|Bacilli|Lactobacillales|Streptococcaceae|Streptococcus	0	0	0	0	0	0	0	0	0	0	1	0	0	0	0	0	0	0	0	0
628517	Bacteria|Lentisphaerae|[Lentisphaeria]|Victivallales|Victivallaceae	2	0	12	88	104	42	2	28	4	1	0	38	69	5	8	64	41	0	51	71
631576	Bacteria|Proteobacteria|Alphaproteobacteria|Sphingomonadales|Sphingomonadaceae	0	0	0	0	0	10	0	0	0	0	0	0	0	0	0	0	0	0	0	0
637375	Bacteria|Spirochaetes|Spirochaetes|Sphaerochaetales|Sphaerochaetaceae|Sphaerochaeta	1	0	8	7	2	8	0	0	0	0	0	7	0	2	1	0	0	0	0	3
639736	Bacteria|Spirochaetes|Spirochaetes|Sphaerochaetales|Sphaerochaetaceae|Sphaerochaeta	0	0	0	0	19	0	0	0	0	0	0	0	0	0	0	14	0	0	5	5
640641	Bacteria|Proteobacteria|Gammaproteobacteria|Pseudomonadales|Pseudomonadaceae|Pseudomonas	0	0	0	0	0	0	0	0	0	0	0	0	0	0	0	1	0	0	0	0
640999	Bacteria|Firmicutes|Clostridia|Clostridiales	0	1	0	0	0	0	0	0	0	0	0	0	1	3	13	0	0	0	0	0
641092	Bacteria|Bacteroidetes|Bacteroidia|Bacteroidales|[Paraprevotellaceae]	0	0	0	0	0	0	0	1	0	2	0	5	2	0	0	0	2	0	0	0
641783	Bacteria|Firmicutes|Clostridia|Clostridiales|Ruminococcaceae	0	0	42	0	46	0	1	0	1	0	0	0	3	0	0	69	93	0	57	38
644428	Bacteria|Spirochaetes|Spirochaetes|Spirochaetales|Spirochaetaceae|Treponema	3	8	0	0	0	1	0	3	0	0	0	3	0	0	0	1	0	0	0	0
646411	Bacteria|Firmicutes|Erysipelotrichi|Erysipelotrichales|Erysipelotrichaceae|Bulleidia	0	0	0	0	0	0	0	0	0	0	0	0	0	0	0	0	0	1	0	0
646499	Bacteria|Firmicutes|Clostridia|Clostridiales	0	0	0	0	0	0	0	0	0	0	0	0	0	0	0	1	0	0	2	0
646549	Bacteria|Proteobacteria|Gammaproteobacteria|Pseudomonadales|Pseudomonadaceae|Pseudomonas	2	1	2	4	7	2	0	2	1	3	8	0	3	1	0	1	3	1	1	2
647215	Bacteria|Firmicutes|Clostridia|Clostridiales|Ruminococcaceae|Oscillospira	0	0	7	0	0	0	0	0	3	0	1	1	0	0	0	2	3	0	3	0
649107	Bacteria|Firmicutes|Clostridia|Clostridiales	0	0	0	0	0	0	0	1	0	28	0	0	0	0	0	0	0	0	0	0
649732	Bacteria|Tenericutes|Mollicutes|RF39	0	0	0	0	0	0	0	0	0	0	0	39	0	0	1	0	0	0	0	0
651513	Bacteria|Bacteroidetes|Bacteroidia|Bacteroidales|Prevotellaceae|Prevotella	0	0	0	0	0	0	0	0	0	0	0	1	0	0	0	0	0	0	0	0
652332	Bacteria|Bacteroidetes|Bacteroidia|Bacteroidales	0	0	0	0	2	0	0	0	0	0	0	0	73	0	0	23	0	0	91	0
655466	Bacteria|Verrucomicrobia|Verruco-5|WCHB1-41|RFP12	0	0	0	0	0	0	0	0	0	0	0	0	0	1	0	0	0	0	0	0
655812	Bacteria|Bacteroidetes|Bacteroidia|Bacteroidales|[Paraprevotellaceae]|YRC22	1	149	674	1782	49	943	1	0	0	1	0	1	5	0	0	0	1	2	0	4
662915	Bacteria|Proteobacteria|Alphaproteobacteria|Rhizobiales|Aurantimonadaceae	0	0	0	0	0	0	0	1	0	0	0	0	0	0	0	0	0	0	0	0
662917	Bacteria|Firmicutes|Clostridia|Clostridiales|Ruminococcaceae	0	0	0	0	0	0	0	0	0	1	0	0	0	13	0	0	0	0	0	0
663969	Bacteria|Firmicutes|Bacilli|Lactobacillales|Leuconostocaceae	0	0	0	0	0	0	0	0	0	7	0	0	0	0	0	0	0	0	0	0
667010	Bacteria|Firmicutes|Clostridia|Clostridiales	0	0	0	0	0	0	0	0	0	0	0	0	0	0	0	0	0	0	4	0
669005	Bacteria|Firmicutes|Clostridia|Clostridiales|Lachnospiraceae	15	30	30	5	9	5	10	6	26	4	11	3	13	16	8	44	52	0	47	15
672440	Bacteria|Firmicutes|Clostridia|Clostridiales	0	0	0	0	0	0	0	0	0	0	0	0	0	0	0	0	0	0	1	0
672919	Bacteria|Firmicutes|Clostridia|Clostridiales|Lachnospiraceae	0	0	0	0	0	0	0	0	0	3	0	0	0	0	0	0	0	0	0	0
673073	Bacteria|Bacteroidetes|Bacteroidia|Bacteroidales|[Paraprevotellaceae]|CF231	40	0	0	133	24	16	18	19	17	437	32	335	156	77	7	76	34	58	32	15
678956	Bacteria|Bacteroidetes|Bacteroidia|Bacteroidales	123	7	97	31	51	0	0	0	0	1	0	1	26	0	0	99	0	0	75	775
679256	Bacteria|Spirochaetes|Spirochaetes|Spirochaetales|Spirochaetaceae|Treponema	1	7	0	224	18	45	0	7	2	1	0	201	124	1	1	0	29	6	0	64
686750	Bacteria|Firmicutes|Erysipelotrichi|Erysipelotrichales|Erysipelotrichaceae|RFN20	0	0	0	59	0	307	0	0	0	0	0	0	0	0	0	0	0	1	0	0
694172	Bacteria|Firmicutes|Clostridia|Clostridiales	0	1	0	0	0	0	0	0	0	0	0	0	0	0	0	0	0	0	0	0
695200	Bacteria|Firmicutes|Clostridia|Clostridiales|Lachnospiraceae|Butyrivibrio	0	0	0	0	0	0	0	0	0	0	0	0	0	0	1	0	0	0	0	1
699666	Bacteria|Bacteroidetes|Bacteroidia|Bacteroidales	0	0	0	0	0	0	0	0	1	0	0	0	0	0	0	0	0	0	0	0
700298	Bacteria|Firmicutes|Clostridia|Clostridiales|Lachnospiraceae	0	0	0	0	0	0	0	0	0	1	0	0	0	0	0	0	0	0	0	0
704365	Bacteria|Spirochaetes|Spirochaetes|Spirochaetales|Spirochaetaceae|Treponema	0	0	0	0	0	0	0	1	0	0	0	0	0	0	0	0	0	0	0	0
708680	Bacteria|Firmicutes|Clostridia|Clostridiales|Lachnospiraceae	0	0	0	0	0	0	0	0	0	7	30	0	0	1	0	0	0	0	0	0
720353	Bacteria|Proteobacteria|Betaproteobacteria|Burkholderiales|Comamonadaceae	0	3	0	0	0	0	0	0	0	0	0	0	0	0	0	0	0	0	0	0
721569	Bacteria|Firmicutes|Clostridia|Clostridiales|Ruminococcaceae	0	0	6	0	13	0	0	1	0	0	0	0	0	0	0	1	689	1	1	3
722628	Bacteria|Proteobacteria|Alphaproteobacteria|Rhodobacterales|Rhodobacteraceae	0	0	0	0	0	1	0	0	0	0	0	0	0	0	0	0	0	0	0	0
725198	Bacteria|Firmicutes|Bacilli|Lactobacillales|Lactobacillaceae|Lactobacillus	0	0	0	0	0	0	0	0	0	7	0	0	0	0	0	0	0	0	0	0
725402	Bacteria|Proteobacteria|Betaproteobacteria|Burkholderiales|Alcaligenaceae|Pigmentiphaga	0	0	0	0	0	0	0	0	0	1	0	0	0	0	1	0	0	0	0	0
726550	Bacteria|Firmicutes|Clostridia|Clostridiales|Lachnospiraceae	0	0	0	0	0	8	0	0	0	0	0	0	0	0	0	0	0	0	0	0
726939	Bacteria|Firmicutes|Clostridia|Clostridiales|Lachnospiraceae|Butyrivibrio	0	1	0	0	0	0	0	0	0	0	0	0	0	0	0	0	0	0	0	0
727140	Bacteria|Firmicutes|Clostridia|Clostridiales|Lachnospiraceae|Coprococcus	0	0	0	0	0	1	0	0	0	0	0	0	0	0	0	0	0	0	0	0
731247	Bacteria|Spirochaetes|Spirochaetes|Spirochaetales|Spirochaetaceae	2	1	7	31	26	38	0	7	1	0	0	5	50	3	0	5	0	0	35	62
742519	Bacteria|Spirochaetes|Spirochaetes|Spirochaetales|Spirochaetaceae|Treponema	0	0	0	0	0	0	0	0	0	0	0	1	0	3	0	1	1	0	0	0
744251	Bacteria|Firmicutes|Bacilli|Lactobacillales	0	0	0	0	0	0	1	0	0	0	0	0	0	0	0	1	0	0	0	0
745883	Bacteria|Bacteroidetes|Bacteroidia|Bacteroidales|Prevotellaceae|Prevotella	0	0	0	0	0	1	0	0	0	0	0	0	0	0	0	0	0	0	0	0
746079	Bacteria|Bacteroidetes|Bacteroidia|Bacteroidales	0	0	1	2	0	2	0	0	0	0	0	0	1	0	0	0	0	0	2	2
754283	Bacteria|Firmicutes|Clostridia|Clostridiales	0	0	1	0	3	0	0	2	8	0	0	13	2	0	38	24	10	0	505	0
754976	Bacteria|Bacteroidetes|Bacteroidia|Bacteroidales	2	0	0	0	0	1	1	0	1	2	0	0	0	1	0	0	3	0	0	0
755097	Bacteria|Spirochaetes|Spirochaetes|Sphaerochaetales|Sphaerochaetaceae|Sphaerochaeta	0	0	0	0	0	0	0	0	0	0	0	0	0	0	0	2	0	0	0	0
758482	Bacteria|Firmicutes|Clostridia|Clostridiales|Ruminococcaceae	0	0	0	0	0	0	1	1	2	0	0	3	1	2	12	1	4	0	2	7
759751	Bacteria|Firmicutes|Clostridia|Clostridiales|Lachnospiraceae	0	0	0	0	0	0	0	0	0	1	0	0	0	0	0	0	0	0	0	0
762699	Bacteria|Firmicutes|Clostridia|Clostridiales|Ruminococcaceae	0	0	0	0	0	0	0	0	0	0	0	0	3	0	0	2	0	0	1	0
766113	Bacteria|Firmicutes|Clostridia|Clostridiales|Ruminococcaceae	0	0	0	0	1	0	0	0	0	0	0	0	0	0	0	0	0	0	0	0
768535	Bacteria|Proteobacteria|Gammaproteobacteria|[Marinicellales]|[Marinicellaceae]|Marinicella	0	0	0	0	0	1	0	0	0	0	0	0	0	0	0	0	0	0	0	0
768553	Bacteria|Proteobacteria|Gammaproteobacteria|Enterobacteriales|Enterobacteriaceae|Proteus	0	0	0	0	0	0	0	0	0	3	0	0	0	0	0	0	0	0	0	0
768947	Bacteria|Bacteroidetes|Bacteroidia|Bacteroidales|Prevotellaceae|Prevotella	832	108	33	13	24	7	1549	784	173	30788	456	540	1066	531	374	105	106	12481	194	290
769075	Bacteria|Firmicutes|Clostridia|Clostridiales	0	0	0	0	0	0	0	0	0	0	0	0	0	0	0	0	0	0	52	0
772398	Bacteria|Firmicutes|Clostridia|Clostridiales|Lachnospiraceae	0	0	0	0	0	0	0	0	0	0	0	0	0	0	0	0	0	1	0	0
773823	Bacteria|Firmicutes|Clostridia|Clostridiales|Veillonellaceae|Anaerovibrio	0	0	0	0	0	0	0	0	0	1	0	0	0	0	0	0	0	0	0	0
775976	Bacteria|Firmicutes|Clostridia|Clostridiales|Ruminococcaceae|Ruminococcus	0	0	0	0	0	0	0	0	0	0	0	0	0	0	0	0	1	0	2	0
786646	Bacteria|Firmicutes|Clostridia|Clostridiales	0	0	0	1	0	0	1	0	0	0	1	0	0	0	0	1	0	0	0	0
791348	Bacteria|Proteobacteria|Deltaproteobacteria|Desulfovibrionales|Desulfovibrionaceae|Desulfovibrio|D168	0	0	0	0	0	0	0	0	0	0	0	0	0	0	0	0	0	0	0	1
792399	Bacteria|Firmicutes|Clostridia|Clostridiales|Ruminococcaceae	3	2	5	5	0	1	2	3	5	0	0	0	5	1	12	2	7	0	7	8
796654	Bacteria|Spirochaetes|Spirochaetes|Sphaerochaetales|Sphaerochaetaceae|Sphaerochaeta	0	0	0	0	0	1	0	0	1	0	0	3	0	0	0	0	0	0	0	3
796871	Bacteria|Firmicutes|Clostridia|Clostridiales	0	0	0	0	0	0	0	0	1	0	0	0	0	0	0	0	0	0	1	1
797229	Bacteria|Proteobacteria|Gammaproteobacteria|Enterobacteriales|Enterobacteriaceae	0	0	0	0	0	0	0	1	0	59	0	0	0	0	0	0	0	2	0	0
798097	Bacteria|Proteobacteria|Alphaproteobacteria|Rhizobiales|Hyphomicrobiaceae|Devosia	0	0	0	0	0	0	0	0	0	1	0	0	0	0	0	0	0	0	0	0
798634	Bacteria|Proteobacteria|Betaproteobacteria|Burkholderiales|Comamonadaceae	0	0	0	0	0	0	0	0	1	0	0	0	0	0	0	0	0	0	0	0
799034	Bacteria|Firmicutes|Clostridia|Clostridiales	0	0	0	1	0	0	0	1	1	0	0	0	3	0	0	0	0	0	0	0
799251	Bacteria|Spirochaetes|Spirochaetes|Spirochaetales|Spirochaetaceae|Treponema	0	1	0	0	0	0	0	0	0	0	0	0	0	0	0	0	0	0	0	0
803010	Bacteria|Firmicutes|Clostridia|Clostridiales|Ruminococcaceae	0	0	0	0	0	0	1	0	0	0	0	0	0	0	0	0	0	0	22	0
804663	Bacteria|Proteobacteria|Gammaproteobacteria|Oceanospirillales|Halomonadaceae|Candidatus Portiera	0	0	0	0	0	0	0	0	0	0	0	0	0	0	0	0	0	1	0	0
804900	Bacteria|Bacteroidetes|Bacteroidia|Bacteroidales|[Paraprevotellaceae]	0	0	0	0	0	0	1	0	0	0	1	0	0	23	11	13	91	7	0	0
805059	Bacteria|Bacteroidetes|Bacteroidia|Bacteroidales	0	1	0	0	0	0	10	0	2	21	327	0	0	0	2	0	8	35	1	1
805473	Bacteria|Bacteroidetes|Bacteroidia|Bacteroidales|Prevotellaceae|Prevotella	0	0	0	0	0	1	0	0	0	0	0	0	0	0	0	0	0	0	0	0
806675	Bacteria|Firmicutes|Clostridia|Clostridiales|Lachnospiraceae|Butyrivibrio	0	0	0	0	0	0	0	0	0	0	3	0	0	0	5	0	0	0	0	0
806714	Bacteria|Proteobacteria|Gammaproteobacteria|Aeromonadales|Succinivibrionaceae	0	0	0	0	0	1	0	0	0	0	1	0	0	0	0	0	0	1	0	0
806987	Bacteria|Firmicutes|Clostridia|Clostridiales|Lachnospiraceae	0	0	0	0	0	0	0	0	0	0	0	0	0	0	1	0	0	0	0	1
807043	Bacteria|Firmicutes|Clostridia|Clostridiales|Ruminococcaceae|Ruminococcus	0	0	0	0	0	0	0	0	0	0	0	0	0	0	0	4	4	0	1	0
807342	Bacteria|Proteobacteria|Gammaproteobacteria|Aeromonadales|Succinivibrionaceae	1	1	10	10	12	25	1	0	5	5	3	5	0	3	0	2	0	16	28	20
807935	Bacteria|Firmicutes|Clostridia|Clostridiales|Lachnospiraceae|Shuttleworthia	0	0	0	0	0	0	0	0	0	0	0	0	0	0	0	0	0	0	1	0
808244	Bacteria|Firmicutes|Clostridia|Clostridiales	0	0	0	0	0	0	0	0	0	0	0	0	0	0	10	0	13	0	524	0
808398	Bacteria|Bacteroidetes|Bacteroidia|Bacteroidales	0	0	1	1	0	1	0	152	163	0	14	3	0	0	0	0	0	0	0	0
808609	Bacteria|Firmicutes|Clostridia|Clostridiales|Ruminococcaceae|Ruminococcus	0	0	1	1	0	1	0	4	668	0	0	0	0	0	0	0	0	0	0	105
808758	Bacteria|Proteobacteria|Alphaproteobacteria|Sphingomonadales|Sphingomonadaceae	0	0	0	0	0	0	0	0	0	0	0	0	0	0	0	0	0	0	0	1
809380	Bacteria|Fusobacteria|Fusobacteriia|Fusobacteriales|Fusobacteriaceae|Fusobacterium	0	0	0	0	0	0	0	0	0	3	0	0	0	0	0	0	0	0	0	1
810319	Bacteria|Bacteroidetes|Bacteroidia|Bacteroidales|Prevotellaceae|Prevotella	0	0	0	0	0	0	0	0	0	0	0	0	1	0	0	0	0	0	0	0
811229	Bacteria|Bacteroidetes|Bacteroidia|Bacteroidales|Prevotellaceae|Prevotella	11	1	2	0	11	6	14	29	34	2	58	8	10	7	1	5	21	58	4	16
812475	Bacteria|Bacteroidetes|Bacteroidia|Bacteroidales	0	0	1	0	1	0	2	0	5	2	11	0	0	124	9	363	1288	8	19	10
812632	Bacteria|Proteobacteria|Betaproteobacteria|Neisseriales|Neisseriaceae	65	169	9	101	47	65	73	35	81	0	78	24	63	40	204	66	76	22	105	63
812992	Bacteria|Firmicutes|Clostridia|Clostridiales|Lachnospiraceae|Shuttleworthia	0	0	0	0	0	1	0	0	0	0	0	0	0	0	0	0	0	0	0	0
813017	Bacteria|Bacteroidetes|Bacteroidia|Bacteroidales	2	2	246	643	668	431	295	595	485	254	263	914	393	467	64	71	124	304	0	2
813217	Bacteria|Proteobacteria|Gammaproteobacteria|Enterobacteriales|Enterobacteriaceae|Klebsiella	0	0	0	0	0	0	0	0	0	1	0	0	0	0	0	0	0	0	0	0
813220	Bacteria|Firmicutes|Clostridia|Clostridiales|Veillonellaceae|Succiniclasticum	0	3	0	0	0	3	659	752	875	50	635	856	200	537	1093	5	0	3	1	777
813331	Bacteria|Verrucomicrobia|Verruco-5|WCHB1-41|RFP12	6	0	42	229	166	76	0	35	19	0	2	60	204	15	6	94	25	2	470	78
813457	Bacteria|Proteobacteria|Gammaproteobacteria|Enterobacteriales|Enterobacteriaceae	0	0	0	0	0	0	0	0	0	9	0	0	0	0	0	0	0	1	0	0
813479	Bacteria|Actinobacteria|Actinobacteria|Bifidobacteriales|Bifidobacteriaceae|Bifidobacterium	0	0	0	0	0	0	0	0	0	0	20	0	0	0	11	0	0	62	0	0
813614	Bacteria|Firmicutes|Clostridia|Clostridiales	1	1	0	1	0	1	13	42	2	1	52	44	85	0	2	1	0	0	0	0
813654	Bacteria|Firmicutes|Clostridia|Clostridiales	0	1	0	0	0	0	0	0	0	0	0	0	0	0	0	0	0	0	0	0
813711	Bacteria|Proteobacteria|Gammaproteobacteria|Alteromonadales|Alteromonadaceae|Glaciecola	0	0	0	0	0	14	0	0	0	0	0	0	0	0	0	0	0	0	0	0
813729	Bacteria|Firmicutes|Clostridia|Clostridiales|Ruminococcaceae|Ruminococcus	0	0	0	0	0	0	0	0	0	0	0	0	1	0	0	0	0	0	0	0
814397	Bacteria|Bacteroidetes|Bacteroidia|Bacteroidales|[Paraprevotellaceae]|YRC22	5	2	114	351	64	1	566	10	127	1	48	231	41	24	258	30	612	115	311	228
814840	Bacteria|Bacteroidetes|Bacteroidia|Bacteroidales|Prevotellaceae|Prevotella	0	0	0	0	0	0	0	0	5	0	0	0	0	0	0	0	0	0	0	0
815077	Bacteria|Bacteroidetes|Bacteroidia|Bacteroidales|S24-7	167	677	4	6	1	289	0	38	3	1	1	1	3	4	7	3	9	3	5	67
815107	Bacteria|Planctomycetes|Planctomycetia|Pirellulales|Pirellulaceae	4	0	0	4	0	0	1	14	6	0	0	8	27	3	1	13	15	0	18	8
815207	Bacteria|Firmicutes|Clostridia|Clostridiales|Lachnospiraceae|Butyrivibrio	730	3168	3575	433	118	281	45	120	589	829	126	99	16	479	101	205	185	414	714	169
815422	Bacteria|Firmicutes|Erysipelotrichi|Erysipelotrichales|Erysipelotrichaceae|[Eubacterium]	0	0	0	0	0	0	0	0	0	1	0	0	0	0	0	0	0	0	0	0
815913	Bacteria|Firmicutes|Clostridia|Clostridiales|Ruminococcaceae	0	0	0	0	0	1	1	1	0	0	0	0	1	0	0	0	0	0	0	0
816087	Bacteria|Bacteroidetes|Bacteroidia|Bacteroidales|Prevotellaceae|Prevotella	0	0	2	0	0	4	0	0	1	0	0	0	0	0	0	0	1	0	855	560
816299	Bacteria|Actinobacteria|Coriobacteriia|Coriobacteriales|Coriobacteriaceae	0	3	0	0	0	0	6	0	0	64	45	0	0	1	70	0	2	14	0	0
816483	Bacteria|Bacteroidetes|Bacteroidia|Bacteroidales	52	0	161	2	125	0	202	61	161	152	127	361	169	474	196	376	409	68	291	654
816492	Bacteria|Bacteroidetes|Bacteroidia|Bacteroidales|Prevotellaceae|Prevotella	2	0	0	0	1	5	2	0	0	3	1	1	1	1	3	6	0	0	15	6
816626	Bacteria|Firmicutes|Clostridia|Clostridiales	1	0	0	0	3	0	2	1	3	2	1	1	1	0	31	1	1	3	4	0
817241	Bacteria|Firmicutes|Clostridia|Clostridiales	0	0	0	0	0	0	0	0	0	0	0	0	0	0	0	0	0	0	1	0
817944	Bacteria|Bacteroidetes|Bacteroidia|Bacteroidales|Prevotellaceae|Prevotella	0	0	0	0	0	0	0	0	0	1	0	0	0	0	0	0	0	4	0	0
818289	Bacteria|Firmicutes|Clostridia|Clostridiales|Lachnospiraceae|Butyrivibrio	0	0	1	0	1	1	0	0	0	0	0	0	0	0	0	0	0	0	0	1
818388	Bacteria|Actinobacteria|Actinobacteria|Actinomycetales|Geodermatophilaceae	0	0	0	0	1	0	0	0	0	0	0	0	0	0	0	0	0	0	0	0
818452	Bacteria|Firmicutes|Clostridia|Clostridiales|Ruminococcaceae|Ruminococcus	0	0	0	0	0	0	0	0	0	0	0	0	0	0	10	0	3	0	39	0
819472	Bacteria|Proteobacteria|Alphaproteobacteria|Sphingomonadales|Sphingomonadaceae	0	0	0	0	0	0	0	0	0	1	0	0	0	0	0	0	0	0	0	0
819874	Bacteria|Bacteroidetes|Bacteroidia|Bacteroidales|Prevotellaceae|Prevotella	87	1	18	48	0	5	0	1	7	334	0	152	4	1	0	0	1	61	0	2
819951	Bacteria|Proteobacteria|Betaproteobacteria|Neisseriales|Neisseriaceae	0	0	1	2	0	1	0	0	0	0	1	0	1	1	0	0	0	0	0	0
820208	Bacteria|Synergistetes|Synergistia|Synergistales|Dethiosulfovibrionaceae|TG5	0	0	2	0	1	0	0	2	0	0	0	3	2	1	4	0	0	0	0	0
820272	Bacteria|Firmicutes|Clostridia|Clostridiales|Lachnospiraceae	0	0	14	0	0	0	0	1	1	1	0	0	3	0	0	3	3	0	3	6
820313	Bacteria|Proteobacteria|Alphaproteobacteria|Sphingomonadales|Sphingomonadaceae|Novosphingobium	0	0	0	0	0	0	0	0	0	1	0	1	0	0	0	0	1	0	0	0
820356	Bacteria|Bacteroidetes|Bacteroidia|Bacteroidales|[Paraprevotellaceae]	23	7	58	28	16	1	17	23	61	6	19	90	16	37	48	32	91	0	42	167
820764	Bacteria|Firmicutes|Clostridia|Clostridiales|Veillonellaceae	0	0	0	0	0	1	0	0	0	0	0	0	0	0	0	0	0	0	0	0
821067	Bacteria|Firmicutes|Clostridia|Clostridiales	355	0	25	36	3	0	0	4	24	0	1	20	1	83	1	7	883	0	6	269
821080	Bacteria|Proteobacteria|Gammaproteobacteria|Enterobacteriales|Enterobacteriaceae	0	0	1	0	0	0	0	0	0	9	0	0	0	0	0	0	0	0	0	0
821906	Bacteria|Bacteroidetes|Bacteroidia|Bacteroidales|Prevotellaceae|Prevotella	0	0	0	0	0	0	0	0	0	0	0	0	2	0	0	0	1	0	0	0
822202	Bacteria|Firmicutes|Clostridia|Clostridiales|Ruminococcaceae	7	0	0	0	3	0	43	0	9	0	0	1	0	1	27	0	0	0	56	2
822443	Bacteria|Bacteroidetes|Bacteroidia|Bacteroidales|Prevotellaceae|Prevotella	0	0	0	0	0	1	0	0	0	0	0	0	0	0	0	0	0	0	0	0
822511	Bacteria|Firmicutes|Clostridia|Clostridiales	23	27	28	13	8	13	6	13	16	1	7	15	15	7	38	5	6	0	9	11
823124	Bacteria|Bacteroidetes|Bacteroidia|Bacteroidales	0	0	0	0	1	0	0	0	0	0	0	0	0	0	0	0	0	0	0	0
823406	Bacteria|Proteobacteria|Gammaproteobacteria|Aeromonadales|Succinivibrionaceae	0	0	0	0	0	0	0	1	0	0	0	0	0	0	0	0	0	0	0	0
823476	Bacteria|Proteobacteria|Gammaproteobacteria|Alteromonadales|Alteromonadaceae	0	0	0	0	0	18	0	0	0	0	0	0	0	0	0	0	0	0	0	0
823634	Bacteria|Firmicutes|Clostridia|Clostridiales|Ruminococcaceae|Ruminococcus	0	0	24	17	63	0	0	2	1	0	0	0	20	1	0	66	2	0	30	3
823658	Bacteria|Firmicutes|Clostridia|Clostridiales|Ruminococcaceae|Ruminococcus	0	0	0	0	1	0	16	0	0	0	1	0	1	1	0	3415	737	0	130	9
823924	Bacteria|Firmicutes|Clostridia|Clostridiales|[Mogibacteriaceae]|Mogibacterium	0	0	0	0	1	0	0	0	0	0	1	0	0	0	0	0	0	0	0	0
824567	Bacteria|Firmicutes|Clostridia|Clostridiales|Lachnospiraceae	2	7	0	0	1	0	2	0	1	0	1	0	0	0	5	4	3	0	7	9
824678	Bacteria|Firmicutes|Clostridia|Clostridiales	0	0	1	0	0	5	0	0	0	0	0	0	0	0	1	0	0	0	0	1
825153	Bacteria|Firmicutes|Clostridia|Clostridiales|[Mogibacteriaceae]|Mogibacterium	15	6	6	6	7	3	12	19	52	2	11	5	7	5	8	3	9	0	23	20
826270	Bacteria|Proteobacteria|Alphaproteobacteria|Rhizobiales|Bradyrhizobiaceae	0	0	0	0	0	0	0	0	0	1	0	0	0	0	0	0	0	0	0	0
826531	Bacteria|Bacteroidetes|Bacteroidia|Bacteroidales|Prevotellaceae|Prevotella	0	0	0	0	0	1	0	0	0	0	0	0	0	0	0	0	0	0	0	0
826544	Bacteria|Proteobacteria|Betaproteobacteria|Burkholderiales|Burkholderiaceae|Burkholderia	0	0	0	0	0	0	0	0	1	0	0	0	0	0	0	0	0	0	0	0
827702	Bacteria|Firmicutes|Clostridia|Clostridiales	0	0	0	0	0	0	0	0	0	0	0	0	0	0	0	0	0	1	0	0
828676	Bacteria|Fusobacteria|Fusobacteriia|Fusobacteriales|Fusobacteriaceae|Fusobacterium	0	0	0	0	0	0	0	0	1	2	0	0	0	0	0	0	0	1	1	0
829814	Bacteria|Proteobacteria|Alphaproteobacteria|Rhodobacterales|Rhodobacteraceae|Loktanella	0	0	0	0	0	1	0	0	0	0	0	0	0	0	0	0	0	0	0	0
831922	Bacteria|Firmicutes|Clostridia|Clostridiales	0	2	1	3	2	3	0	4	0	0	0	0	3	0	8	3	1	0	2	30
833458	Bacteria|Firmicutes|Clostridia|Clostridiales	0	0	0	0	0	1	0	0	0	0	0	0	0	0	0	0	0	0	0	0
839200	Bacteria|Firmicutes|Clostridia|Clostridiales|Lachnospiraceae|Dorea	0	0	0	0	0	0	0	0	0	1	0	0	0	0	0	0	0	0	0	0
839277	Bacteria|Verrucomicrobia|Verruco-5|WCHB1-41|RFP12	0	0	0	13	9	1	0	0	0	0	0	0	3	0	0	10	0	0	0	0
839660	Bacteria|Bacteroidetes|Bacteroidia|Bacteroidales|Prevotellaceae|Prevotella	1	0	0	0	0	1	1	0	1	96	0	2	0	0	0	0	2	130	0	0
840291	Bacteria|Proteobacteria|Gammaproteobacteria|Pseudomonadales|Moraxellaceae|Acinetobacter	4	20	2	5	4	3	3	0	1	9	10	0	1	0	0	26	3	1	0	0
842598	Archaea|Euryarchaeota|Methanobacteria|Methanobacteriales|Methanobacteriaceae|Methanobrevibacter	0	0	0	0	0	1	0	0	0	0	0	0	1	0	0	2	0	0	0	0
844645	Bacteria|Firmicutes|Clostridia|Clostridiales|Lachnospiraceae|Coprococcus	0	0	0	0	0	1	0	0	0	0	0	0	0	0	0	0	4	0	0	0
845386	Bacteria|Firmicutes|Clostridia|Clostridiales|Ruminococcaceae	1	0	0	0	0	0	140	0	72	0	63	0	0	3	21	0	1	0	628	886
846710	Bacteria|Proteobacteria|Betaproteobacteria|Burkholderiales|Comamonadaceae	0	1	0	0	0	0	0	1	1	1	0	0	0	0	0	0	0	0	0	0
847896	Bacteria|Firmicutes|Clostridia|Clostridiales|Lachnospiraceae|Butyrivibrio	27	78	125	16	5	0	10	0	26	17	6	0	0	15	0	5	4	21	33	5
847934	Bacteria|Firmicutes|Clostridia|Clostridiales|Ruminococcaceae	0	0	0	0	0	0	0	0	0	0	0	0	0	0	0	0	0	0	1	0
848915	Bacteria|Firmicutes|Clostridia|Clostridiales|Ruminococcaceae|Oscillospira	0	0	0	0	1	0	0	0	0	0	0	0	0	0	0	0	0	0	0	0
848968	Bacteria|Bacteroidetes|Bacteroidia|Bacteroidales|Prevotellaceae|Prevotella	0	0	0	0	0	1	0	0	0	0	0	0	0	0	0	0	0	0	0	0
849440	Archaea|Euryarchaeota|Methanobacteria|Methanobacteriales|Methanobacteriaceae|Methanobrevibacter	0	0	0	1	0	0	0	0	0	0	0	0	0	0	0	0	0	0	0	0
851323	Bacteria|Bacteroidetes|Bacteroidia|Bacteroidales|Porphyromonadaceae|ParaBacteroides	0	0	0	0	0	0	0	0	0	12	0	0	0	0	0	0	0	3	0	0
855747	Bacteria|Proteobacteria|Alphaproteobacteria|Rhizobiales|Aurantimonadaceae	0	0	0	0	0	0	0	0	0	1	0	0	0	0	0	0	0	0	0	0
858535	Bacteria|Actinobacteria|Coriobacteriia|Coriobacteriales|Coriobacteriaceae	0	0	1	1	0	0	1	0	1	0	0	0	2	0	5	1	0	0	0	0
861621	Bacteria|Bacteroidetes|Sphingobacteriia|Sphingobacteriales|Sphingobacteriaceae	0	0	0	0	0	0	0	0	0	0	0	0	0	0	1	0	0	0	0	0
861881	Bacteria|Proteobacteria|Gammaproteobacteria|Pseudomonadales|Moraxellaceae	0	0	0	0	0	0	0	0	1	1	0	0	0	0	1	1	0	0	0	0
868791	Bacteria|Proteobacteria|Alphaproteobacteria|Sphingomonadales|Sphingomonadaceae|Sphingomonas	0	0	0	0	0	0	0	0	1	2	0	0	0	0	1	0	1	0	0	0
887025	Bacteria|Firmicutes|Clostridia|Clostridiales|Ruminococcaceae	0	0	0	0	0	0	0	0	5	0	0	0	1	0	12	0	14	0	6	1
893041	Bacteria|Actinobacteria|Coriobacteriia|Coriobacteriales|Coriobacteriaceae	0	0	0	0	0	0	0	0	1	0	0	0	0	0	0	0	0	0	0	0
898468	Bacteria|Actinobacteria|Actinobacteria|Actinomycetales|Microbacteriaceae|Leucobacter	0	1	0	1	0	0	0	0	0	0	0	0	0	0	0	0	0	0	0	0
909065	Bacteria|Firmicutes|Clostridia|Clostridiales|Lachnospiraceae|Dorea	0	0	0	0	0	0	0	0	0	0	0	0	0	0	0	0	0	1	0	0
913036	Bacteria|Tenericutes|Mollicutes|RF39	0	5	5	2	0	0	0	0	0	9	0	0	0	0	1	1	0	0	0	0
913849	Bacteria|Proteobacteria|Alphaproteobacteria|Rhizobiales|Hyphomicrobiaceae|Devosia	0	0	0	0	0	0	0	0	0	1	0	0	0	0	0	0	0	0	0	0
931643	Bacteria|Proteobacteria|Betaproteobacteria|Burkholderiales|Comamonadaceae|Acidovorax	0	0	0	0	0	0	0	0	0	1	0	0	0	0	0	0	0	0	0	0
942880	Bacteria|Actinobacteria|Coriobacteriia|Coriobacteriales|Coriobacteriaceae	0	0	0	0	0	0	1	0	24	1	0	0	0	0	0	0	0	0	0	0
961783	Bacteria|Proteobacteria|Gammaproteobacteria|Pseudomonadales|Pseudomonadaceae|Pseudomonas	1	0	0	1	1	0	0	1	2	7	2	0	0	0	0	0	1	2	1	1
963779	Bacteria|Proteobacteria|Alphaproteobacteria|Rhizobiales|Rhizobiaceae	0	0	0	0	0	1	0	0	1	9	1	0	1	0	1	0	0	0	0	0
996126	Bacteria|Proteobacteria|Betaproteobacteria|Neisseriales|Neisseriaceae	0	0	0	0	0	0	0	0	0	0	1	0	0	0	0	0	0	0	0	0
1002005	Bacteria|Actinobacteria|Actinobacteria|Actinomycetales|Micrococcaceae	0	1	0	0	0	0	0	0	0	0	0	0	0	0	0	0	0	0	0	0
1029949	Bacteria|Firmicutes|Clostridia|Clostridiales|Lachnospiraceae|Lachnospira	0	0	0	1	0	0	0	0	0	0	0	0	0	0	0	0	0	0	1	0
1030770	Bacteria|Tenericutes|Mollicutes|RF39	0	18	0	10	10	0	0	0	1	0	0	0	0	0	0	0	9	0	0	0
1040713	Bacteria|Actinobacteria|Actinobacteria|Actinomycetales|Corynebacteriaceae|Corynebacterium	0	0	0	3	0	0	0	0	0	0	0	0	0	0	0	0	0	0	0	0
1042850	Bacteria|Fusobacteria|Fusobacteriia|Fusobacteriales|Leptotrichiaceae|Leptotrichia	0	0	0	0	0	0	0	0	0	0	1	0	0	0	0	0	0	0	0	0
1047124	Bacteria|Proteobacteria|Gammaproteobacteria|Pseudomonadales|Moraxellaceae	0	0	0	0	0	0	0	0	0	0	0	0	0	1	1	0	0	0	0	0
1082539	Bacteria|Firmicutes|Bacilli|Lactobacillales|Streptococcaceae|Streptococcus	0	0	0	0	0	0	1	0	0	0	0	0	0	0	1	0	0	0	0	0
1083037	Bacteria|Proteobacteria|Gammaproteobacteria|Pseudomonadales|Moraxellaceae|Moraxella	0	0	0	0	0	0	0	0	2	1	0	1	0	0	0	0	1	0	0	0
1083508	Bacteria|Proteobacteria|Gammaproteobacteria|Xanthomonadales|Xanthomonadaceae	0	3	0	0	0	0	3	0	0	0	0	1	0	0	0	0	0	0	0	0
1085627	Bacteria|Proteobacteria|Alphaproteobacteria|Rhizobiales	0	0	0	0	0	0	0	0	0	3	0	1	0	0	1	0	0	0	0	0
1087462	Bacteria|Bacteroidetes|Cytophagia|Cytophagales|Cytophagaceae|Cytophaga	0	0	1	0	0	0	0	0	0	0	0	0	0	0	0	0	0	0	0	0
1091060	Bacteria|Proteobacteria|Alphaproteobacteria|Sphingomonadales|Sphingomonadaceae|Sphingomonas	0	0	0	0	0	0	0	0	0	6	0	0	0	0	0	0	0	1	0	0
1096010	Bacteria|Actinobacteria|Actinobacteria|Actinomycetales|Corynebacteriaceae|Corynebacterium	0	0	0	4	0	0	0	0	0	0	0	0	0	0	0	0	0	0	0	0
1105814	Bacteria|Proteobacteria|Alphaproteobacteria|Rhizobiales|Bradyrhizobiaceae|Bradyrhizobium	0	0	0	0	0	0	0	0	0	0	0	0	0	0	0	0	1	0	0	0
1106384	Bacteria|Actinobacteria|Coriobacteriia|Coriobacteriales|Coriobacteriaceae	0	0	3	4	3	3	1	3	3	18	2	4	6	2	83	0	2	13	0	4
1106617	Bacteria|Proteobacteria|Betaproteobacteria|Burkholderiales|Comamonadaceae	0	0	0	0	0	1	0	0	0	0	0	0	0	0	0	0	0	0	0	0
1108960	Bacteria|Proteobacteria|Alphaproteobacteria|Sphingomonadales|Sphingomonadaceae|Sphingomonas	0	0	0	0	0	2	0	0	0	6	0	0	0	0	1	0	1	0	1	1
1110312	Bacteria|Firmicutes|Clostridia|Clostridiales	127	463	910	692	542	85	416	246	583	0	547	163	979	1977	1200	2094	1821	4	396	866
1110378	Bacteria|Firmicutes|Clostridia|Clostridiales|Ruminococcaceae|Oscillospira	0	0	0	0	0	0	0	0	0	0	0	0	0	0	0	0	0	0	0	1
1110988	Bacteria|Firmicutes|Clostridia|Clostridiales|Ruminococcaceae|Ruminococcus|Ruminococcus flavefaciens	3	27	3	44	6	28	1	2	0	0	0	0	3	0	0	8	1	0	3	1
1111294	Bacteria|Proteobacteria|Gammaproteobacteria|Enterobacteriales|Enterobacteriaceae	0	0	0	0	0	0	0	0	0	1	0	0	0	0	0	0	0	0	0	0
1111582	Bacteria|Firmicutes|Bacilli|Lactobacillales|Enterococcaceae|Enterococcus	0	0	0	0	0	0	0	0	0	0	0	0	0	0	0	0	0	1	0	0
1113282	Bacteria|Tenericutes|Mollicutes|RF39	0	0	0	0	0	0	0	0	0	0	0	0	0	0	0	1	0	0	0	0
1121634	Bacteria|Tenericutes|Mollicutes|Anaeroplasmatales|Anaeroplasmataceae|Anaeroplasma	0	0	0	0	0	1	0	0	0	0	0	0	0	0	0	0	0	0	0	1
1122110	Bacteria|Actinobacteria|Coriobacteriia|Coriobacteriales|Coriobacteriaceae	0	0	0	3	0	0	3	0	1	0	3	0	3	0	0	0	1	0	3	2
1124877	Bacteria|Actinobacteria|Coriobacteriia|Coriobacteriales|Coriobacteriaceae|Atopobium	0	0	0	0	0	0	0	0	0	1	0	0	0	0	0	0	0	0	0	0
1131894	Bacteria|Cyanobacteria|Chloroplast|Streptophyta	0	0	0	0	0	0	0	0	0	0	1	0	0	0	1	0	0	2	0	0
1139769	Bacteria|Fusobacteria|Fusobacteriia|Fusobacteriales|Fusobacteriaceae|Fusobacterium	0	0	1	0	0	0	0	0	0	0	0	0	0	0	0	0	0	0	0	0
1140978	Bacteria|Firmicutes|Clostridia|Clostridiales|Clostridiaceae|Clostridium	0	0	0	0	0	0	0	0	0	3	0	0	0	0	0	0	0	0	0	0
1141758	Bacteria|Cyanobacteria|Chloroplast|Streptophyta	0	0	0	2	1	0	0	0	0	0	0	0	0	0	0	0	0	0	0	0
1591562	Bacteria|Firmicutes|Erysipelotrichi|Erysipelotrichales|Erysipelotrichaceae|RFN20	36	63	35	533	285	190	134	3	8	0	2	2108	215	478	17	961	2	120	614	1087
1630017	Bacteria|Firmicutes|Clostridia|Clostridiales|Lachnospiraceae	0	0	0	0	0	0	0	0	0	0	0	0	0	0	0	0	0	1	0	0
1787644	Bacteria|Cyanobacteria|Chloroplast|Streptophyta	0	1	0	0	0	0	0	0	0	0	0	0	0	0	0	0	0	0	0	0
1793401	Bacteria|Cyanobacteria|Chloroplast|Streptophyta	15	33	2	13	10	7	0	4	9	19	0	0	1	8	27	10	38	52	22	19
1921813	Bacteria|Proteobacteria|Betaproteobacteria|Burkholderiales|Burkholderiaceae|Lautropia	0	0	0	0	0	0	0	0	0	0	0	0	0	0	2	0	0	1	0	0
2056188	Bacteria|Firmicutes|Clostridia|Clostridiales|Lachnospiraceae	0	0	0	0	0	0	0	0	0	1	0	0	0	0	0	0	0	0	0	0
2142752	Bacteria|Firmicutes|Clostridia|Clostridiales|Christensenellaceae	0	0	1	0	0	0	0	2	0	0	0	0	0	0	0	1	0	0	2	0
2155318	Bacteria|Bacteroidetes|Bacteroidia|Bacteroidales|Bacteroidaceae|Bacteroides	0	0	0	0	0	0	0	0	0	11	0	0	0	0	0	0	0	0	0	0
2176015	Bacteria|Firmicutes|Clostridia|Clostridiales|[Mogibacteriaceae]|Mogibacterium	0	0	0	0	0	0	0	0	0	1	0	0	0	0	0	0	0	0	0	0
2198356	Bacteria|Bacteroidetes|Bacteroidia|Bacteroidales|Bacteroidaceae|Bacteroides	0	0	0	0	0	0	0	0	0	2	0	0	0	0	0	0	0	0	0	0
2225203	Bacteria|Firmicutes|Clostridia|Clostridiales|Clostridiaceae	0	0	0	0	0	0	0	0	0	1	0	0	0	0	0	0	0	0	0	0
2230984	Bacteria|Firmicutes|Clostridia|Clostridiales|Veillonellaceae|Succiniclasticum	0	0	0	0	0	0	0	3	1	0	0	0	0	0	5	0	0	0	0	1
2346355	Bacteria|Firmicutes|Clostridia|Clostridiales	0	0	0	0	0	0	0	0	0	0	0	0	0	0	0	0	0	1	0	0
2371945	Bacteria|Firmicutes|Clostridia|Clostridiales|Lachnospiraceae|Butyrivibrio	0	1	0	0	0	0	0	0	0	0	0	0	0	1	0	0	0	0	0	1
2456812	Bacteria|Bacteroidetes|Bacteroidia|Bacteroidales|Prevotellaceae|Prevotella	0	1	0	0	0	2	1	0	0	0	0	0	0	0	0	0	0	0	1	0
2591706	Bacteria|Firmicutes|Clostridia|Clostridiales|[Mogibacteriaceae]	0	0	0	0	0	1	0	0	0	0	0	0	0	0	0	0	0	0	0	0
2653243	Bacteria|Cyanobacteria|Chloroplast|Streptophyta	1	3	0	1	1	3	0	0	1	2	0	0	0	0	3	0	5	6	1	3
2883964	Bacteria|Firmicutes|Clostridia|Clostridiales	0	0	0	0	0	0	0	0	0	0	0	0	0	0	0	20	0	0	0	0
3154121	Bacteria|Proteobacteria|Gammaproteobacteria|Thiohalorhabdales	0	0	0	0	0	1	0	0	0	0	0	0	0	0	0	0	0	0	0	0
3206495	Bacteria|Firmicutes|Clostridia|Clostridiales	1	0	2	0	0	7	0	3	13	0	0	0	16	24	0	117	5	0	0	19
3244992	Bacteria|Firmicutes|Clostridia|Clostridiales|Lachnospiraceae	0	0	0	0	0	0	0	0	0	2	0	0	0	0	0	0	0	0	0	0
3598692	Bacteria|Firmicutes|Clostridia|Clostridiales|Lachnospiraceae	0	0	0	0	0	0	0	0	0	2	0	0	0	0	0	0	0	0	0	0
3709988	Bacteria|Firmicutes|Clostridia|Clostridiales|Lachnospiraceae	0	0	0	0	0	0	0	0	0	2	0	0	0	0	0	0	0	0	0	0
3827235	Bacteria|Firmicutes|Clostridia|Clostridiales|Veillonellaceae|Megasphaera	0	0	0	0	0	0	0	0	0	1	0	0	0	0	0	0	0	1	0	0
3949296	Bacteria|Firmicutes|Clostridia|Clostridiales|Lachnospiraceae|Butyrivibrio	1	2	0	0	0	0	0	0	0	0	0	0	0	0	0	0	0	0	0	1
4094866	Bacteria|Firmicutes|Clostridia|Clostridiales|Lachnospiraceae	0	0	0	0	0	0	0	0	0	2	0	0	0	0	0	0	0	0	0	0
4238405	Bacteria|Firmicutes|Clostridia|Clostridiales	0	0	0	0	1	0	0	0	0	0	0	0	1	0	0	0	0	0	0	0
4299399	Bacteria|Firmicutes|Clostridia|Clostridiales|Lachnospiraceae	0	0	0	0	0	0	0	0	0	0	0	0	0	0	1	0	0	0	0	0
4303423	Bacteria|Cyanobacteria|4C0d-2|YS2	0	0	0	50	69	0	0	16	0	0	0	0	26	2	4	11	1	0	1	10
4303850	Bacteria|Firmicutes|Clostridia|Clostridiales|Ruminococcaceae	0	0	0	1	0	0	0	0	0	0	0	0	0	0	0	0	0	0	0	0
4304086	Bacteria|Firmicutes|Clostridia|Clostridiales	0	0	0	1	0	0	0	0	0	0	0	0	0	0	0	0	0	0	0	0
4307974	Bacteria|Firmicutes|Clostridia|Clostridiales|[Mogibacteriaceae]|Anaerovorax	1	10	3	0	12	21	0	0	0	0	0	0	0	1	0	0	0	0	0	0
4310675	Bacteria|Firmicutes|Clostridia|Clostridiales	0	1	0	0	0	0	0	0	0	0	0	0	0	0	0	0	0	0	0	0
4314596	Bacteria|Firmicutes|Clostridia|Clostridiales|Lachnospiraceae	0	0	0	0	0	0	0	0	0	0	0	0	0	0	0	0	0	0	1	0
4315467	Bacteria|Bacteroidetes|Bacteroidia|Bacteroidales	0	0	0	0	0	0	0	0	0	0	0	1	2	0	0	0	0	0	0	0
4315471	Bacteria|Firmicutes|Clostridia|Clostridiales|Ruminococcaceae|Ruminococcus	47	27	49	46	13	61	1	283	133	1	27	632	134	14	26	126	329	1	210	877
4316063	Bacteria|Firmicutes|Clostridia|Clostridiales|Ruminococcaceae|Ruminococcus	0	0	0	0	0	0	0	0	0	0	1	0	0	0	0	0	1	0	0	0
4316067	Bacteria|Bacteroidetes|Bacteroidia|Bacteroidales|S24-7	0	0	0	1	0	0	0	0	0	0	0	0	0	0	46	0	80	0	0	0
4319168	Bacteria|Proteobacteria|Epsilonproteobacteria|Campylobacterales|Campylobacteraceae|Campylobacter	0	0	0	0	0	0	0	0	0	0	0	0	0	0	0	0	0	0	1	0
4322275	Bacteria|Firmicutes|Clostridia|Clostridiales	0	0	0	0	0	0	0	0	0	0	0	0	0	0	0	0	0	0	0	1
4325261	Bacteria|Firmicutes|Clostridia|Clostridiales|Lachnospiraceae	0	0	0	0	0	0	0	0	0	1	0	0	0	0	0	0	0	0	0	0
4331023	Bacteria|Proteobacteria|Alphaproteobacteria|Rhodobacterales|Rhodobacteraceae	0	0	0	0	0	22	0	0	0	0	0	0	0	0	0	0	0	0	0	0
4335321	Bacteria|Spirochaetes|Spirochaetes|Spirochaetales|Spirochaetaceae|Treponema	0	1	0	0	0	2	0	0	0	1	0	1	0	0	1	0	0	0	1	0
4336746	Bacteria|Firmicutes|Clostridia|Clostridiales|Ruminococcaceae	0	0	0	0	11	0	0	0	0	0	0	2	0	0	0	0	0	0	3	2
4336940	Bacteria|Firmicutes|Clostridia|Clostridiales	0	0	0	0	1	0	0	0	0	0	0	0	0	0	0	2	0	0	0	0
4339832	Bacteria|Firmicutes|Clostridia|Clostridiales|Lachnospiraceae	0	0	0	0	0	0	0	0	0	2	0	0	0	0	0	0	0	0	0	0
4349573	Bacteria|Tenericutes|Mollicutes|RF39	6	0	0	2	0	0	0	0	25	0	0	34	17	0	0	0	0	0	0	0
4349889	Bacteria|Proteobacteria|Gammaproteobacteria|Pseudomonadales|Moraxellaceae|Moraxella	0	0	0	0	0	0	0	0	2	0	1	0	0	0	3	0	0	0	1	0
4352242	Bacteria|Cyanobacteria|4C0d-2|YS2	0	0	0	0	0	0	0	0	0	0	1	0	0	0	0	3	0	0	0	0
4353913	Bacteria|Firmicutes|Clostridia|Clostridiales	0	0	0	0	0	0	0	0	0	0	0	0	0	0	0	0	0	0	1	0
4357713	Bacteria|Firmicutes|Clostridia|Clostridiales|Ruminococcaceae	0	0	0	0	0	0	0	0	0	0	0	0	0	0	0	0	0	0	1	0
4357811	Bacteria|Bacteroidetes|Bacteroidia|Bacteroidales|Bacteroidaceae|Bacteroides	0	0	0	0	0	0	0	0	0	3	0	0	0	0	0	0	0	0	0	0
4359831	Bacteria|Firmicutes|Clostridia|Clostridiales	0	0	0	0	2	0	0	1	0	0	0	0	0	0	4	11	0	0	12	23
4362076	Bacteria|Cyanobacteria|4C0d-2|YS2	0	0	0	3	0	0	0	0	0	0	0	0	0	0	0	0	0	0	0	1
4368466	Bacteria|Firmicutes|Clostridia|Clostridiales|[Mogibacteriaceae]	0	0	0	0	0	0	2	2	0	0	0	0	0	0	2	0	0	0	0	0
4375328	Bacteria|Proteobacteria|Alphaproteobacteria|Caulobacterales|Caulobacteraceae|Phenylobacterium	0	0	0	0	0	0	0	0	0	0	0	0	0	0	0	0	1	0	0	0
4376828	Bacteria|Actinobacteria|Actinobacteria|Bifidobacteriales|Bifidobacteriaceae|Bifidobacterium	0	0	0	0	0	0	0	1	0	1	0	0	0	0	3	0	0	1	0	0
4378646	Bacteria|Proteobacteria|Alphaproteobacteria|Sphingomonadales|Sphingomonadaceae	0	0	0	0	0	0	0	0	0	1	0	0	0	0	0	0	0	0	0	0
4388068	Bacteria|Tenericutes|Mollicutes|RF39	0	0	2	0	1	0	0	0	0	0	0	0	0	0	4	5	0	0	0	0
4395068	Bacteria|Bacteroidetes|Flavobacteriia|Flavobacteriales|[Weeksellaceae]	0	0	0	0	0	0	0	0	1	2	1	1	0	0	0	0	1	0	0	0
4395096	Bacteria|Bacteroidetes|Bacteroidia|Bacteroidales|Bacteroidaceae|Bacteroidesovatus	0	0	0	0	0	0	0	0	0	1	0	0	0	0	0	0	0	0	0	0
4398453	Bacteria|Firmicutes|Clostridia|Clostridiales|Lachnospiraceae	0	0	0	0	0	0	0	0	0	1	0	0	0	0	0	0	0	0	0	0
4400869	Bacteria|SR1	0	0	0	0	1	1	0	0	0	0	0	0	0	0	0	0	0	0	0	0
4402751	Bacteria|Firmicutes|Clostridia|Clostridiales|Ruminococcaceae	0	0	0	0	0	0	0	0	0	0	0	0	0	0	0	0	0	0	13	0
4402752	Bacteria|Firmicutes|Clostridia|Clostridiales|Veillonellaceae|Succiniclasticum	0	0	1	0	0	0	0	0	0	0	0	0	0	1	0	0	0	0	0	0
4406939	Bacteria|Actinobacteria|Actinobacteria|Actinomycetales|Propionibacteriaceae	0	0	0	0	0	0	1	0	0	0	0	0	0	0	0	0	0	0	0	0
4410265	Bacteria|Firmicutes|Clostridia|Clostridiales|Veillonellaceae|Megasphaera	0	0	0	0	0	0	0	0	0	8	0	0	0	0	0	0	0	2	0	0
4412541	Bacteria|Firmicutes|Clostridia|Clostridiales|Ruminococcaceae	0	1	0	0	0	0	0	0	0	0	0	0	0	0	0	0	0	0	0	0
4413537	Bacteria|Firmicutes|Clostridia|Clostridiales|Ruminococcaceae	0	0	0	0	0	0	0	0	0	0	0	0	0	0	1	0	0	0	0	0
4416592	Bacteria|Actinobacteria|Actinobacteria|Actinomycetales|Microbacteriaceae|Clavibacter	0	2	0	1	0	0	1	0	0	0	0	0	0	0	0	0	0	0	0	0
4424113	Bacteria|Firmicutes|Clostridia|Clostridiales	0	0	0	0	0	0	0	0	0	0	0	0	0	0	0	1	0	0	1	0
4424923	Bacteria|Firmicutes|Clostridia|Clostridiales|Lachnospiraceae|Butyrivibrio	0	0	1	0	0	0	0	0	0	0	0	0	0	0	0	0	0	0	0	0
4425368	Bacteria|Firmicutes|Clostridia|Clostridiales|Veillonellaceae|Megasphaera	0	0	0	0	0	0	0	0	0	3	0	0	0	0	0	0	0	3	0	0
4426367	Bacteria|Cyanobacteria|4C0d-2|YS2	0	0	0	19	23	0	0	8	0	0	0	0	28	1	1	3	0	0	0	4
4431230	Bacteria|Firmicutes|Clostridia|Clostridiales|Lachnospiraceae	0	0	1	0	0	0	0	0	0	1	0	0	0	1	0	0	0	0	0	0
4432463	Bacteria|Actinobacteria|Coriobacteriia|Coriobacteriales|Coriobacteriaceae	0	0	0	0	0	0	4	0	0	161	99	0	0	0	397	0	26	417	1	0
4438983	Archaea|Euryarchaeota|Methanobacteria|Methanobacteriales|Methanobacteriaceae|Methanobrevibacter	0	0	0	15	0	0	0	0	0	0	0	0	0	0	0	1	0	0	0	0
4445078	Bacteria|Firmicutes|Clostridia|Clostridiales	0	0	1	0	0	0	0	0	0	0	0	0	1	1	0	0	0	0	0	2
4446732	Bacteria|Tenericutes|Mollicutes|RF39	0	0	0	72	10	0	1	14	22	0	0	0	0	0	5	74	1	0	141	11
4449939	Bacteria|Firmicutes|Clostridia|Clostridiales|Lachnospiraceae	0	0	0	1	0	0	0	0	0	0	0	0	0	0	0	0	0	0	0	0
4452700	Bacteria|Firmicutes|Clostridia|Clostridiales|Clostridiaceae|Clostridium	0	0	0	0	0	0	1	0	0	0	0	0	0	0	0	0	0	0	0	0
4453773	Bacteria|Proteobacteria|Deltaproteobacteria|Desulfovibrionales|Desulfovibrionaceae|Desulfovibrio	0	0	0	0	0	0	0	2	0	575	0	0	0	0	0	0	0	127	0	0
4467081	Bacteria|Proteobacteria|Epsilonproteobacteria|Campylobacterales|Campylobacteraceae|Campylobacter	0	0	0	0	0	0	0	0	0	0	0	0	0	0	0	0	0	0	1	0
4473977	Bacteria|Firmicutes|Clostridia|Clostridiales|Lachnospiraceae	0	0	0	0	0	0	0	0	0	1	0	0	0	0	0	0	0	0	0	0
4476773	Bacteria|Firmicutes|Clostridia|Clostridiales	0	0	0	0	0	0	0	0	0	0	0	0	0	0	1	0	0	0	0	0
4478501	Bacteria|Firmicutes|Clostridia|Clostridiales|Veillonellaceae|Selenomonas	0	0	0	0	0	0	1	0	0	0	0	0	0	0	0	0	0	0	0	0
4480074	Bacteria|Bacteroidetes|Bacteroidia|Bacteroidales|Prevotellaceae|Prevotella	0	0	0	0	0	0	0	0	0	0	0	0	0	0	0	0	0	0	1	0
4480176	Bacteria|Firmicutes|Clostridia|Clostridiales	0	0	0	0	0	2	0	0	0	0	0	0	0	0	0	1	0	0	0	0
4480882	Bacteria|Proteobacteria|Epsilonproteobacteria|Campylobacterales|Campylobacteraceae|Campylobacter	0	0	0	0	0	1	0	0	0	0	0	0	0	0	0	0	0	0	0	0
4482650	Bacteria|Firmicutes|Clostridia|Clostridiales	0	0	0	0	0	1	0	0	0	0	0	0	0	0	0	0	0	0	0	0

## Sheet: CD_HIT_OTU
OTU	2_26O	2_27O	2_28O	3_43Y	2_31O	2_39Y	2_40Y	2_41Y	3_37O	3_42O	1_27Y	3_42Y	1_28Y	1_29Y	1_31Y	1_33Y	1_34Y	1_35Y	1_36Y	1_37Y	ID% to silva	Silva top hit	Domain	Phylum	Class	Order	Family	Genus	Species
OTU171	1	2312	12	43	1	0	18	19	64	61	2	1	6	2	1	2	0	15	2	1	0.9864	Bacteria;Firmicutes;Clostridia;Clostridiales;Lachnospiraceae;Acetitomaculum;uncultured rumen bacterium	Bacteria	Firmicutes	Clostridia	Clostridiales	Lachnospiraceae	Acetitomaculum	uncultured rumen bacterium
OTU244	0	669	2	0	0	0	9	5	16	16	60	0	72	99	0	65	6	0	2	10	0.9887	Bacteria;Firmicutes;Clostridia;Clostridiales;Lachnospiraceae;Acetitomaculum;uncultured rumen bacterium	Bacteria	Firmicutes	Clostridia	Clostridiales	Lachnospiraceae	Acetitomaculum	uncultured rumen bacterium
OTU498	1	50	10	0	36	0	3	1	2	6	3	0	4	20	1	4	0	5	1	4	0.975	Bacteria;Firmicutes;Clostridia;Clostridiales;Lachnospiraceae;Acetitomaculum;uncultured bacterium	Bacteria	Firmicutes	Clostridia	Clostridiales	Lachnospiraceae	Acetitomaculum	uncultured bacterium
OTU594	0	15	1	0	1	0	1	0	9	7	13	0	15	13	0	6	2	0	1	6	0.966	Bacteria;Firmicutes;Clostridia;Clostridiales;Lachnospiraceae;Acetitomaculum;uncultured rumen bacterium	Bacteria	Firmicutes	Clostridia	Clostridiales	Lachnospiraceae	Acetitomaculum	uncultured rumen bacterium
OTU613	0	5	6	0	2	0	7	1	3	19	0	3	12	10	0	2	4	0	0	6	0.9886	Bacteria;Firmicutes;Clostridia;Clostridiales;Lachnospiraceae;Acetitomaculum;uncultured bacterium	Bacteria	Firmicutes	Clostridia	Clostridiales	Lachnospiraceae	Acetitomaculum	uncultured bacterium
OTU695	0	19	2	0	2	0	0	1	5	13	0	0	0	4	0	1	0	0	0	3	0.9659	Bacteria;Firmicutes;Clostridia;Clostridiales;Lachnospiraceae;Acetitomaculum;uncultured bacterium	Bacteria	Firmicutes	Clostridia	Clostridiales	Lachnospiraceae	Acetitomaculum	uncultured bacterium
OTU838	0	11	2	0	0	0	0	0	1	1	1	0	1	3	0	0	1	0	1	1	0.9886	Bacteria;Firmicutes;Clostridia;Clostridiales;Lachnospiraceae;Acetitomaculum;uncultured bacterium	Bacteria	Firmicutes	Clostridia	Clostridiales	Lachnospiraceae	Acetitomaculum	uncultured bacterium
OTU845	0	12	0	0	0	0	0	0	0	0	8	0	0	0	0	0	1	0	0	1	0.9636	Bacteria;Firmicutes;Clostridia;Clostridiales;Lachnospiraceae;Acetitomaculum;uncultured rumen bacterium	Bacteria	Firmicutes	Clostridia	Clostridiales	Lachnospiraceae	Acetitomaculum	uncultured rumen bacterium
OTU888	0	2	0	0	0	0	0	0	0	0	2	0	8	4	0	0	0	0	0	1	0.9841	Bacteria;Firmicutes;Clostridia;Clostridiales;Lachnospiraceae;Acetitomaculum;uncultured bacterium	Bacteria	Firmicutes	Clostridia	Clostridiales	Lachnospiraceae	Acetitomaculum	uncultured bacterium
OTU897	0	0	1	0	0	0	0	3	0	0	0	2	0	3	0	0	1	0	0	6	0.9727	Bacteria;Firmicutes;Clostridia;Clostridiales;Lachnospiraceae;Acetitomaculum;uncultured rumen bacterium	Bacteria	Firmicutes	Clostridia	Clostridiales	Lachnospiraceae	Acetitomaculum	uncultured rumen bacterium
OTU919	0	3	0	0	0	0	0	1	0	0	0	0	0	9	0	0	0	0	0	1	0.966	Bacteria;Firmicutes;Clostridia;Clostridiales;Lachnospiraceae;Acetitomaculum;uncultured bacterium	Bacteria	Firmicutes	Clostridia	Clostridiales	Lachnospiraceae	Acetitomaculum	uncultured bacterium
OTU966	0	1	1	0	0	0	0	1	4	0	0	0	0	0	0	3	1	0	0	0	0.9727	Bacteria;Firmicutes;Clostridia;Clostridiales;Lachnospiraceae;Acetitomaculum;uncultured bacterium	Bacteria	Firmicutes	Clostridia	Clostridiales	Lachnospiraceae	Acetitomaculum	uncultured bacterium
OTU741	0	0	5	0	2	2	1	3	0	0	0	5	0	0	2	1	0	0	15	0	0.9936	Bacteria;Proteobacteria;Gammaproteobacteria;Pseudomonadales;Moraxellaceae;Acinetobacter;uncultured bacterium	Bacteria	Proteobacteria	Gammaproteobacteria	Pseudomonadales	Moraxellaceae	Acinetobacter	uncultured bacterium
OTU479	0	0	51	6	3	7	6	7	0	0	5	6	0	2	25	15	0	4	30	1	0.9936	Bacteria;Proteobacteria;Gammaproteobacteria;Pseudomonadales;Moraxellaceae;Acinetobacter;uncultured bacterium	Bacteria	Proteobacteria	Gammaproteobacteria	Pseudomonadales	Moraxellaceae	Acinetobacter	uncultured bacterium
OTU921	0	0	3	0	0	10	0	0	0	0	0	0	0	0	0	0	0	0	0	0	0.9936	Bacteria;Proteobacteria;Gammaproteobacteria;Pseudomonadales;Moraxellaceae;Acinetobacter;uncultured bacterium	Bacteria	Proteobacteria	Gammaproteobacteria	Pseudomonadales	Moraxellaceae	Acinetobacter	uncultured bacterium
OTU933	0	0	3	0	0	1	0	0	0	0	0	0	0	0	3	1	0	0	4	0	0.9571	Bacteria;Proteobacteria;Gammaproteobacteria;Pseudomonadales;Moraxellaceae;Acinetobacter;Acinetobacter baumannii	Bacteria	Proteobacteria	Gammaproteobacteria	Pseudomonadales	Moraxellaceae	Acinetobacter	Acinetobacter baumannii
OTU347	11	22	12	78	31	1	0	47	1	26	22	58	44	67	0	26	0	11	14	20	0.9596	Bacteria;Actinobacteria;Actinobacteria;Bifidobacteriales;Bifidobacteriaceae;Aeriscardovia;uncultured bacterium	Bacteria	Actinobacteria	Actinobacteria	Bifidobacteriales	Bifidobacteriaceae	Aeriscardovia	uncultured bacterium
OTU571	0	0	0	0	0	6	0	0	0	0	0	0	0	0	94	0	0	0	1	0	0.9935	Bacteria;Bacteroidetes;Bacteroidia;Bacteroidales;Rikenellaceae;Alistipes;Alistipes senegalensis JC50	Bacteria	Bacteroidetes	Bacteroidia	Bacteroidales	Rikenellaceae	Alistipes	Alistipes senegalensis JC50
OTU672	0	0	0	56	0	0	0	0	0	0	0	0	0	0	0	0	0	0	0	0	0.9914	Bacteria;Proteobacteria;Gammaproteobacteria;Alteromonadales;Alteromonadaceae;Alteromonas;Alteromonas sp. E407-5	Bacteria	Proteobacteria	Gammaproteobacteria	Alteromonadales	Alteromonadaceae	Alteromonas	Alteromonas sp. E407-5
OTU935	0	1	1	0	1	0	0	0	1	0	1	0	0	2	5	0	0	0	0	0	0.9849	Bacteria;Proteobacteria;Betaproteobacteria;Neisseriales;Neisseriaceae;Alysiella;Alysiella crassa	Bacteria	Proteobacteria	Betaproteobacteria	Neisseriales	Neisseriaceae	Alysiella	Alysiella crassa
OTU273	21	63	0	13	0	57	0	12	0	4	19	1	8	9	404	15	24	32	56	101	0.9819	Bacteria;Proteobacteria;Gammaproteobacteria;Aeromonadales;Succinivibrionaceae;Anaerobiospirillum;uncultured bacterium	Bacteria	Proteobacteria	Gammaproteobacteria	Aeromonadales	Succinivibrionaceae	Anaerobiospirillum	uncultured bacterium
OTU841	0	0	0	0	0	0	2	2	0	8	0	1	0	0	0	0	0	3	0	6	0.9887	Bacteria;Firmicutes;Clostridia;Clostridiales;Eubacteriaceae;Anaerofustis;uncultured bacterium	Bacteria	Firmicutes	Clostridia	Clostridiales	Eubacteriaceae	Anaerofustis	uncultured bacterium
OTU633	1	6	3	3	8	0	0	1	0	3	1	0	2	24	0	18	0	1	1	0	0.9773	Bacteria;Firmicutes;Clostridia;Clostridiales;Eubacteriaceae;Anaerofustis;uncultured bacterium	Bacteria	Firmicutes	Clostridia	Clostridiales	Eubacteriaceae	Anaerofustis	uncultured bacterium
OTU90	0	0	0	3849	0	0	21	1483	4	74	0	221	1	1	0	0	0	6	621	0	0.9657	Bacteria;Tenericutes;Mollicutes;Anaeroplasmatales;Anaeroplasmataceae;Anaeroplasma;uncultured rumen bacterium	Bacteria	Tenericutes	Mollicutes	Anaeroplasmatales	Anaeroplasmataceae	Anaeroplasma	uncultured rumen bacterium
OTU197	9	3	78	251	0	2	9	52	22	57	0	107	180	145	0	12	566	67	23	224	0.9932	Bacteria;Tenericutes;Mollicutes;Anaeroplasmatales;Anaeroplasmataceae;Anaeroplasma;uncultured bacterium	Bacteria	Tenericutes	Mollicutes	Anaeroplasmatales	Anaeroplasmataceae	Anaeroplasma	uncultured bacterium
OTU807	0	27	0	0	0	0	0	0	0	0	0	0	0	0	0	0	0	0	0	0	0.9932	Bacteria;Firmicutes;Clostridia;Clostridiales;Lachnospiraceae;Anaerosporobacter;uncultured bacterium	Bacteria	Firmicutes	Clostridia	Clostridiales	Lachnospiraceae	Anaerosporobacter	uncultured bacterium
OTU386	0	0	25	1	0	0	23	0	91	29	0	6	12	44	0	1	92	0	0	14	0.9683	Bacteria;Firmicutes;Clostridia;Clostridiales;Ruminococcaceae;Anaerotruncus;uncultured bacterium	Bacteria	Firmicutes	Clostridia	Clostridiales	Ruminococcaceae	Anaerotruncus	uncultured bacterium
OTU505	2	11	10	2	5	0	8	9	2	8	5	3	12	30	0	7	6	10	7	10	0.9977	Bacteria;Firmicutes;Clostridia;Clostridiales;Ruminococcaceae;Anaerotruncus;uncultured rumen bacterium	Bacteria	Firmicutes	Clostridia	Clostridiales	Ruminococcaceae	Anaerotruncus	uncultured rumen bacterium
OTU675	0	0	0	1	0	2	0	0	0	0	0	0	0	1	50	2	0	0	0	0	0.9909	Bacteria;Firmicutes;Clostridia;Clostridiales;Ruminococcaceae;Anaerotruncus;Anaerotruncus sp. NML 070203	Bacteria	Firmicutes	Clostridia	Clostridiales	Ruminococcaceae	Anaerotruncus	Anaerotruncus sp. NML 070203
OTU810	18	0	0	0	0	0	0	0	0	0	0	0	1	0	8	0	0	0	0	0	0.9909	Bacteria;Firmicutes;Clostridia;Clostridiales;Ruminococcaceae;Anaerotruncus;uncultured bacterium	Bacteria	Firmicutes	Clostridia	Clostridiales	Ruminococcaceae	Anaerotruncus	uncultured bacterium
OTU895	0	0	1	0	1	0	2	0	1	2	0	4	0	2	0	0	3	0	0	0	0.9381	Bacteria;Firmicutes;Clostridia;Clostridiales;Ruminococcaceae;Anaerotruncus;uncultured bacterium	Bacteria	Firmicutes	Clostridia	Clostridiales	Ruminococcaceae	Anaerotruncus	uncultured bacterium
OTU103	121	132	182	303	9	136	149	138	234	343	262	87	569	573	591	233	501	225	36	436	0.9613	Bacteria;Firmicutes;Negativicutes;Selenomonadales;Veillonellaceae;Anaerovibrio;uncultured Anaerovibrio sp.	Bacteria	Firmicutes	Negativicutes	Selenomonadales	Veillonellaceae	Anaerovibrio	uncultured Anaerovibrio sp.
OTU45	73	34	6	996	3	1103	484	385	56	545	60	207	1080	736	6668	412	538	432	54	370	0.989	Bacteria;Firmicutes;Negativicutes;Selenomonadales;Veillonellaceae;Anaerovibrio;uncultured bacterium	Bacteria	Firmicutes	Negativicutes	Selenomonadales	Veillonellaceae	Anaerovibrio	uncultured bacterium
OTU924	0	0	7	0	0	1	0	3	0	0	0	1	0	0	0	1	0	0	0	0	0.9677	Bacteria;Firmicutes;Negativicutes;Selenomonadales;Veillonellaceae;Anaerovibrio;uncultured bacterium	Bacteria	Firmicutes	Negativicutes	Selenomonadales	Veillonellaceae	Anaerovibrio	uncultured bacterium
OTU220	33	74	115	73	149	0	240	78	101	73	26	99	29	122	0	25	43	6	60	30	0.9887	Bacteria;Firmicutes;Clostridia;Clostridiales;Family XIII Incertae Sedis;Anaerovorax;uncultured rumen bacterium	Bacteria	Firmicutes	Clostridia	Clostridiales	Family XIII Incertae Sedis	Anaerovorax	uncultured rumen bacterium
OTU380	0	25	34	19	1	0	24	22	14	25	0	6	34	31	0	1	84	1	0	36	0.991	Bacteria;Firmicutes;Clostridia;Clostridiales;Family XIII Incertae Sedis;Anaerovorax;uncultured rumen bacterium	Bacteria	Firmicutes	Clostridia	Clostridiales	Family XIII Incertae Sedis	Anaerovorax	uncultured rumen bacterium
OTU496	1	3	5	4	12	0	13	28	6	8	1	8	6	6	0	2	30	14	2	3	0.9683	Bacteria;Firmicutes;Clostridia;Clostridiales;Family XIII Incertae Sedis;Anaerovorax;uncultured rumen bacterium	Bacteria	Firmicutes	Clostridia	Clostridiales	Family XIII Incertae Sedis	Anaerovorax	uncultured rumen bacterium
OTU509	0	0	11	29	22	0	19	24	0	17	0	13	0	3	0	0	3	0	0	5	0.9774	Bacteria;Firmicutes;Clostridia;Clostridiales;Family XIII Incertae Sedis;Anaerovorax;uncultured bacterium	Bacteria	Firmicutes	Clostridia	Clostridiales	Family XIII Incertae Sedis	Anaerovorax	uncultured bacterium
OTU589	0	1	10	4	3	0	14	9	21	10	0	7	0	6	0	0	0	3	0	4	0.9477	Bacteria;Firmicutes;Clostridia;Clostridiales;Family XIII Incertae Sedis;Anaerovorax;uncultured bacterium	Bacteria	Firmicutes	Clostridia	Clostridiales	Family XIII Incertae Sedis	Anaerovorax	uncultured bacterium
OTU607	3	0	8	0	6	0	0	0	0	0	7	0	13	42	0	1	0	3	0	0	0.968	Bacteria;Firmicutes;Clostridia;Clostridiales;Family XIII Incertae Sedis;Anaerovorax;uncultured bacterium	Bacteria	Firmicutes	Clostridia	Clostridiales	Family XIII Incertae Sedis	Anaerovorax	uncultured bacterium
OTU611	0	0	9	0	10	0	0	0	13	12	0	0	1	3	0	1	32	0	0	0	0.9773	Bacteria;Firmicutes;Clostridia;Clostridiales;Family XIII Incertae Sedis;Anaerovorax;uncultured bacterium	Bacteria	Firmicutes	Clostridia	Clostridiales	Family XIII Incertae Sedis	Anaerovorax	uncultured bacterium
OTU624	0	1	6	11	10	0	8	8	4	7	0	15	0	1	0	0	0	2	0	2	0.9279	Bacteria;Firmicutes;Clostridia;Clostridiales;Family XIII Incertae Sedis;Anaerovorax;uncultured rumen bacterium	Bacteria	Firmicutes	Clostridia	Clostridiales	Family XIII Incertae Sedis	Anaerovorax	uncultured rumen bacterium
OTU627	0	0	0	3	0	0	17	8	8	14	1	6	0	0	0	0	1	3	0	12	0.9932	Bacteria;Firmicutes;Clostridia;Clostridiales;Family XIII Incertae Sedis;Anaerovorax;uncultured bacterium	Bacteria	Firmicutes	Clostridia	Clostridiales	Family XIII Incertae Sedis	Anaerovorax	uncultured bacterium
OTU699	0	0	9	2	13	0	7	3	0	0	0	7	0	5	0	0	0	1	0	2	0.9683	Bacteria;Firmicutes;Clostridia;Clostridiales;Family XIII Incertae Sedis;Anaerovorax;uncultured rumen bacterium	Bacteria	Firmicutes	Clostridia	Clostridiales	Family XIII Incertae Sedis	Anaerovorax	uncultured rumen bacterium
OTU734	0	0	1	0	0	0	20	1	0	0	0	1	0	2	0	0	0	0	0	12	0.9661	Bacteria;Firmicutes;Clostridia;Clostridiales;Family XIII Incertae Sedis;Anaerovorax;uncultured bacterium	Bacteria	Firmicutes	Clostridia	Clostridiales	Family XIII Incertae Sedis	Anaerovorax	uncultured bacterium
OTU748	0	0	0	35	0	0	0	0	0	0	0	0	0	0	0	0	0	0	0	0	0.9848	Bacteria;Bacteroidetes;Flavobacteria;Flavobacteriales;Flavobacteriaceae;Aquimarina;Aquimarina brevivitae	Bacteria	Bacteroidetes	Flavobacteria	Flavobacteriales	Flavobacteriaceae	Aquimarina	Aquimarina brevivitae
OTU177	4	678	4	10	61	786	8	9	2	5	10	8	8	79	486	227	0	2	2	12	0.9955	Bacteria;Actinobacteria;Coriobacteriia;Coriobacteriales;Coriobacteriaceae;Atopobium;Olsenella sp. G5(2011)	Bacteria	Actinobacteria	Coriobacteriia	Coriobacteriales	Coriobacteriaceae	Atopobium	Olsenella sp. G5(2011)
OTU429	0	185	2	0	1	0	0	3	0	3	0	4	21	4	1	2	1	0	1	6	0.991	Bacteria;Actinobacteria;Coriobacteriia;Coriobacteriales;Coriobacteriaceae;Atopobium;uncultured rumen bacterium	Bacteria	Actinobacteria	Coriobacteriia	Coriobacteriales	Coriobacteriaceae	Atopobium	uncultured rumen bacterium
OTU450	4	42	11	0	0	1	2	1	1	3	2	0	85	33	2	4	5	2	2	4	0.9843	Bacteria;Actinobacteria;Coriobacteriia;Coriobacteriales;Coriobacteriaceae;Atopobium;uncultured bacterium	Bacteria	Actinobacteria	Coriobacteriia	Coriobacteriales	Coriobacteriaceae	Atopobium	uncultured bacterium
OTU474	3	113	0	0	0	0	0	0	0	0	0	0	2	4	39	0	10	0	0	0	0.9731	Bacteria;Actinobacteria;Coriobacteriia;Coriobacteriales;Coriobacteriaceae;Atopobium;uncultured bacterium	Bacteria	Actinobacteria	Coriobacteriia	Coriobacteriales	Coriobacteriaceae	Atopobium	uncultured bacterium
OTU581	0	0	0	0	0	0	0	0	22	18	4	0	5	38	0	0	0	0	0	10	0.9707	Bacteria;Actinobacteria;Coriobacteriia;Coriobacteriales;Coriobacteriaceae;Atopobium;uncultured bacterium	Bacteria	Actinobacteria	Coriobacteriia	Coriobacteriales	Coriobacteriaceae	Atopobium	uncultured bacterium
OTU750	0	16	0	1	0	2	6	0	0	2	0	1	0	3	1	0	2	0	0	1	0.9641	Bacteria;Actinobacteria;Coriobacteriia;Coriobacteriales;Coriobacteriaceae;Atopobium;uncultured rumen bacterium	Bacteria	Actinobacteria	Coriobacteriia	Coriobacteriales	Coriobacteriaceae	Atopobium	uncultured rumen bacterium
OTU782	0	11	1	0	0	0	0	1	0	2	1	0	0	5	0	0	0	0	0	10	0.9977	Bacteria;Actinobacteria;Coriobacteriia;Coriobacteriales;Coriobacteriaceae;Atopobium;uncultured bacterium	Bacteria	Actinobacteria	Coriobacteriia	Coriobacteriales	Coriobacteriaceae	Atopobium	uncultured bacterium
OTU788	1	15	0	0	0	0	0	0	4	3	0	0	0	0	0	0	0	7	0	0	0.9658	Bacteria;Actinobacteria;Coriobacteriia;Coriobacteriales;Coriobacteriaceae;Atopobium;uncultured rumen bacterium	Bacteria	Actinobacteria	Coriobacteriia	Coriobacteriales	Coriobacteriaceae	Atopobium	uncultured rumen bacterium
OTU44	1031	683	1482	1	2715	4	1161	1	752	1197	962	270	711	2164	1	1035	139	17	3	1	0.9692	Bacteria;Bacteroidetes;Bacteroidia;Bacteroidales;Bacteroidaceae;Bacteroides;uncultured rumen bacterium	Bacteria	Bacteroidetes	Bacteroidia	Bacteroidales	Bacteroidaceae	Bacteroides	uncultured rumen bacterium
OTU66	36	50	452	2175	1742	3	99	1472	186	13	12	225	38	491	9	44	190	2321	143	174	0.9849	Bacteria;Bacteroidetes;Bacteroidia;Bacteroidales;Bacteroidaceae;Bacteroides;uncultured rumen bacterium	Bacteria	Bacteroidetes	Bacteroidia	Bacteroidales	Bacteroidaceae	Bacteroides	uncultured rumen bacterium
OTU145	312	43	81	0	130	111	1	1	21	522	73	178	2	0	405	2	843	140	1	325	0.9912	Bacteria;Bacteroidetes;Bacteroidia;Bacteroidales;Bacteroidaceae;Bacteroides;uncultured rumen bacterium	Bacteria	Bacteroidetes	Bacteroidia	Bacteroidales	Bacteroidaceae	Bacteroides	uncultured rumen bacterium
OTU157	0	0	0	0	0	129	1	0	0	0	1	0	5	0	2772	0	0	0	0	0	0.9845	Bacteria;Bacteroidetes;Bacteroidia;Bacteroidales;Bacteroidaceae;Bacteroides;uncultured organism	Bacteria	Bacteroidetes	Bacteroidia	Bacteroidales	Bacteroidaceae	Bacteroides	uncultured organism
OTU162	0	0	0	0	0	11	0	0	1	0	1	0	8	0	2858	0	0	0	0	0	0.9848	Bacteria;Bacteroidetes;Bacteroidia;Bacteroidales;Bacteroidaceae;Bacteroides;uncultured organism	Bacteria	Bacteroidetes	Bacteroidia	Bacteroidales	Bacteroidaceae	Bacteroides	uncultured organism
OTU354	0	0	1	0	0	18	0	0	0	0	0	0	1	0	432	0	1	0	0	0	0.9913	Bacteria;Bacteroidetes;Bacteroidia;Bacteroidales;Bacteroidaceae;Bacteroides;uncultured organism	Bacteria	Bacteroidetes	Bacteroidia	Bacteroidales	Bacteroidaceae	Bacteroides	uncultured organism
OTU414	0	0	0	0	4	1	0	0	246	1	7	14	0	0	1	0	0	1	1	0	0.9913	Bacteria;Bacteroidetes;Bacteroidia;Bacteroidales;Bacteroidaceae;Bacteroides;uncultured bacterium	Bacteria	Bacteroidetes	Bacteroidia	Bacteroidales	Bacteroidaceae	Bacteroides	uncultured bacterium
OTU601	0	0	0	0	0	4	0	0	0	0	0	0	1	0	82	0	0	0	0	0	0.9935	Bacteria;Bacteroidetes;Bacteroidia;Bacteroidales;Bacteroidaceae;Bacteroides;uncultured organism	Bacteria	Bacteroidetes	Bacteroidia	Bacteroidales	Bacteroidaceae	Bacteroides	uncultured organism
OTU651	0	0	0	0	0	0	0	0	0	0	0	0	0	0	66	0	0	0	0	0	0.9957	Bacteria;Bacteroidetes;Bacteroidia;Bacteroidales;Bacteroidaceae;Bacteroides;uncultured bacterium	Bacteria	Bacteroidetes	Bacteroidia	Bacteroidales	Bacteroidaceae	Bacteroides	uncultured bacterium
OTU813	0	0	0	0	0	0	0	0	0	0	0	0	0	0	26	0	0	0	0	0	0.9935	Bacteria;Bacteroidetes;Bacteroidia;Bacteroidales;Bacteroidaceae;Bacteroides;Bacteroides pyogenes	Bacteria	Bacteroidetes	Bacteroidia	Bacteroidales	Bacteroidaceae	Bacteroides	Bacteroides pyogenes
OTU959	0	0	0	0	0	0	0	0	0	0	0	0	0	0	11	0	0	0	0	0	0.9913	Bacteria;Bacteroidetes;Bacteroidia;Bacteroidales;Bacteroidaceae;Bacteroides;uncultured organism	Bacteria	Bacteroidetes	Bacteroidia	Bacteroidales	Bacteroidaceae	Bacteroides	uncultured organism
OTU61	27	566	920	1338	343	0	35	699	146	161	1	515	1886	999	12	1	2	1261	448	1450	0.9376	Bacteria;Bacteroidetes;Bacteroidia;Bacteroidales;Porphyromonadaceae;Barnesiella;uncultured bacterium	Bacteria	Bacteroidetes	Bacteroidia	Bacteroidales	Porphyromonadaceae	Barnesiella	uncultured bacterium
OTU136	7	195	308	404	134	1	9	196	37	54	0	170	644	290	5	0	0	404	120	551	0.9273	Bacteria;Bacteroidetes;Bacteroidia;Bacteroidales;Porphyromonadaceae;Barnesiella;uncultured bacterium	Bacteria	Bacteroidetes	Bacteroidia	Bacteroidales	Porphyromonadaceae	Barnesiella	uncultured bacterium
OTU892	0	0	1	5	0	0	0	0	0	8	0	1	0	0	0	0	0	0	0	1	0.9477	Bacteria;Bacteroidetes;Bacteroidia;Bacteroidales;Porphyromonadaceae;Barnesiella;uncultured rumen bacterium	Bacteria	Bacteroidetes	Bacteroidia	Bacteroidales	Porphyromonadaceae	Barnesiella	uncultured rumen bacterium
OTU832	0	8	1	1	1	0	0	0	2	1	0	0	1	3	3	2	0	0	0	0	0.9935	Bacteria;Proteobacteria;Gammaproteobacteria;Pasteurellales;Pasteurellaceae;Bibersteinia;Bibersteinia trehalosi	Bacteria	Proteobacteria	Gammaproteobacteria	Pasteurellales	Pasteurellaceae	Bibersteinia	Bibersteinia trehalosi
OTU970	0	1	1	0	0	0	0	0	4	0	0	0	0	2	2	0	0	0	0	0	0.9892	Bacteria;Proteobacteria;Gammaproteobacteria;Pasteurellales;Pasteurellaceae;Bibersteinia;Pasteurellaceae bacterium I7	Bacteria	Proteobacteria	Gammaproteobacteria	Pasteurellales	Pasteurellaceae	Bibersteinia	Pasteurellaceae bacterium I7
OTU110	1	1960	1	0	1	304	0	0	0	0	1	1	1	0	974	1697	0	0	0	0	0.9913	Bacteria;Actinobacteria;Actinobacteria;Bifidobacteriales;Bifidobacteriaceae;Bifidobacterium;uncultured bacterium	Bacteria	Actinobacteria	Actinobacteria	Bifidobacteriales	Bifidobacteriaceae	Bifidobacterium	uncultured bacterium
OTU480	0	19	0	0	0	116	0	0	0	0	0	0	0	0	0	33	0	0	0	0	0.9955	Bacteria;Actinobacteria;Actinobacteria;Bifidobacteriales;Bifidobacteriaceae;Bifidobacterium;Bifidobacterium sp. JCM 7042	Bacteria	Actinobacteria	Actinobacteria	Bifidobacteriales	Bifidobacteriaceae	Bifidobacterium	Bifidobacterium sp. JCM 7042
OTU659	2	0	8	5	12	0	2	3	14	8	0	2	0	3	0	1	0	1	1	0	0.9142	Bacteria;Proteobacteria;Deltaproteobacteria;Desulfovibrionales;Desulfovibrionaceae;Bilophila;uncultured bacterium	Bacteria	Proteobacteria	Deltaproteobacteria	Desulfovibrionales	Desulfovibrionaceae	Bilophila	uncultured bacterium
OTU771	0	0	20	0	0	0	2	5	0	4	0	1	0	0	0	0	0	1	0	0	0.9954	Bacteria;Firmicutes;Clostridia;Clostridiales;Lachnospiraceae;Blautia;uncultured rumen bacterium	Bacteria	Firmicutes	Clostridia	Clostridiales	Lachnospiraceae	Blautia	uncultured rumen bacterium
OTU341	2	51	1	0	0	0	28	64	18	175	0	12	117	8	0	0	0	12	8	17	0.9909	Bacteria;Firmicutes;Clostridia;Clostridiales;Lachnospiraceae;Blautia;uncultured bacterium	Bacteria	Firmicutes	Clostridia	Clostridiales	Lachnospiraceae	Blautia	uncultured bacterium
OTU398	13	25	14	3	1	3	0	13	9	86	31	1	42	13	0	2	2	8	36	0	0.9636	Bacteria;Firmicutes;Clostridia;Clostridiales;Lachnospiraceae;Blautia;uncultured bacterium	Bacteria	Firmicutes	Clostridia	Clostridiales	Lachnospiraceae	Blautia	uncultured bacterium
OTU411	1	37	7	2	0	0	0	1	6	41	8	1	15	39	0	6	0	50	48	22	0.9955	Bacteria;Firmicutes;Clostridia;Clostridiales;Lachnospiraceae;Blautia;uncultured rumen bacterium	Bacteria	Firmicutes	Clostridia	Clostridiales	Lachnospiraceae	Blautia	uncultured rumen bacterium
OTU491	4	71	1	2	1	0	0	0	0	1	0	0	19	24	0	9	16	8	2	0	0.9636	Bacteria;Firmicutes;Clostridia;Clostridiales;Lachnospiraceae;Blautia;uncultured bacterium	Bacteria	Firmicutes	Clostridia	Clostridiales	Lachnospiraceae	Blautia	uncultured bacterium
OTU626	0	1	3	0	0	0	2	3	1	36	3	0	5	2	0	0	8	8	0	2	0.9727	Bacteria;Firmicutes;Clostridia;Clostridiales;Lachnospiraceae;Blautia;uncultured bacterium	Bacteria	Firmicutes	Clostridia	Clostridiales	Lachnospiraceae	Blautia	uncultured bacterium
OTU666	0	7	5	2	1	0	1	1	0	8	4	1	11	5	0	0	10	1	0	2	0.9886	Bacteria;Firmicutes;Clostridia;Clostridiales;Lachnospiraceae;Blautia;uncultured bacterium	Bacteria	Firmicutes	Clostridia	Clostridiales	Lachnospiraceae	Blautia	uncultured bacterium
OTU808	0	0	0	6	0	0	0	21	0	0	0	0	0	0	0	0	0	0	0	0	0.9886	Bacteria;Firmicutes;Clostridia;Clostridiales;Lachnospiraceae;Blautia;uncultured bacterium	Bacteria	Firmicutes	Clostridia	Clostridiales	Lachnospiraceae	Blautia	uncultured bacterium
OTU994	0	0	0	0	0	1	0	0	0	0	1	0	2	2	0	0	1	1	0	2	0.9704	Bacteria;Firmicutes;Clostridia;Clostridiales;Lachnospiraceae;Blautia;uncultured rumen bacterium	Bacteria	Firmicutes	Clostridia	Clostridiales	Lachnospiraceae	Blautia	uncultured rumen bacterium
OTU988	0	0	0	0	0	1	0	2	0	0	1	0	0	0	3	0	0	0	3	0	0.9932	Bacteria;Proteobacteria;Alphaproteobacteria;Caulobacterales;Caulobacteraceae;Brevundimonas;uncultured bacterium	Bacteria	Proteobacteria	Alphaproteobacteria	Caulobacterales	Caulobacteraceae	Brevundimonas	uncultured bacterium
OTU290	1	0	0	1	0	0	91	1	1	8	0	42	0	0	0	0	1	50	553	13	0.989	Bacteria;Firmicutes;Clostridia;Clostridiales;Lachnospiraceae;Butyrivibrio;uncultured rumen bacterium	Bacteria	Firmicutes	Clostridia	Clostridiales	Lachnospiraceae	Butyrivibrio	uncultured rumen bacterium
OTU515	3	1	4	3	13	0	20	21	4	3	2	7	3	9	0	2	8	8	25	3	0.98	Bacteria;Firmicutes;Clostridia;Clostridiales;Lachnospiraceae;Butyrivibrio;uncultured bacterium	Bacteria	Firmicutes	Clostridia	Clostridiales	Lachnospiraceae	Butyrivibrio	uncultured bacterium
OTU81	5	18	6	232	12	1	51	698	6	18	0	320	16	1	0	18	1404	328	4134	6	0.9667	Bacteria;Firmicutes;Clostridia;Clostridiales;Lachnospiraceae;Butyrivibrio;uncultured bacterium	Bacteria	Firmicutes	Clostridia	Clostridiales	Lachnospiraceae	Butyrivibrio	uncultured bacterium
OTU770	0	0	0	0	0	0	2	31	0	0	0	0	0	0	0	0	0	0	0	0	0.9773	Bacteria;Firmicutes;Clostridia;Clostridiales;Lachnospiraceae;Butyrivibrio;uncultured bacterium	Bacteria	Firmicutes	Clostridia	Clostridiales	Lachnospiraceae	Butyrivibrio	uncultured bacterium
OTU23	1048	156	518	1122	378	1159	6630	1059	1399	364	720	327	255	1987	2935	370	208	2347	5437	49	0.9955	Bacteria;Firmicutes;Clostridia;Clostridiales;Lachnospiraceae;Butyrivibrio;Butyrivibrio hungatei	Bacteria	Firmicutes	Clostridia	Clostridiales	Lachnospiraceae	Butyrivibrio	Butyrivibrio hungatei
OTU42	810	42	17	3473	26	4040	976	26	1	33	5	1214	458	42	1203	52	151	349	2321	180	0.9781	Bacteria;Firmicutes;Clostridia;Clostridiales;Lachnospiraceae;Butyrivibrio;uncultured bacterium	Bacteria	Firmicutes	Clostridia	Clostridiales	Lachnospiraceae	Butyrivibrio	uncultured bacterium
OTU58	8	6293	9	47	32	0	5	16	5	3	838	9	1347	699	0	1592	32	44	53	27	0.9934	Bacteria;Firmicutes;Clostridia;Clostridiales;Lachnospiraceae;Butyrivibrio;uncultured rumen bacterium	Bacteria	Firmicutes	Clostridia	Clostridiales	Lachnospiraceae	Butyrivibrio	uncultured rumen bacterium
OTU92	470	280	388	100	636	123	127	320	137	213	4	171	278	597	69	262	73	227	1096	276	0.9934	Bacteria;Firmicutes;Clostridia;Clostridiales;Lachnospiraceae;Butyrivibrio;uncultured rumen bacterium	Bacteria	Firmicutes	Clostridia	Clostridiales	Lachnospiraceae	Butyrivibrio	uncultured rumen bacterium
OTU207	322	22	282	83	92	1	22	18	107	152	4	89	57	64	1	11	2	267	13	38	0.9931	Bacteria;Firmicutes;Clostridia;Clostridiales;Lachnospiraceae;Butyrivibrio;uncultured bacterium	Bacteria	Firmicutes	Clostridia	Clostridiales	Lachnospiraceae	Butyrivibrio	uncultured bacterium
OTU214	42	503	40	25	10	0	98	24	8	40	27	9	32	245	28	130	31	50	58	69	0.9665	Bacteria;Firmicutes;Clostridia;Clostridiales;Lachnospiraceae;Butyrivibrio;uncultured rumen bacterium	Bacteria	Firmicutes	Clostridia	Clostridiales	Lachnospiraceae	Butyrivibrio	uncultured rumen bacterium
OTU255	15	420	27	2	17	0	2	11	15	84	39	4	86	115	0	77	5	15	10	9	0.9955	Bacteria;Firmicutes;Clostridia;Clostridiales;Lachnospiraceae;Butyrivibrio;uncultured rumen bacterium	Bacteria	Firmicutes	Clostridia	Clostridiales	Lachnospiraceae	Butyrivibrio	uncultured rumen bacterium
OTU311	24	24	32	41	26	7	39	45	23	13	6	28	39	125	3	8	54	34	49	34	0.9934	Bacteria;Firmicutes;Clostridia;Clostridiales;Lachnospiraceae;Butyrivibrio;uncultured bacterium	Bacteria	Firmicutes	Clostridia	Clostridiales	Lachnospiraceae	Butyrivibrio	uncultured bacterium
OTU323	27	235	18	7	4	0	38	4	6	17	13	8	11	87	26	32	8	20	4	31	0.9803	Bacteria;Firmicutes;Clostridia;Clostridiales;Lachnospiraceae;Butyrivibrio;uncultured rumen bacterium	Bacteria	Firmicutes	Clostridia	Clostridiales	Lachnospiraceae	Butyrivibrio	uncultured rumen bacterium
OTU396	4	21	21	5	6	0	9	6	10	12	12	5	35	102	0	9	5	9	26	13	0.9539	Bacteria;Firmicutes;Clostridia;Clostridiales;Lachnospiraceae;Butyrivibrio;uncultured bacterium	Bacteria	Firmicutes	Clostridia	Clostridiales	Lachnospiraceae	Butyrivibrio	uncultured bacterium
OTU435	9	14	2	19	8	0	5	6	4	0	3	8	2	90	4	16	5	12	15	4	0.9539	Bacteria;Firmicutes;Clostridia;Clostridiales;Lachnospiraceae;Butyrivibrio;uncultured rumen bacterium	Bacteria	Firmicutes	Clostridia	Clostridiales	Lachnospiraceae	Butyrivibrio	uncultured rumen bacterium
OTU437	9	31	8	44	0	8	28	12	4	3	4	7	1	4	34	4	1	10	6	5	0.9846	Bacteria;Firmicutes;Clostridia;Clostridiales;Lachnospiraceae;Butyrivibrio;uncultured bacterium	Bacteria	Firmicutes	Clostridia	Clostridiales	Lachnospiraceae	Butyrivibrio	uncultured bacterium
OTU494	1	8	9	7	5	0	0	1	0	4	0	9	2	59	6	25	3	7	1	6	0.9781	Bacteria;Firmicutes;Clostridia;Clostridiales;Lachnospiraceae;Butyrivibrio;uncultured rumen bacterium	Bacteria	Firmicutes	Clostridia	Clostridiales	Lachnospiraceae	Butyrivibrio	uncultured rumen bacterium
OTU561	1	0	36	0	0	0	0	2	35	0	0	19	0	5	0	0	0	0	0	8	0.9909	Bacteria;Firmicutes;Clostridia;Clostridiales;Lachnospiraceae;Butyrivibrio;uncultured bacterium	Bacteria	Firmicutes	Clostridia	Clostridiales	Lachnospiraceae	Butyrivibrio	uncultured bacterium
OTU662	1	4	1	0	31	0	7	0	0	0	2	1	0	4	3	7	0	0	0	0	0.9912	Bacteria;Firmicutes;Clostridia;Clostridiales;Lachnospiraceae;Butyrivibrio;uncultured rumen bacterium	Bacteria	Firmicutes	Clostridia	Clostridiales	Lachnospiraceae	Butyrivibrio	uncultured rumen bacterium
OTU872	1	3	0	6	1	0	0	0	0	0	0	0	0	3	0	1	0	1	3	0	0.9912	Bacteria;Firmicutes;Clostridia;Clostridiales;Lachnospiraceae;Butyrivibrio;uncultured bacterium	Bacteria	Firmicutes	Clostridia	Clostridiales	Lachnospiraceae	Butyrivibrio	uncultured bacterium
OTU916	0	0	2	2	0	0	1	5	2	1	0	1	0	0	0	0	0	0	0	0	0.967	Bacteria;Firmicutes;Clostridia;Clostridiales;Lachnospiraceae;Butyrivibrio;uncultured rumen bacterium	Bacteria	Firmicutes	Clostridia	Clostridiales	Lachnospiraceae	Butyrivibrio	uncultured rumen bacterium
OTU133	163	271	152	416	166	97	65	213	166	101	135	75	130	377	494	202	77	155	152	190	0.9932	Bacteria;Proteobacteria;Epsilonproteobacteria;Campylobacterales;Campylobacteraceae;Campylobacter;Campylobacter hyointestinalis subsp. hyointestinalis	Bacteria	Proteobacteria	Epsilonproteobacteria	Campylobacterales	Campylobacteraceae	Campylobacter	Campylobacter hyointestinalis subsp. hyointestinalis
OTU188	34	8	18	164	68	36	58	132	87	136	28	52	143	198	308	85	133	148	116	28	0.9905	Archaea;Euryarchaeota;Thermoplasmata;Thermoplasmatales;Family Incertae Sedis;Candidatus Methanomethylophilus;uncultured archaeon	Archaea	Euryarchaeota	Thermoplasmata	Thermoplasmatales	Family Incertae Sedis	Candidatus Methanomethylophilus	uncultured archaeon
OTU668	0	2	1	9	0	0	8	1	1	9	3	18	0	1	0	0	0	1	0	5	0.9905	Archaea;Euryarchaeota;Thermoplasmata;Thermoplasmatales;Family Incertae Sedis;Candidatus Methanomethylophilus;uncultured euryarchaeote	Archaea	Euryarchaeota	Thermoplasmata	Thermoplasmatales	Family Incertae Sedis	Candidatus Methanomethylophilus	uncultured euryarchaeote
OTU995	0	1	3	1	0	0	1	2	1	0	0	0	0	1	0	0	0	0	0	0	0.9835	Archaea;Euryarchaeota;Thermoplasmata;Thermoplasmatales;Family Incertae Sedis;Candidatus Methanomethylophilus;uncultured methanogenic archaeon	Archaea	Euryarchaeota	Thermoplasmata	Thermoplasmatales	Family Incertae Sedis	Candidatus Methanomethylophilus	uncultured methanogenic archaeon
OTU400	0	1	37	2	14	0	18	15	35	45	3	14	25	20	0	1	45	1	0	23	0.9684	Bacteria;Firmicutes;Clostridia;Clostridiales;Christensenellaceae;Christensenella;uncultured bacterium	Bacteria	Firmicutes	Clostridia	Clostridiales	Christensenellaceae	Christensenella	uncultured bacterium
OTU545	0	5	0	0	0	0	0	0	0	0	0	0	1	1	106	4	0	0	0	0	0.9932	Bacteria;Firmicutes;Clostridia;Clostridiales;Christensenellaceae;Christensenella;uncultured bacterium	Bacteria	Firmicutes	Clostridia	Clostridiales	Christensenellaceae	Christensenella	uncultured bacterium
OTU816	0	1	0	0	0	0	0	0	2	7	0	0	1	10	0	0	0	0	0	5	0.9932	Bacteria;Firmicutes;Clostridia;Clostridiales;Christensenellaceae;Christensenella;uncultured bacterium	Bacteria	Firmicutes	Clostridia	Clostridiales	Christensenellaceae	Christensenella	uncultured bacterium
OTU878	0	0	4	1	6	0	0	0	6	0	0	1	0	0	0	0	0	0	0	0	0.9932	Bacteria;Firmicutes;Clostridia;Clostridiales;Christensenellaceae;Christensenella;uncultured bacterium	Bacteria	Firmicutes	Clostridia	Clostridiales	Christensenellaceae	Christensenella	uncultured bacterium
OTU139	387	374	5	72	53	125	1	100	6	0	113	0	2	1	1593	0	4	123	432	0	0.993	Bacteria;Firmicutes;Clostridia;Clostridiales;Clostridiaceae;Clostridium;uncultured bacterium	Bacteria	Firmicutes	Clostridia	Clostridiales	Clostridiaceae	Clostridium	uncultured bacterium
OTU155	43	175	39	42	1	10	2	21	65	174	112	0	847	202	592	116	65	18	169	263	0.9887	Bacteria;Firmicutes;Clostridia;Clostridiales;Clostridiaceae;Clostridium;Clostridium colicanis	Bacteria	Firmicutes	Clostridia	Clostridiales	Clostridiaceae	Clostridium	Clostridium colicanis
OTU227	9	20	0	36	1	85	0	91	219	8	1	84	4	175	430	0	0	7	50	0	0.9932	Bacteria;Firmicutes;Clostridia;Clostridiales;Clostridiaceae;Clostridium;uncultured bacterium	Bacteria	Firmicutes	Clostridia	Clostridiales	Clostridiaceae	Clostridium	uncultured bacterium
OTU987	0	0	0	0	0	0	0	0	0	0	0	0	0	0	10	0	0	0	0	0	0.9955	Bacteria;Firmicutes;Clostridia;Clostridiales;Clostridiaceae;Clostridium;Clostridium novyi NT	Bacteria	Firmicutes	Clostridia	Clostridiales	Clostridiaceae	Clostridium	Clostridium novyi NT
OTU780	0	0	4	1	0	2	0	2	0	1	0	0	0	0	8	0	0	0	13	0	0.9914	Bacteria;Proteobacteria;Betaproteobacteria;Burkholderiales;Comamonadaceae;Comamonas;Comamonas kerstersii	Bacteria	Proteobacteria	Betaproteobacteria	Burkholderiales	Comamonadaceae	Comamonas	Comamonas kerstersii
OTU278	2	66	7	0	75	0	15	0	12	8	54	5	79	431	0	40	1	10	2	10	0.9795	Bacteria;Firmicutes;Clostridia;Clostridiales;Lachnospiraceae;Coprococcus;uncultured bacterium	Bacteria	Firmicutes	Clostridia	Clostridiales	Lachnospiraceae	Coprococcus	uncultured bacterium
OTU582	0	4	3	2	1	0	1	1	4	32	0	2	3	35	0	2	1	5	0	1	0.9909	Bacteria;Firmicutes;Clostridia;Clostridiales;Lachnospiraceae;Coprococcus;uncultured rumen bacterium	Bacteria	Firmicutes	Clostridia	Clostridiales	Lachnospiraceae	Coprococcus	uncultured rumen bacterium
OTU209	66	25	157	2	13	3	0	0	134	67	37	50	193	389	29	87	110	0	0	153	0.9587	Bacteria;Proteobacteria;Deltaproteobacteria;Desulfovibrionales;Desulfovibrionaceae;Desulfovibrio;Desulfovibrio sp. oral clone BB161	Bacteria	Proteobacteria	Deltaproteobacteria	Desulfovibrionales	Desulfovibrionaceae	Desulfovibrio	Desulfovibrio sp. oral clone BB161
OTU373	8	8	6	61	5	3	47	66	12	14	0	25	13	2	4	0	29	18	33	18	0.914	Bacteria;Proteobacteria;Deltaproteobacteria;Desulfovibrionales;Desulfovibrionaceae;Desulfovibrio;uncultured bacterium	Bacteria	Proteobacteria	Deltaproteobacteria	Desulfovibrionales	Desulfovibrionaceae	Desulfovibrio	uncultured bacterium
OTU78	250	1129	64	786	36	36	396	154	75	397	316	247	473	1213	382	514	435	482	51	359	0.9528	Bacteria;Proteobacteria;Deltaproteobacteria;Desulfovibrionales;Desulfovibrionaceae;Desulfovibrio;Desulfovibrio sp. 3_1_syn3	Bacteria	Proteobacteria	Deltaproteobacteria	Desulfovibrionales	Desulfovibrionaceae	Desulfovibrio	Desulfovibrio sp. 3_1_syn3
OTU193	0	1	0	0	0	217	0	0	0	0	0	0	4	0	1676	0	1	0	0	0	0.987	Bacteria;Proteobacteria;Deltaproteobacteria;Desulfovibrionales;Desulfovibrionaceae;Desulfovibrio;uncultured bacterium	Bacteria	Proteobacteria	Deltaproteobacteria	Desulfovibrionales	Desulfovibrionaceae	Desulfovibrio	uncultured bacterium
OTU786	1	1	0	4	0	0	0	2	1	1	1	5	0	2	0	2	2	4	2	2	0.9161	Bacteria;Proteobacteria;Deltaproteobacteria;Desulfovibrionales;Desulfovibrionaceae;Desulfovibrio;uncultured bacterium	Bacteria	Proteobacteria	Deltaproteobacteria	Desulfovibrionales	Desulfovibrionaceae	Desulfovibrio	uncultured bacterium
OTU849	1	0	0	0	0	1	0	0	0	0	0	0	1	0	18	0	0	0	0	0	0.9914	Bacteria;Proteobacteria;Deltaproteobacteria;Desulfovibrionales;Desulfovibrionaceae;Desulfovibrio;uncultured bacterium	Bacteria	Proteobacteria	Deltaproteobacteria	Desulfovibrionales	Desulfovibrionaceae	Desulfovibrio	uncultured bacterium
OTU885	1	0	0	1	1	0	0	0	1	1	0	2	0	2	4	1	2	0	0	1	0.957	Bacteria;Proteobacteria;Deltaproteobacteria;Desulfovibrionales;Desulfovibrionaceae;Desulfovibrio;uncultured bacterium	Bacteria	Proteobacteria	Deltaproteobacteria	Desulfovibrionales	Desulfovibrionaceae	Desulfovibrio	uncultured bacterium
OTU812	0	0	0	7	0	2	3	1	6	3	0	4	0	0	0	0	0	0	0	0	0.9613	Bacteria;Firmicutes;Negativicutes;Selenomonadales;Veillonellaceae;Dialister;uncultured bacterium	Bacteria	Firmicutes	Negativicutes	Selenomonadales	Veillonellaceae	Dialister	uncultured bacterium
OTU923	0	0	0	3	0	2	3	0	0	3	0	2	0	0	0	0	0	0	0	0	0.972	Bacteria;Firmicutes;Negativicutes;Selenomonadales;Veillonellaceae;Dialister;Dialister succinatiphilus	Bacteria	Firmicutes	Negativicutes	Selenomonadales	Veillonellaceae	Dialister	Dialister succinatiphilus
OTU969	0	0	0	1	0	0	0	0	0	0	0	0	1	1	3	0	0	0	4	0	0.9914	Bacteria;Proteobacteria;Betaproteobacteria;Burkholderiales;Comamonadaceae;Diaphorobacter;uncultured bacterium	Bacteria	Proteobacteria	Betaproteobacteria	Burkholderiales	Comamonadaceae	Diaphorobacter	uncultured bacterium
OTU241	19	1	216	41	28	0	1	3	668	52	0	2	0	0	0	4	2	0	7	13	0.982	Bacteria;Elusimicrobia;Elusimicrobia;Elusimicrobiales;Elusimicrobiaceae;Elusimicrobium;uncultured rumen bacterium 4C0d-3	Bacteria	Elusimicrobia	Elusimicrobia	Elusimicrobiales	Elusimicrobiaceae	Elusimicrobium	uncultured rumen bacterium 4C0d-3
OTU513	0	40	15	0	1	0	0	0	76	0	0	6	0	0	0	3	0	0	0	0	0.9864	Bacteria;Elusimicrobia;Elusimicrobia;Elusimicrobiales;Elusimicrobiaceae;Elusimicrobium;uncultured bacterium	Bacteria	Elusimicrobia	Elusimicrobia	Elusimicrobiales	Elusimicrobiaceae	Elusimicrobium	uncultured bacterium
OTU453	0	0	0	0	0	4	0	0	0	0	0	0	1	0	190	0	0	0	0	0	0.9914	Bacteria;Proteobacteria;Gammaproteobacteria;Enterobacteriales;Enterobacteriaceae;Enterobacter;uncultured bacterium	Bacteria	Proteobacteria	Gammaproteobacteria	Enterobacteriales	Enterobacteriaceae	Enterobacter	uncultured bacterium
OTU714	0	3	2	2	2	0	2	2	2	3	2	0	9	3	1	1	8	0	0	1	0.9365	Bacteria;Actinobacteria;Coriobacteriia;Coriobacteriales;Coriobacteriaceae;Enterorhabdus;uncultured bacterium	Bacteria	Actinobacteria	Coriobacteriia	Coriobacteriales	Coriobacteriaceae	Enterorhabdus	uncultured bacterium
OTU785	0	0	0	31	0	0	0	0	0	0	0	0	0	0	0	0	0	0	0	0	0.9977	Bacteria;Proteobacteria;Alphaproteobacteria;Sphingomonadales;Erythrobacteraceae;Erythrobacter;Erythrobacter sp. JL274	Bacteria	Proteobacteria	Alphaproteobacteria	Sphingomonadales	Erythrobacteraceae	Erythrobacter	Erythrobacter sp. JL274
OTU874	0	0	0	19	0	0	0	0	0	0	0	0	0	0	0	0	0	0	0	0	0.9909	Bacteria;Proteobacteria;Alphaproteobacteria;Sphingomonadales;Erythrobacteraceae;Erythrobacter;Erythrobacter sp. MBIC3031	Bacteria	Proteobacteria	Alphaproteobacteria	Sphingomonadales	Erythrobacteraceae	Erythrobacter	Erythrobacter sp. MBIC3031
OTU856	0	0	0	6	0	3	0	0	2	1	0	2	1	2	0	2	0	1	0	1	0.9934	Bacteria;Fibrobacteres;Fibrobacteria;Fibrobacterales;Fibrobacteraceae;Fibrobacter;Fibrobacter succinogenes subsp. succinogenes	Bacteria	Fibrobacteres	Fibrobacteria	Fibrobacterales	Fibrobacteraceae	Fibrobacter	Fibrobacter succinogenes subsp. succinogenes
OTU909	0	2	0	1	0	0	0	0	0	0	0	0	5	1	0	0	1	2	1	2	0.9932	Bacteria;Fibrobacteres;Fibrobacteria;Fibrobacterales;Fibrobacteraceae;Fibrobacter;uncultured rumen bacterium	Bacteria	Fibrobacteres	Fibrobacteria	Fibrobacterales	Fibrobacteraceae	Fibrobacter	uncultured rumen bacterium
OTU259	0	0	0	0	0	4	0	0	0	0	0	0	2	0	914	0	0	0	0	0	0.9863	Bacteria;Firmicutes;Clostridia;Clostridiales;Ruminococcaceae;Flavonifractor;Flavonifractor plautii	Bacteria	Firmicutes	Clostridia	Clostridiales	Ruminococcaceae	Flavonifractor	Flavonifractor plautii
OTU918	0	1	0	0	0	1	0	0	0	1	0	0	0	0	11	0	0	0	0	0	0.9887	Bacteria;Fusobacteria;Fusobacteriia;Fusobacteriales;Fusobacteriaceae;Fusobacterium;Fusobacterium necrophorum subsp. funduliforme	Bacteria	Fusobacteria	Fusobacteriia	Fusobacteriales	Fusobacteriaceae	Fusobacterium	Fusobacterium necrophorum subsp. funduliforme
OTU143	9	0	24	1098	82	52	169	382	222	51	0	55	16	0	2	0	672	47	295	23	0.9892	Bacteria;Bacteroidetes;Bacteroidia;Bacteroidales;Rikenellaceae;hoa5-07d05 gut group;uncultured rumen bacterium	Bacteria	Bacteroidetes	Bacteroidia	Bacteroidales	Rikenellaceae	hoa5-07d05 gut group	uncultured rumen bacterium
OTU744	0	0	2	8	0	0	0	1	1	0	0	8	0	0	0	0	16	0	0	0	0.9217	Bacteria;Bacteroidetes;Bacteroidia;Bacteroidales;Rikenellaceae;hoa5-07d05 gut group;uncultured bacterium	Bacteria	Bacteroidetes	Bacteroidia	Bacteroidales	Rikenellaceae	hoa5-07d05 gut group	uncultured bacterium
OTU537	1	72	2	0	1	4	1	2	4	0	2	4	2	14	3	2	0	6	0	1	0.9885	Bacteria;Firmicutes;Clostridia;Clostridiales;Lachnospiraceae;Howardella;uncultured rumen bacterium	Bacteria	Firmicutes	Clostridia	Clostridiales	Lachnospiraceae	Howardella	uncultured rumen bacterium
OTU830	0	0	1	1	3	0	2	3	1	2	0	4	1	1	0	0	0	1	2	2	0.959	Bacteria;Firmicutes;Clostridia;Clostridiales;Ruminococcaceae;Hydrogenoanaerobacterium;uncultured bacterium	Bacteria	Firmicutes	Clostridia	Clostridiales	Ruminococcaceae	Hydrogenoanaerobacterium	uncultured bacterium
OTU715	0	0	0	0	0	0	0	0	0	0	0	0	0	0	43	0	0	0	0	0	0.9954	Bacteria;Firmicutes;Clostridia;Clostridiales;Ruminococcaceae;Hydrogenoanaerobacterium;uncultured Clostridiaceae bacterium	Bacteria	Firmicutes	Clostridia	Clostridiales	Ruminococcaceae	Hydrogenoanaerobacterium	uncultured Clostridiaceae bacterium
OTU428	6	22	3	4	5	1	18	31	10	52	0	5	5	7	0	5	5	15	24	17	0.9636	Bacteria;Firmicutes;Clostridia;Clostridiales;Lachnospiraceae;Incertae Sedis;uncultured bacterium	Bacteria	Firmicutes	Clostridia	Clostridiales	Lachnospiraceae	Incertae Sedis	uncultured bacterium
OTU54	569	731	29	117	237	1368	1	422	81	78	12	15	11	967	6463	369	3	261	233	1	0.9865	Bacteria;Firmicutes;Clostridia;Clostridiales;Lachnospiraceae;Incertae Sedis;uncultured bacterium	Bacteria	Firmicutes	Clostridia	Clostridiales	Lachnospiraceae	Incertae Sedis	uncultured bacterium
OTU69	1	0	7756	0	1546	0	0	1	183	21	20	1	0	0	0	5	3	2	1	0	0.9931	Bacteria;Firmicutes;Clostridia;Clostridiales;Ruminococcaceae;Incertae Sedis;uncultured rumen bacterium	Bacteria	Firmicutes	Clostridia	Clostridiales	Ruminococcaceae	Incertae Sedis	uncultured rumen bacterium
OTU95	83	197	85	53	128	3	16	122	122	395	284	144	479	2016	3	49	27	885	679	60	0.9862	Bacteria;Firmicutes;Clostridia;Clostridiales;Lachnospiraceae;Incertae Sedis;uncultured bacterium	Bacteria	Firmicutes	Clostridia	Clostridiales	Lachnospiraceae	Incertae Sedis	uncultured bacterium
OTU105	16	42	11	16	25	583	22	21	25	14	45	14	135	184	3681	80	84	125	17	37	0.9932	Bacteria;Firmicutes;Clostridia;Clostridiales;Lachnospiraceae;Incertae Sedis;uncultured Lachnospiraceae bacterium	Bacteria	Firmicutes	Clostridia	Clostridiales	Lachnospiraceae	Incertae Sedis	uncultured Lachnospiraceae bacterium
OTU106	231	105	288	187	45	35	74	150	92	300	126	50	273	565	9	195	12	1793	368	231	0.9862	Bacteria;Firmicutes;Clostridia;Clostridiales;Lachnospiraceae;Incertae Sedis;uncultured rumen bacterium	Bacteria	Firmicutes	Clostridia	Clostridiales	Lachnospiraceae	Incertae Sedis	uncultured rumen bacterium
OTU124	0	0	2	0	0	72	0	0	0	0	0	0	14	0	4126	4	1	0	13	0	0.9887	Bacteria;Firmicutes;Clostridia;Clostridiales;Lachnospiraceae;Incertae Sedis;uncultured organism	Bacteria	Firmicutes	Clostridia	Clostridiales	Lachnospiraceae	Incertae Sedis	uncultured organism
OTU196	16	8	18	61	1149	0	28	40	33	66	0	37	5	40	0	0	11	220	1	97	0.9884	Bacteria;Firmicutes;Clostridia;Clostridiales;Lachnospiraceae;Incertae Sedis;uncultured rumen bacterium	Bacteria	Firmicutes	Clostridia	Clostridiales	Lachnospiraceae	Incertae Sedis	uncultured rumen bacterium
OTU239	0	0	0	0	0	2	0	0	0	0	1	0	4	2	1053	0	0	0	0	0	0.9955	Bacteria;Firmicutes;Clostridia;Clostridiales;Lachnospiraceae;Incertae Sedis;uncultured bacterium	Bacteria	Firmicutes	Clostridia	Clostridiales	Lachnospiraceae	Incertae Sedis	uncultured bacterium
OTU251	0	2	78	23	57	0	8	16	26	369	0	370	0	4	0	2	0	1	4	2	0.9909	Bacteria;Firmicutes;Clostridia;Clostridiales;Lachnospiraceae;Incertae Sedis;uncultured rumen bacterium	Bacteria	Firmicutes	Clostridia	Clostridiales	Lachnospiraceae	Incertae Sedis	uncultured rumen bacterium
OTU257	0	14	150	0	57	0	41	6	374	67	8	9	15	30	0	2	126	42	0	0	0.9885	Bacteria;Firmicutes;Clostridia;Clostridiales;Lachnospiraceae;Incertae Sedis;uncultured bacterium	Bacteria	Firmicutes	Clostridia	Clostridiales	Lachnospiraceae	Incertae Sedis	uncultured bacterium
OTU279	31	12	113	14	134	1	66	13	59	23	16	22	19	78	15	32	9	57	61	33	0.9932	Bacteria;Firmicutes;Clostridia;Clostridiales;Lachnospiraceae;Incertae Sedis;uncultured bacterium	Bacteria	Firmicutes	Clostridia	Clostridiales	Lachnospiraceae	Incertae Sedis	uncultured bacterium
OTU282	4	0	34	0	62	0	0	7	14	76	25	0	35	490	0	15	6	29	2	0	0.9593	Bacteria;Firmicutes;Clostridia;Clostridiales;Family XIII Incertae Sedis;Incertae Sedis;uncultured bacterium	Bacteria	Firmicutes	Clostridia	Clostridiales	Family XIII Incertae Sedis	Incertae Sedis	uncultured bacterium
OTU303	4	52	4	20	71	0	1	17	7	3	31	17	2	126	0	200	1	20	96	2	0.993	Bacteria;Firmicutes;Clostridia;Clostridiales;Family XIII Incertae Sedis;Incertae Sedis;uncultured rumen bacterium	Bacteria	Firmicutes	Clostridia	Clostridiales	Family XIII Incertae Sedis	Incertae Sedis	uncultured rumen bacterium
OTU304	8	53	15	1	55	0	1	5	92	82	26	8	1	223	0	83	1	12	3	0	0.9456	Bacteria;Firmicutes;Clostridia;Clostridiales;Family XIII Incertae Sedis;Incertae Sedis;uncultured bacterium	Bacteria	Firmicutes	Clostridia	Clostridiales	Family XIII Incertae Sedis	Incertae Sedis	uncultured bacterium
OTU325	0	3	0	0	0	21	0	0	0	0	0	0	1	0	565	0	0	0	0	0	0.9886	Bacteria;Firmicutes;Clostridia;Clostridiales;Lachnospiraceae;Incertae Sedis;uncultured bacterium	Bacteria	Firmicutes	Clostridia	Clostridiales	Lachnospiraceae	Incertae Sedis	uncultured bacterium
OTU336	10	68	11	46	15	2	0	31	11	35	24	11	5	115	1	67	1	19	67	4	0.9774	Bacteria;Firmicutes;Clostridia;Clostridiales;Family XIII Incertae Sedis;Incertae Sedis;uncultured bacterium	Bacteria	Firmicutes	Clostridia	Clostridiales	Family XIII Incertae Sedis	Incertae Sedis	uncultured bacterium
OTU337	1	0	0	0	348	0	0	0	0	1	0	0	0	19	0	0	174	0	0	0	0.9864	Bacteria;Firmicutes;Clostridia;Clostridiales;Lachnospiraceae;Incertae Sedis;uncultured rumen bacterium	Bacteria	Firmicutes	Clostridia	Clostridiales	Lachnospiraceae	Incertae Sedis	uncultured rumen bacterium
OTU364	0	0	0	0	1	20	0	0	0	0	0	0	0	0	388	0	0	0	0	0	0.9932	Bacteria;Firmicutes;Clostridia;Clostridiales;Lachnospiraceae;Incertae Sedis;Clostridium symbiosum	Bacteria	Firmicutes	Clostridia	Clostridiales	Lachnospiraceae	Incertae Sedis	Clostridium symbiosum
OTU371	0	17	0	0	0	4	0	0	0	1	0	1	1	4	340	5	1	0	4	1	0.9909	Bacteria;Firmicutes;Clostridia;Clostridiales;Lachnospiraceae;Incertae Sedis;uncultured bacterium	Bacteria	Firmicutes	Clostridia	Clostridiales	Lachnospiraceae	Incertae Sedis	uncultured bacterium
OTU402	1	6	0	127	99	0	1	63	0	0	0	0	0	0	0	0	0	0	0	0	0.9932	Bacteria;Firmicutes;Clostridia;Clostridiales;Lachnospiraceae;Incertae Sedis;uncultured rumen bacterium	Bacteria	Firmicutes	Clostridia	Clostridiales	Lachnospiraceae	Incertae Sedis	uncultured rumen bacterium
OTU434	0	204	0	0	1	22	0	0	0	0	0	0	0	0	0	0	0	0	0	0	0.9932	Bacteria;Firmicutes;Clostridia;Clostridiales;Lachnospiraceae;Incertae Sedis;uncultured bacterium	Bacteria	Firmicutes	Clostridia	Clostridiales	Lachnospiraceae	Incertae Sedis	uncultured bacterium
OTU462	2	9	14	13	14	0	0	12	13	28	0	6	5	50	0	8	0	4	4	2	0.9748	Bacteria;Firmicutes;Clostridia;Clostridiales;Family XIII Incertae Sedis;Incertae Sedis;uncultured bacterium	Bacteria	Firmicutes	Clostridia	Clostridiales	Family XIII Incertae Sedis	Incertae Sedis	uncultured bacterium
OTU489	4	75	1	1	3	7	4	0	0	4	7	0	8	13	0	6	3	3	15	5	0.9908	Bacteria;Firmicutes;Clostridia;Clostridiales;Family XIII Incertae Sedis;Incertae Sedis;uncultured rumen bacterium	Bacteria	Firmicutes	Clostridia	Clostridiales	Family XIII Incertae Sedis	Incertae Sedis	uncultured rumen bacterium
OTU507	0	0	28	0	0	0	0	86	0	0	0	33	0	0	0	0	0	0	0	0	0.9909	Bacteria;Firmicutes;Clostridia;Clostridiales;Ruminococcaceae;Incertae Sedis;uncultured rumen bacterium	Bacteria	Firmicutes	Clostridia	Clostridiales	Ruminococcaceae	Incertae Sedis	uncultured rumen bacterium
OTU531	0	22	0	2	0	0	12	17	5	2	1	12	5	19	0	1	19	3	0	7	0.9659	Bacteria;Firmicutes;Clostridia;Clostridiales;Lachnospiraceae;Incertae Sedis;uncultured bacterium	Bacteria	Firmicutes	Clostridia	Clostridiales	Lachnospiraceae	Incertae Sedis	uncultured bacterium
OTU540	0	4	6	0	13	0	3	0	56	16	2	5	2	9	0	0	3	0	0	1	0.9977	Bacteria;Firmicutes;Clostridia;Clostridiales;Family XIII Incertae Sedis;Incertae Sedis;uncultured bacterium	Bacteria	Firmicutes	Clostridia	Clostridiales	Family XIII Incertae Sedis	Incertae Sedis	uncultured bacterium
OTU546	0	17	0	0	9	0	0	0	91	0	0	0	0	0	0	0	0	0	0	0	0.9955	Bacteria;Firmicutes;Clostridia;Clostridiales;Ruminococcaceae;Incertae Sedis;uncultured bacterium	Bacteria	Firmicutes	Clostridia	Clostridiales	Ruminococcaceae	Incertae Sedis	uncultured bacterium
OTU567	0	3	1	0	1	0	2	0	38	3	6	2	0	18	0	23	2	4	1	0	0.991	Bacteria;Firmicutes;Clostridia;Clostridiales;Family XIII Incertae Sedis;Incertae Sedis;uncultured rumen bacterium	Bacteria	Firmicutes	Clostridia	Clostridiales	Family XIII Incertae Sedis	Incertae Sedis	uncultured rumen bacterium
OTU570	2	6	0	2	1	0	0	2	1	2	1	1	57	1	0	2	5	11	3	5	0.9955	Bacteria;Firmicutes;Clostridia;Clostridiales;Lachnospiraceae;Incertae Sedis;uncultured rumen bacterium	Bacteria	Firmicutes	Clostridia	Clostridiales	Lachnospiraceae	Incertae Sedis	uncultured rumen bacterium
OTU622	0	0	0	0	0	0	0	0	0	0	0	0	0	0	76	0	0	0	0	0	0.9909	Bacteria;Firmicutes;Clostridia;Clostridiales;Ruminococcaceae;Incertae Sedis;uncultured organism	Bacteria	Firmicutes	Clostridia	Clostridiales	Ruminococcaceae	Incertae Sedis	uncultured organism
OTU628	0	0	3	2	0	0	12	5	0	0	7	1	12	7	0	12	9	0	3	0	0.9796	Bacteria;Firmicutes;Clostridia;Clostridiales;Family XIII Incertae Sedis;Incertae Sedis;uncultured bacterium	Bacteria	Firmicutes	Clostridia	Clostridiales	Family XIII Incertae Sedis	Incertae Sedis	uncultured bacterium
OTU636	1	0	1	0	0	0	63	0	6	0	0	0	0	0	0	0	0	0	0	0	0.9842	Bacteria;Firmicutes;Clostridia;Clostridiales;Ruminococcaceae;Incertae Sedis;uncultured bacterium	Bacteria	Firmicutes	Clostridia	Clostridiales	Ruminococcaceae	Incertae Sedis	uncultured bacterium
OTU637	0	0	0	1	0	0	7	1	12	14	1	4	11	10	0	0	0	0	0	10	0.9886	Bacteria;Firmicutes;Clostridia;Clostridiales;Ruminococcaceae;Incertae Sedis;uncultured bacterium	Bacteria	Firmicutes	Clostridia	Clostridiales	Ruminococcaceae	Incertae Sedis	uncultured bacterium
OTU646	0	0	0	0	0	0	0	0	0	0	0	0	0	0	68	0	0	0	0	0	0.9955	Bacteria;Firmicutes;Clostridia;Clostridiales;Lachnospiraceae;Incertae Sedis;uncultured bacterium	Bacteria	Firmicutes	Clostridia	Clostridiales	Lachnospiraceae	Incertae Sedis	uncultured bacterium
OTU652	0	0	0	0	0	9	0	0	0	0	0	0	0	0	56	0	0	0	0	0	0.9978	Bacteria;Firmicutes;Clostridia;Clostridiales;Lachnospiraceae;Incertae Sedis;uncultured bacterium	Bacteria	Firmicutes	Clostridia	Clostridiales	Lachnospiraceae	Incertae Sedis	uncultured bacterium
OTU669	0	0	0	0	0	0	0	0	23	0	22	0	0	6	7	0	0	0	0	0	0.991	Bacteria;Firmicutes;Clostridia;Clostridiales;Ruminococcaceae;Incertae Sedis;uncultured rumen bacterium	Bacteria	Firmicutes	Clostridia	Clostridiales	Ruminococcaceae	Incertae Sedis	uncultured rumen bacterium
OTU700	0	0	0	0	0	0	0	0	0	0	0	0	1	0	48	0	0	0	0	0	0.9909	Bacteria;Firmicutes;Clostridia;Clostridiales;Lachnospiraceae;Incertae Sedis;uncultured organism	Bacteria	Firmicutes	Clostridia	Clostridiales	Lachnospiraceae	Incertae Sedis	uncultured organism
OTU745	0	0	1	4	2	7	0	4	4	0	0	3	1	0	9	1	0	0	0	0	0.9503	Bacteria;Firmicutes;Clostridia;Clostridiales;Family XIII Incertae Sedis;Incertae Sedis;uncultured rumen bacterium	Bacteria	Firmicutes	Clostridia	Clostridiales	Family XIII Incertae Sedis	Incertae Sedis	uncultured rumen bacterium
OTU758	0	24	0	0	0	0	0	0	0	1	1	1	2	5	0	0	0	0	0	0	0.9886	Bacteria;Firmicutes;Clostridia;Clostridiales;Lachnospiraceae;Incertae Sedis;uncultured rumen bacterium	Bacteria	Firmicutes	Clostridia	Clostridiales	Lachnospiraceae	Incertae Sedis	uncultured rumen bacterium
OTU769	0	0	0	0	0	0	1	1	6	1	0	0	2	9	0	13	0	0	0	0	0.9932	Bacteria;Firmicutes;Clostridia;Clostridiales;Family XIII Incertae Sedis;Incertae Sedis;uncultured rumen bacterium	Bacteria	Firmicutes	Clostridia	Clostridiales	Family XIII Incertae Sedis	Incertae Sedis	uncultured rumen bacterium
OTU776	0	0	1	0	7	0	1	0	4	13	0	0	0	6	0	0	0	0	0	0	0.9616	Bacteria;Firmicutes;Clostridia;Clostridiales;Family XIII Incertae Sedis;Incertae Sedis;uncultured bacterium	Bacteria	Firmicutes	Clostridia	Clostridiales	Family XIII Incertae Sedis	Incertae Sedis	uncultured bacterium
OTU777	0	1	2	1	1	0	0	1	0	4	0	0	1	11	0	0	0	2	7	1	0.9909	Bacteria;Firmicutes;Clostridia;Clostridiales;Family XIII Incertae Sedis;Incertae Sedis;uncultured rumen bacterium	Bacteria	Firmicutes	Clostridia	Clostridiales	Family XIII Incertae Sedis	Incertae Sedis	uncultured rumen bacterium
OTU778	0	2	1	1	0	0	0	2	0	0	0	1	0	25	0	0	0	0	0	0	0.9614	Bacteria;Firmicutes;Clostridia;Clostridiales;Family XIII Incertae Sedis;Incertae Sedis;uncultured rumen bacterium	Bacteria	Firmicutes	Clostridia	Clostridiales	Family XIII Incertae Sedis	Incertae Sedis	uncultured rumen bacterium
OTU784	0	1	0	0	2	0	0	0	27	0	0	0	0	1	0	0	0	0	0	0	0.9932	Bacteria;Firmicutes;Clostridia;Clostridiales;Lachnospiraceae;Incertae Sedis;uncultured rumen bacterium	Bacteria	Firmicutes	Clostridia	Clostridiales	Lachnospiraceae	Incertae Sedis	uncultured rumen bacterium
OTU797	0	0	5	0	3	0	3	0	2	5	0	2	2	6	0	0	0	0	0	0	0.9864	Bacteria;Firmicutes;Clostridia;Clostridiales;Ruminococcaceae;Incertae Sedis;uncultured bacterium	Bacteria	Firmicutes	Clostridia	Clostridiales	Ruminococcaceae	Incertae Sedis	uncultured bacterium
OTU799	0	0	0	0	0	28	0	0	0	0	0	0	0	0	0	0	0	0	0	0	0.9909	Bacteria;Firmicutes;Clostridia;Clostridiales;Lachnospiraceae;Incertae Sedis;uncultured bacterium	Bacteria	Firmicutes	Clostridia	Clostridiales	Lachnospiraceae	Incertae Sedis	uncultured bacterium
OTU805	0	16	0	0	11	0	0	0	0	0	0	0	0	0	0	0	0	0	0	0	0.9909	Bacteria;Firmicutes;Clostridia;Clostridiales;Ruminococcaceae;Incertae Sedis;uncultured rumen bacterium	Bacteria	Firmicutes	Clostridia	Clostridiales	Ruminococcaceae	Incertae Sedis	uncultured rumen bacterium
OTU819	0	1	0	0	14	0	0	0	1	0	1	0	3	0	0	5	0	0	0	1	0.9909	Bacteria;Firmicutes;Clostridia;Clostridiales;Ruminococcaceae;Incertae Sedis;uncultured rumen bacterium	Bacteria	Firmicutes	Clostridia	Clostridiales	Ruminococcaceae	Incertae Sedis	uncultured rumen bacterium
OTU824	0	0	0	0	6	0	0	1	4	6	0	0	6	2	0	0	0	0	0	0	0.991	Bacteria;Firmicutes;Clostridia;Clostridiales;Family XIII Incertae Sedis;Incertae Sedis;uncultured rumen bacterium	Bacteria	Firmicutes	Clostridia	Clostridiales	Family XIII Incertae Sedis	Incertae Sedis	uncultured rumen bacterium
OTU827	0	0	3	0	1	0	1	2	2	7	0	1	1	5	0	0	0	0	1	1	0.9795	Bacteria;Firmicutes;Clostridia;Clostridiales;Family XIII Incertae Sedis;Incertae Sedis;uncultured bacterium	Bacteria	Firmicutes	Clostridia	Clostridiales	Family XIII Incertae Sedis	Incertae Sedis	uncultured bacterium
OTU844	0	11	0	2	0	0	2	0	0	2	0	0	0	0	0	0	0	2	3	0	0.9682	Bacteria;Firmicutes;Clostridia;Clostridiales;Lachnospiraceae;Incertae Sedis;uncultured bacterium	Bacteria	Firmicutes	Clostridia	Clostridiales	Lachnospiraceae	Incertae Sedis	uncultured bacterium
OTU860	0	0	0	0	0	21	0	0	0	0	0	0	0	0	0	0	0	0	0	0	0.9886	Bacteria;Firmicutes;Clostridia;Clostridiales;Lachnospiraceae;Incertae Sedis;uncultured bacterium	Bacteria	Firmicutes	Clostridia	Clostridiales	Lachnospiraceae	Incertae Sedis	uncultured bacterium
OTU893	0	0	0	13	0	0	0	0	0	0	0	3	0	0	0	0	0	0	0	0	0.991	Bacteria;Firmicutes;Clostridia;Clostridiales;Ruminococcaceae;Incertae Sedis;uncultured bacterium	Bacteria	Firmicutes	Clostridia	Clostridiales	Ruminococcaceae	Incertae Sedis	uncultured bacterium
OTU894	0	3	0	1	0	0	3	0	2	0	0	0	1	3	0	1	0	1	0	1	0.9887	Bacteria;Firmicutes;Clostridia;Clostridiales;Family XIII Incertae Sedis;Incertae Sedis;uncultured bacterium	Bacteria	Firmicutes	Clostridia	Clostridiales	Family XIII Incertae Sedis	Incertae Sedis	uncultured bacterium
OTU929	0	5	0	0	0	0	0	2	1	0	0	0	4	0	0	0	0	0	1	0	0.9865	Bacteria;Firmicutes;Clostridia;Clostridiales;Family XIII Incertae Sedis;Incertae Sedis;uncultured bacterium	Bacteria	Firmicutes	Clostridia	Clostridiales	Family XIII Incertae Sedis	Incertae Sedis	uncultured bacterium
OTU660	0	0	0	0	0	4	1	0	0	0	0	0	0	0	56	0	0	0	0	0	0.9935	Bacteria;Proteobacteria;Gammaproteobacteria;Enterobacteriales;Enterobacteriaceae;Klebsiella;Klebsiella pneumoniae subsp. pneumoniae MGH 78578	Bacteria	Proteobacteria	Gammaproteobacteria	Enterobacteriales	Enterobacteriaceae	Klebsiella	Klebsiella pneumoniae subsp. pneumoniae MGH 78578
OTU837	0	0	0	0	0	0	0	0	0	0	0	0	0	0	23	0	0	0	0	0	0.9909	Bacteria;Firmicutes;Clostridia;Clostridiales;Lachnospiraceae;Lachnospira;uncultured bacterium	Bacteria	Firmicutes	Clostridia	Clostridiales	Lachnospiraceae	Lachnospira	uncultured bacterium
OTU165	4	564	4	0	0	176	0	1	1	0	6	0	12	34	1957	9	0	1	1	0	0.9914	Bacteria;Firmicutes;Bacilli;Lactobacillales;Lactobacillaceae;Lactobacillus;uncultured bacterium	Bacteria	Firmicutes	Bacilli	Lactobacillales	Lactobacillaceae	Lactobacillus	uncultured bacterium
OTU473	18	0	0	0	0	10	0	0	0	0	0	0	0	0	143	0	0	0	0	0	0.9957	Bacteria;Firmicutes;Bacilli;Lactobacillales;Lactobacillaceae;Lactobacillus;uncultured bacterium	Bacteria	Firmicutes	Bacilli	Lactobacillales	Lactobacillaceae	Lactobacillus	uncultured bacterium
OTU801	2	0	0	0	0	3	0	0	0	0	0	0	0	0	22	0	0	0	0	0	0.9935	Bacteria;Firmicutes;Bacilli;Lactobacillales;Lactobacillaceae;Lactobacillus;uncultured bacterium	Bacteria	Firmicutes	Bacilli	Lactobacillales	Lactobacillaceae	Lactobacillus	uncultured bacterium
OTU875	0	0	0	0	0	0	0	0	0	0	0	0	0	0	18	0	0	0	0	0	0.9914	Bacteria;Firmicutes;Bacilli;Lactobacillales;Lactobacillaceae;Lactobacillus;Lactobacillus ingluviei	Bacteria	Firmicutes	Bacilli	Lactobacillales	Lactobacillaceae	Lactobacillus	Lactobacillus ingluviei
OTU958	0	0	0	11	0	0	0	0	0	0	0	0	0	0	0	0	0	0	0	0	0.9913	Bacteria;Bacteroidetes;Flavobacteria;Flavobacteriales;Flavobacteriaceae;Leeuwenhoekiella;Cytophaga sp. JL-S6	Bacteria	Bacteroidetes	Flavobacteria	Flavobacteriales	Flavobacteriaceae	Leeuwenhoekiella	Cytophaga sp. JL-S6
OTU984	0	0	0	0	0	0	0	2	0	0	4	0	0	0	0	0	0	0	4	0	0.9933	Bacteria;Actinobacteria;Actinobacteria;Micrococcales;Microbacteriaceae;Leucobacter;Leucobacter sp. A23	Bacteria	Actinobacteria	Actinobacteria	Micrococcales	Microbacteriaceae	Leucobacter	Leucobacter sp. A23
OTU882	1	3	0	0	2	0	0	0	5	0	0	0	0	0	5	1	0	0	0	0	0.9892	Bacteria;Proteobacteria;Gammaproteobacteria;Pasteurellales;Pasteurellaceae;Mannheimia;Mannheimia glucosida	Bacteria	Proteobacteria	Gammaproteobacteria	Pasteurellales	Pasteurellaceae	Mannheimia	Mannheimia glucosida
OTU356	2	105	27	2	3	0	2	13	12	131	10	4	38	19	1	4	12	38	6	21	0.9908	Bacteria;Firmicutes;Clostridia;Clostridiales;Lachnospiraceae;Marvinbryantia;uncultured bacterium	Bacteria	Firmicutes	Clostridia	Clostridiales	Lachnospiraceae	Marvinbryantia	uncultured bacterium
OTU476	1	1	7	1	23	0	0	1	16	52	0	0	41	21	0	3	0	2	0	1	0.9727	Bacteria;Firmicutes;Clostridia;Clostridiales;Lachnospiraceae;Marvinbryantia;uncultured bacterium	Bacteria	Firmicutes	Clostridia	Clostridiales	Lachnospiraceae	Marvinbryantia	uncultured bacterium
OTU477	0	0	10	10	0	0	2	5	0	2	1	0	32	3	0	0	4	21	70	10	0.9682	Bacteria;Firmicutes;Clostridia;Clostridiales;Lachnospiraceae;Marvinbryantia;uncultured bacterium	Bacteria	Firmicutes	Clostridia	Clostridiales	Lachnospiraceae	Marvinbryantia	uncultured bacterium
OTU503	1	9	2	0	2	0	1	1	1	23	43	0	25	14	0	9	7	4	0	7	0.9909	Bacteria;Firmicutes;Clostridia;Clostridiales;Lachnospiraceae;Marvinbryantia;uncultured rumen bacterium	Bacteria	Firmicutes	Clostridia	Clostridiales	Lachnospiraceae	Marvinbryantia	uncultured rumen bacterium
OTU514	0	0	3	0	0	0	1	0	7	123	0	0	1	1	0	0	0	0	0	4	0.9886	Bacteria;Firmicutes;Clostridia;Clostridiales;Lachnospiraceae;Marvinbryantia;uncultured bacterium	Bacteria	Firmicutes	Clostridia	Clostridiales	Lachnospiraceae	Marvinbryantia	uncultured bacterium
OTU663	1	8	0	1	0	0	2	0	1	14	5	0	5	0	0	0	19	1	0	4	0.9501	Bacteria;Firmicutes;Clostridia;Clostridiales;Lachnospiraceae;Marvinbryantia;uncultured rumen bacterium	Bacteria	Firmicutes	Clostridia	Clostridiales	Lachnospiraceae	Marvinbryantia	uncultured rumen bacterium
OTU720	1	21	0	0	1	0	1	0	0	1	2	0	7	1	0	1	0	1	0	4	0.9909	Bacteria;Firmicutes;Clostridia;Clostridiales;Lachnospiraceae;Marvinbryantia;uncultured bacterium	Bacteria	Firmicutes	Clostridia	Clostridiales	Lachnospiraceae	Marvinbryantia	uncultured bacterium
OTU740	3	0	2	2	1	0	1	6	2	1	0	1	7	1	0	0	1	1	3	5	0.9727	Bacteria;Firmicutes;Clostridia;Clostridiales;Lachnospiraceae;Marvinbryantia;uncultured bacterium	Bacteria	Firmicutes	Clostridia	Clostridiales	Lachnospiraceae	Marvinbryantia	uncultured bacterium
OTU806	0	11	2	1	0	0	0	0	0	4	1	0	3	3	0	0	0	2	0	0	0.975	Bacteria;Firmicutes;Clostridia;Clostridiales;Lachnospiraceae;Marvinbryantia;uncultured bacterium	Bacteria	Firmicutes	Clostridia	Clostridiales	Lachnospiraceae	Marvinbryantia	uncultured bacterium
OTU842	0	1	0	0	0	0	0	0	21	0	0	0	0	0	0	0	0	0	0	0	0.9955	Bacteria;Firmicutes;Clostridia;Clostridiales;Lachnospiraceae;Marvinbryantia;uncultured rumen bacterium	Bacteria	Firmicutes	Clostridia	Clostridiales	Lachnospiraceae	Marvinbryantia	uncultured rumen bacterium
OTU879	1	0	3	1	2	0	0	0	2	2	0	1	2	3	0	0	0	1	0	0	0.9591	Bacteria;Firmicutes;Clostridia;Clostridiales;Lachnospiraceae;Marvinbryantia;uncultured bacterium	Bacteria	Firmicutes	Clostridia	Clostridiales	Lachnospiraceae	Marvinbryantia	uncultured bacterium
OTU908	0	1	0	5	0	0	1	1	0	1	0	1	2	0	0	0	0	0	0	3	0.9523	Bacteria;Firmicutes;Clostridia;Clostridiales;Lachnospiraceae;Marvinbryantia;uncultured bacterium	Bacteria	Firmicutes	Clostridia	Clostridiales	Lachnospiraceae	Marvinbryantia	uncultured bacterium
OTU74	0	0	2	0	2	1070	3	0	0	0	2	0	17	2	7179	0	0	0	0	0	0.9956	Bacteria;Firmicutes;Negativicutes;Selenomonadales;Veillonellaceae;Megasphaera;uncultured organism	Bacteria	Firmicutes	Negativicutes	Selenomonadales	Veillonellaceae	Megasphaera	uncultured organism
OTU485	1	19	14	11	5	0	12	55	0	5	0	4	6	10	2	0	0	0	17	2	0.9929	Archaea;Euryarchaeota;Methanobacteria;Methanobacteriales;Methanobacteriaceae;Methanobrevibacter;uncultured archaeon	Archaea	Euryarchaeota	Methanobacteria	Methanobacteriales	Methanobacteriaceae	Methanobrevibacter	uncultured archaeon
OTU779	0	1	0	3	0	0	0	0	0	15	0	0	2	0	0	1	2	0	0	8	0.9906	Archaea;Euryarchaeota;Methanobacteria;Methanobacteriales;Methanobacteriaceae;Methanobrevibacter;uncultured archaeon	Archaea	Euryarchaeota	Methanobacteria	Methanobacteriales	Methanobacteriaceae	Methanobrevibacter	uncultured archaeon
OTU232	0	4	106	112	5	1	63	93	106	47	1	102	25	259	1	1	85	57	33	49	0.9977	Bacteria;Firmicutes;Clostridia;Clostridiales;Family XIII Incertae Sedis;Mogibacterium;uncultured bacterium	Bacteria	Firmicutes	Clostridia	Clostridiales	Family XIII Incertae Sedis	Mogibacterium	uncultured bacterium
OTU301	13	48	24	10	19	0	21	14	34	38	21	9	39	201	8	103	11	31	16	20	0.9842	Bacteria;Firmicutes;Clostridia;Clostridiales;Family XIII Incertae Sedis;Mogibacterium;uncultured rumen bacterium	Bacteria	Firmicutes	Clostridia	Clostridiales	Family XIII Incertae Sedis	Mogibacterium	uncultured rumen bacterium
OTU883	0	2	1	0	0	0	0	0	0	0	0	0	0	2	12	0	0	0	0	0	0.9742	Bacteria;Proteobacteria;Gammaproteobacteria;Pseudomonadales;Moraxellaceae;Moraxella;Moraxella ovis	Bacteria	Proteobacteria	Gammaproteobacteria	Pseudomonadales	Moraxellaceae	Moraxella	Moraxella ovis
OTU898	0	3	0	0	0	0	0	0	1	0	0	0	1	2	5	2	1	0	0	0	0.9957	Bacteria;Proteobacteria;Gammaproteobacteria;Pseudomonadales;Moraxellaceae;Moraxella;Moraxella oblonga	Bacteria	Proteobacteria	Gammaproteobacteria	Pseudomonadales	Moraxellaceae	Moraxella	Moraxella oblonga
OTU77	166	327	290	236	53	3	99	411	188	463	161	76	996	276	0	380	697	1274	1310	426	0.9887	Bacteria;Firmicutes;Clostridia;Clostridiales;Lachnospiraceae;Moryella;uncultured bacterium	Bacteria	Firmicutes	Clostridia	Clostridiales	Lachnospiraceae	Moryella	uncultured bacterium
OTU163	19	161	61	70	36	6	377	265	47	73	52	215	180	98	17	70	610	130	33	274	0.9651	Bacteria;Firmicutes;Clostridia;Clostridiales;Lachnospiraceae;Moryella;uncultured bacterium	Bacteria	Firmicutes	Clostridia	Clostridiales	Lachnospiraceae	Moryella	uncultured bacterium
OTU814	0	0	0	26	0	0	0	0	0	0	0	0	0	0	0	0	0	0	0	0	0.9739	Bacteria;Bacteroidetes;Flavobacteria;Flavobacteriales;Flavobacteriaceae;Nonlabens;Nonlabens spongiae	Bacteria	Bacteroidetes	Flavobacteria	Flavobacteriales	Flavobacteriaceae	Nonlabens	Nonlabens spongiae
OTU686	0	45	0	0	0	0	0	0	0	5	0	0	0	1	0	0	0	0	0	1	0.9798	Bacteria;Actinobacteria;Coriobacteriia;Coriobacteriales;Coriobacteriaceae;Olsenella sp. oral taxon 809 str. F0356	Bacteria	Actinobacteria	Coriobacteriia	Coriobacteriales	Coriobacteriaceae	Olsenella sp. oral taxon 809 str. F0356
OTU258	19	98	60	47	23	10	60	36	26	68	17	17	67	94	61	26	39	61	62	39	0.9907	Bacteria;Firmicutes;Clostridia;Clostridiales;Lachnospiraceae;Oribacterium;uncultured rumen bacterium	Bacteria	Firmicutes	Clostridia	Clostridiales	Lachnospiraceae	Oribacterium	uncultured rumen bacterium
OTU430	2	14	7	14	2	3	20	16	15	12	3	8	15	13	10	2	24	10	20	23	0.9886	Bacteria;Firmicutes;Clostridia;Clostridiales;Lachnospiraceae;Oribacterium;uncultured bacterium	Bacteria	Firmicutes	Clostridia	Clostridiales	Lachnospiraceae	Oribacterium	uncultured bacterium
OTU524	1	15	5	2	1	0	22	6	2	16	1	3	12	4	0	4	11	6	3	17	0.9386	Bacteria;Firmicutes;Clostridia;Clostridiales;Lachnospiraceae;Oribacterium;uncultured Lachnospiraceae bacterium	Bacteria	Firmicutes	Clostridia	Clostridiales	Lachnospiraceae	Oribacterium	uncultured Lachnospiraceae bacterium
OTU588	1	2	4	4	3	1	11	6	8	2	1	3	3	4	24	0	6	8	1	1	0.9932	Bacteria;Firmicutes;Clostridia;Clostridiales;Lachnospiraceae;Oribacterium;uncultured bacterium	Bacteria	Firmicutes	Clostridia	Clostridiales	Lachnospiraceae	Oribacterium	uncultured bacterium
OTU694	0	2	0	6	4	1	7	2	2	5	0	1	0	2	2	0	4	9	1	2	0.9409	Bacteria;Firmicutes;Clostridia;Clostridiales;Lachnospiraceae;Oribacterium;uncultured bacterium	Bacteria	Firmicutes	Clostridia	Clostridiales	Lachnospiraceae	Oribacterium	uncultured bacterium
OTU702	0	0	0	13	0	6	7	4	8	5	0	4	0	1	1	0	0	0	0	0	0.9932	Bacteria;Firmicutes;Clostridia;Clostridiales;Lachnospiraceae;Oribacterium;uncultured rumen bacterium 4C28d-13	Bacteria	Firmicutes	Clostridia	Clostridiales	Lachnospiraceae	Oribacterium	uncultured rumen bacterium 4C28d-13
OTU713	0	0	0	0	2	1	0	0	1	0	0	0	0	0	38	0	0	1	0	0	0.9932	Bacteria;Firmicutes;Clostridia;Clostridiales;Ruminococcaceae;Oscillibacter;uncultured bacterium	Bacteria	Firmicutes	Clostridia	Clostridiales	Ruminococcaceae	Oscillibacter	uncultured bacterium
OTU228	1	5	3	12	617	9	97	1	103	13	7	49	104	13	141	2	20	1	9	0	0.9706	Bacteria;Firmicutes;Clostridia;Clostridiales;Ruminococcaceae;Oscillospira;uncultured rumen bacterium	Bacteria	Firmicutes	Clostridia	Clostridiales	Ruminococcaceae	Oscillospira	uncultured rumen bacterium
OTU690	0	0	17	0	0	0	34	0	0	0	0	0	0	0	0	0	0	0	0	0	0.9774	Bacteria;Firmicutes;Clostridia;Clostridiales;Ruminococcaceae;Oscillospira;Oscillospira guilliermondii	Bacteria	Firmicutes	Clostridia	Clostridiales	Ruminococcaceae	Oscillospira	Oscillospira guilliermondii
OTU420	6	0	24	0	25	1	0	11	26	13	1	1	32	26	0	0	16	9	0	62	0.9957	Bacteria;Planctomycetes;Planctomycetacia;Planctomycetales;Planctomycetaceae;p-1088-a5 gut group;uncultured rumen bacterium	Bacteria	Planctomycetes	Planctomycetacia	Planctomycetales	Planctomycetaceae	p-1088-a5 gut group	uncultured rumen bacterium
OTU432	0	0	2	92	4	0	26	53	0	4	0	11	1	0	0	1	12	0	0	22	0.9935	Bacteria;Planctomycetes;Planctomycetacia;Planctomycetales;Planctomycetaceae;p-1088-a5 gut group;uncultured bacterium	Bacteria	Planctomycetes	Planctomycetacia	Planctomycetales	Planctomycetaceae	p-1088-a5 gut group	uncultured bacterium
OTU751	0	0	32	2	1	0	0	0	0	0	0	0	0	0	0	0	0	0	0	0	0.9955	Bacteria;Firmicutes;Clostridia;Clostridiales;Ruminococcaceae;Papillibacter;uncultured rumen bacterium	Bacteria	Firmicutes	Clostridia	Clostridiales	Ruminococcaceae	Papillibacter	uncultured rumen bacterium
OTU391	0	0	0	0	0	8	0	0	0	0	0	0	1	0	319	0	0	0	0	0	0.9933	Bacteria;Bacteroidetes;Bacteroidia;Bacteroidales;Porphyromonadaceae;Parabacteroides;Parabacteroides distasonis ATCC 8503	Bacteria	Bacteroidetes	Bacteroidia	Bacteroidales	Porphyromonadaceae	Parabacteroides	Parabacteroides distasonis ATCC 8503
OTU294	0	0	0	0	0	204	0	0	0	0	0	0	1	0	542	0	0	1	0	0	0.9913	Bacteria;Proteobacteria;Betaproteobacteria;Burkholderiales;Alcaligenaceae;Parasutterella;uncultured organism	Bacteria	Proteobacteria	Betaproteobacteria	Burkholderiales	Alcaligenaceae	Parasutterella	uncultured organism
OTU160	150	94	180	62	339	4	92	0	201	97	218	34	180	621	16	375	0	82	136	17	0.989	Bacteria;Bacteroidetes;Bacteroidia;Bacteroidales;Family Incertae Sedis;Phocaeicola;uncultured bacterium	Bacteria	Bacteroidetes	Bacteroidia	Bacteroidales	Family Incertae Sedis	Phocaeicola	uncultured bacterium
OTU234	14	70	53	11	19	30	0	3	45	35	38	3	141	111	240	48	48	1	3	227	0.85	Bacteria;Planctomycetes;Planctomycetacia;Planctomycetales;Planctomycetaceae;Pirellula;uncultured bacterium	Bacteria	Planctomycetes	Planctomycetacia	Planctomycetales	Planctomycetaceae	Pirellula	uncultured bacterium
OTU369	0	9	0	5	0	34	27	16	0	2	0	1	0	0	0	0	0	246	47	0	0.9891	Bacteria;Bacteroidetes;Bacteroidia;Bacteroidales;Prevotellaceae;Prevotella;unidentified rumen bacterium RFN40	Bacteria	Bacteroidetes	Bacteroidia	Bacteroidales	Prevotellaceae	Prevotella	unidentified rumen bacterium RFN40
OTU98	401	12	2	0	611	56	1	0	262	906	1	0	53	1	3178	7	217	0	0	1	0.8766	Bacteria;Bacteroidetes;Bacteroidia;Bacteroidales;Prevotellaceae;Prevotella;uncultured bacterium	Bacteria	Bacteroidetes	Bacteroidia	Bacteroidales	Prevotellaceae	Prevotella	uncultured bacterium
OTU116	142	89	348	162	206	643	37	39	75	230	185	40	159	1271	601	123	51	33	113	158	0.9957	Bacteria;Bacteroidetes;Bacteroidia;Bacteroidales;Prevotellaceae;Prevotella;uncultured bacterium	Bacteria	Bacteroidetes	Bacteroidia	Bacteroidales	Prevotellaceae	Prevotella	uncultured bacterium
OTU169	0	0	1	717	1	249	485	74	1	0	0	179	6	0	0	0	1	865	12	15	0.989	Bacteria;Bacteroidetes;Bacteroidia;Bacteroidales;Prevotellaceae;Prevotella;uncultured rumen bacterium	Bacteria	Bacteroidetes	Bacteroidia	Bacteroidales	Prevotellaceae	Prevotella	uncultured rumen bacterium
OTU194	4	164	67	1	197	0	0	0	149	200	201	0	1	635	52	223	0	1	0	2	0.9892	Bacteria;Bacteroidetes;Bacteroidia;Bacteroidales;Prevotellaceae;Prevotella;uncultured bacterium	Bacteria	Bacteroidetes	Bacteroidia	Bacteroidales	Prevotellaceae	Prevotella	uncultured bacterium
OTU122	264	225	224	0	24	21	0	0	114	13	387	14	62	470	1649	355	4	15	20	504	0.9805	Bacteria;Bacteroidetes;Bacteroidia;Bacteroidales;Prevotellaceae;Prevotella;uncultured bacterium	Bacteria	Bacteroidetes	Bacteroidia	Bacteroidales	Prevotellaceae	Prevotella	uncultured bacterium
OTU29	24	1107	238	1	423	2	2	1	735	4258	2230	0	3702	6998	1	1086	1	3	1	1509	0.9827	Bacteria;Bacteroidetes;Bacteroidia;Bacteroidales;Prevotellaceae;Prevotella;uncultured bacterium	Bacteria	Bacteroidetes	Bacteroidia	Bacteroidales	Prevotellaceae	Prevotella	uncultured bacterium
OTU86	203	57	358	403	343	653	53	292	880	119	103	47	321	63	1266	17	962	89	3	372	0.9822	Bacteria;Bacteroidetes;Bacteroidia;Bacteroidales;Prevotellaceae;Prevotella;uncultured bacterium	Bacteria	Bacteroidetes	Bacteroidia	Bacteroidales	Prevotellaceae	Prevotella	uncultured bacterium
OTU862	1	0	1	10	0	0	0	0	0	0	2	0	0	0	1	1	3	0	0	1	0.9891	Bacteria;Bacteroidetes;Bacteroidia;Bacteroidales;Prevotellaceae;Prevotella;uncultured rumen bacterium	Bacteria	Bacteroidetes	Bacteroidia	Bacteroidales	Prevotellaceae	Prevotella	uncultured rumen bacterium
OTU4	5	36	50	8	9	7	5	7	19	8921	13106	907	39252	25990	4541	24544	24324	13863	38	13206	0.9569	Bacteria;Bacteroidetes;Bacteroidia;Bacteroidales;Prevotellaceae;Prevotella;uncultured rumen bacterium	Bacteria	Bacteroidetes	Bacteroidia	Bacteroidales	Prevotellaceae	Prevotella	uncultured rumen bacterium
OTU5	905	622	261	1081	245	22681	69	1993	251	478	2641	156	1781	543	87669	992	1236	2703	235	2129	0.9978	Bacteria;Bacteroidetes;Bacteroidia;Bacteroidales;Prevotellaceae;Prevotella;Prevotella ruminicola	Bacteria	Bacteroidetes	Bacteroidia	Bacteroidales	Prevotellaceae	Prevotella	Prevotella ruminicola
OTU7	2256	162	750	69	16	6	4	3	1488	2817	5786	6621	16052	22394	45	25825	5351	25	22	5912	0.987	Bacteria;Bacteroidetes;Bacteroidia;Bacteroidales;Prevotellaceae;Prevotella;unidentified rumen bacterium RF40	Bacteria	Bacteroidetes	Bacteroidia	Bacteroidales	Prevotellaceae	Prevotella	unidentified rumen bacterium RF40
OTU8	326	378	385	6559	6773	32002	424	655	639	1601	8	2554	2441	95	2022	1328	4526	12501	329	499	0.9911	Bacteria;Bacteroidetes;Bacteroidia;Bacteroidales;Prevotellaceae;Prevotella;uncultured rumen bacterium	Bacteria	Bacteroidetes	Bacteroidia	Bacteroidales	Prevotellaceae	Prevotella	uncultured rumen bacterium
OTU10	527	614	200	5722	4115	488	476	305	1583	301	7	884	3462	4536	423	227	8209	227	34385	354	0.9739	Bacteria;Bacteroidetes;Bacteroidia;Bacteroidales;Prevotellaceae;Prevotella;uncultured rumen bacterium	Bacteria	Bacteroidetes	Bacteroidia	Bacteroidales	Prevotellaceae	Prevotella	uncultured rumen bacterium
OTU11	4327	11088	9155	1652	6335	923	3899	8191	6	12	5	2586	91	1039	8941	24	10	10	303	1812	0.9892	Bacteria;Bacteroidetes;Bacteroidia;Bacteroidales;Prevotellaceae;Prevotella;uncultured rumen bacterium	Bacteria	Bacteroidetes	Bacteroidia	Bacteroidales	Prevotellaceae	Prevotella	uncultured rumen bacterium
OTU12	4	13	9	14	3	1	1	4	3	2994	4655	339	13511	9047	1526	8486	8382	4753	34	4411	0.9806	Bacteria;Bacteroidetes;Bacteroidia;Bacteroidales;Prevotellaceae;Prevotella;uncultured rumen bacterium	Bacteria	Bacteroidetes	Bacteroidia	Bacteroidales	Prevotellaceae	Prevotella	uncultured rumen bacterium
OTU14	1175	2683	783	3579	20	199	2795	2880	4720	1331	3125	1711	3316	10855	127	2670	5642	2423	2747	3392	0.9868	Bacteria;Bacteroidetes;Bacteroidia;Bacteroidales;Prevotellaceae;Prevotella;unidentified rumen bacterium 12-130	Bacteria	Bacteroidetes	Bacteroidia	Bacteroidales	Prevotellaceae	Prevotella	unidentified rumen bacterium 12-130
OTU15	1115	2463	733	3498	21	166	2769	2667	4626	1226	2979	1584	3273	10673	132	2506	5439	2350	2515	3238	0.9667	Bacteria;Bacteroidetes;Bacteroidia;Bacteroidales;Prevotellaceae;Prevotella;unidentified rumen bacterium 12-130	Bacteria	Bacteroidetes	Bacteroidia	Bacteroidales	Prevotellaceae	Prevotella	unidentified rumen bacterium 12-130
OTU16	1509	230	185	7181	517	2314	1177	592	922	16	1969	1	352	9294	5264	10144	3	9007	13	2854	0.9956	Bacteria;Bacteroidetes;Bacteroidia;Bacteroidales;Prevotellaceae;Prevotella;uncultured rumen bacterium	Bacteria	Bacteroidetes	Bacteroidia	Bacteroidales	Prevotellaceae	Prevotella	uncultured rumen bacterium
OTU17	151	3	21	370	95	1961	561	2342	1	185	3	16	118	389	20361	41	9817	5306	99	297	0.9956	Bacteria;Bacteroidetes;Bacteroidia;Bacteroidales;Prevotellaceae;Prevotella;uncultured bacterium	Bacteria	Bacteroidetes	Bacteroidia	Bacteroidales	Prevotellaceae	Prevotella	uncultured bacterium
OTU22	1382	225	6721	2	8289	6389	3	7	154	5867	2	0	1	1	0	1	2	6	0	2	0.9783	Bacteria;Bacteroidetes;Bacteroidia;Bacteroidales;Prevotellaceae;Prevotella;unidentified rumen bacterium RFN19	Bacteria	Bacteroidetes	Bacteroidia	Bacteroidales	Prevotellaceae	Prevotella	unidentified rumen bacterium RFN19
OTU24	0	671	48	1	2420	2	8740	41	127	483	2228	30	266	5422	3744	2710	413	722	166	99	0.9957	Bacteria;Bacteroidetes;Bacteroidia;Bacteroidales;Prevotellaceae;Prevotella;uncultured bacterium	Bacteria	Bacteroidetes	Bacteroidia	Bacteroidales	Prevotellaceae	Prevotella	uncultured bacterium
OTU37	153	517	1192	2019	1901	168	1172	1185	1325	1660	23	846	752	727	288	40	1012	724	1205	911	0.9978	Bacteria;Bacteroidetes;Bacteroidia;Bacteroidales;Prevotellaceae;Prevotella;uncultured rumen bacterium	Bacteria	Bacteroidetes	Bacteroidia	Bacteroidales	Prevotellaceae	Prevotella	uncultured rumen bacterium
OTU41	1	2	0	0	0	0	0	0	2	0	6	0	3	135	6	57	15343	2	3	0	0.9783	Bacteria;Bacteroidetes;Bacteroidia;Bacteroidales;Prevotellaceae;Prevotella;uncultured bacterium	Bacteria	Bacteroidetes	Bacteroidia	Bacteroidales	Prevotellaceae	Prevotella	uncultured bacterium
OTU43	114	134	701	4103	126	509	498	1530	772	372	135	164	6	1530	534	470	82	894	40	2113	0.9525	Bacteria;Bacteroidetes;Bacteroidia;Bacteroidales;Prevotellaceae;Prevotella;unidentified rumen bacterium RFN1	Bacteria	Bacteroidetes	Bacteroidia	Bacteroidales	Prevotellaceae	Prevotella	unidentified rumen bacterium RFN1
OTU53	551	8	6289	1550	1266	33	2	651	326	4	2	2031	0	0	3	0	3	2	39	1	0.9912	Bacteria;Bacteroidetes;Bacteroidia;Bacteroidales;Prevotellaceae;Prevotella;uncultured rumen bacterium	Bacteria	Bacteroidetes	Bacteroidia	Bacteroidales	Prevotellaceae	Prevotella	uncultured rumen bacterium
OTU59	207	16	110	832	2310	331	239	1536	201	1744	15	135	435	348	6	9	1917	179	291	149	0.9667	Bacteria;Bacteroidetes;Bacteroidia;Bacteroidales;Prevotellaceae;Prevotella;uncultured bacterium	Bacteria	Bacteroidetes	Bacteroidia	Bacteroidales	Prevotellaceae	Prevotella	uncultured bacterium
OTU70	1	274	4702	765	1240	58	1	1983	0	0	2	0	9	53	64	2	1	1	1	2	0.9371	Bacteria;Bacteroidetes;Bacteroidia;Bacteroidales;Prevotellaceae;Prevotella;uncultured bacterium	Bacteria	Bacteroidetes	Bacteroidia	Bacteroidales	Prevotellaceae	Prevotella	uncultured bacterium
OTU71	41	16	151	109	170	144	1309	14	259	23	466	189	158	500	117	128	4	592	4542	1	0.9913	Bacteria;Bacteroidetes;Bacteroidia;Bacteroidales;Prevotellaceae;Prevotella;uncultured bacterium	Bacteria	Bacteroidetes	Bacteroidia	Bacteroidales	Prevotellaceae	Prevotella	uncultured bacterium
OTU76	928	203	6105	407	230	13	1	0	155	2	0	0	1	0	2	0	0	2	0	0	0.9913	Bacteria;Bacteroidetes;Bacteroidia;Bacteroidales;Prevotellaceae;Prevotella;uncultured bacterium	Bacteria	Bacteroidetes	Bacteroidia	Bacteroidales	Prevotellaceae	Prevotella	uncultured bacterium
OTU80	42	344	1466	0	1467	3	22	447	1884	1	3	1687	0	0	2	0	1	0	0	3	0.946	Bacteria;Bacteroidetes;Bacteroidia;Bacteroidales;Prevotellaceae;Prevotella;uncultured bacterium	Bacteria	Bacteroidetes	Bacteroidia	Bacteroidales	Prevotellaceae	Prevotella	uncultured bacterium
OTU83	111	45	632	1286	108	170	183	501	360	200	176	71	9	1399	488	203	74	263	14	705	0.9516	Bacteria;Bacteroidetes;Bacteroidia;Bacteroidales;Prevotellaceae;Prevotella;uncultured bacterium	Bacteria	Bacteroidetes	Bacteroidia	Bacteroidales	Prevotellaceae	Prevotella	uncultured bacterium
OTU107	0	0	2	34	0	0	1	1	1858	2	0	3074	0	0	1	0	0	0	0	88	0.9604	Bacteria;Bacteroidetes;Bacteroidia;Bacteroidales;Prevotellaceae;Prevotella;uncultured bacterium	Bacteria	Bacteroidetes	Bacteroidia	Bacteroidales	Prevotellaceae	Prevotella	uncultured bacterium
OTU119	1	0	12	110	0	14	2	5	158	3746	0	415	0	1	0	0	0	6	0	1	0.9848	Bacteria;Bacteroidetes;Bacteroidia;Bacteroidales;Prevotellaceae;Prevotella;uncultured rumen bacterium	Bacteria	Bacteroidetes	Bacteroidia	Bacteroidales	Prevotellaceae	Prevotella	uncultured rumen bacterium
OTU120	95	162	11	17	527	514	53	19	128	222	438	22	101	434	425	306	289	150	350	127	0.9468	Bacteria;Bacteroidetes;Bacteroidia;Bacteroidales;Prevotellaceae;Prevotella;uncultured bacterium	Bacteria	Bacteroidetes	Bacteroidia	Bacteroidales	Prevotellaceae	Prevotella	uncultured bacterium
OTU126	0	0	0	0	0	0	0	0	3475	170	0	487	1	0	0	1	0	0	1	2	0.987	Bacteria;Bacteroidetes;Bacteroidia;Bacteroidales;Prevotellaceae;Prevotella;uncultured bacterium	Bacteria	Bacteroidetes	Bacteroidia	Bacteroidales	Prevotellaceae	Prevotella	uncultured bacterium
OTU132	1359	3	11	0	2307	3	0	1	0	3	0	133	0	1	1	0	0	0	0	0	0.9579	Bacteria;Bacteroidetes;Bacteroidia;Bacteroidales;Prevotellaceae;Prevotella;uncultured bacterium	Bacteria	Bacteroidetes	Bacteroidia	Bacteroidales	Prevotellaceae	Prevotella	uncultured bacterium
OTU146	0	120	1617	265	424	16	0	648	0	0	0	0	3	27	26	0	1	1	0	1	0.9495	Bacteria;Bacteroidetes;Bacteroidia;Bacteroidales;Prevotellaceae;Prevotella;unidentified rumen bacterium RFN89	Bacteria	Bacteroidetes	Bacteroidia	Bacteroidales	Prevotellaceae	Prevotella	unidentified rumen bacterium RFN89
OTU147	0	0	5	71	0	0	1	27	2	0	4	17	2008	121	1	147	70	2	0	652	0.9538	Bacteria;Bacteroidetes;Bacteroidia;Bacteroidales;Prevotellaceae;Prevotella;uncultured rumen bacterium	Bacteria	Bacteroidetes	Bacteroidia	Bacteroidales	Prevotellaceae	Prevotella	uncultured rumen bacterium
OTU148	1	10	1	0	0	1	126	1	0	0	0	0	1	0	0	1	0	15	0	2947	0.9631	Bacteria;Bacteroidetes;Bacteroidia;Bacteroidales;Prevotellaceae;Prevotella;uncultured rumen bacterium	Bacteria	Bacteroidetes	Bacteroidia	Bacteroidales	Prevotellaceae	Prevotella	uncultured rumen bacterium
OTU156	60	110	488	0	155	0	0	0	715	0	0	1073	0	0	0	0	259	0	0	91	0.9473	Bacteria;Bacteroidetes;Bacteroidia;Bacteroidales;Prevotellaceae;Prevotella;uncultured rumen bacterium	Bacteria	Bacteroidetes	Bacteroidia	Bacteroidales	Prevotellaceae	Prevotella	uncultured rumen bacterium
OTU168	59	251	132	160	57	0	78	41	0	181	71	72	155	406	15	462	28	126	102	228	0.9341	Bacteria;Bacteroidetes;Bacteroidia;Bacteroidales;Prevotellaceae;Prevotella;uncultured rumen bacterium	Bacteria	Bacteroidetes	Bacteroidia	Bacteroidales	Prevotellaceae	Prevotella	uncultured rumen bacterium
OTU172	0	96	0	0	0	0	0	0	0	0	0	1	1	1	0	3	2	35	2386	1	0.961	Bacteria;Bacteroidetes;Bacteroidia;Bacteroidales;Prevotellaceae;Prevotella;uncultured rumen bacterium	Bacteria	Bacteroidetes	Bacteroidia	Bacteroidales	Prevotellaceae	Prevotella	uncultured rumen bacterium
OTU173	0	87	103	0	0	0	0	0	0	0	0	0	27	0	0	10	1	30	2241	0	0.9956	Bacteria;Bacteroidetes;Bacteroidia;Bacteroidales;Prevotellaceae;Prevotella;uncultured rumen bacterium	Bacteria	Bacteroidetes	Bacteroidia	Bacteroidales	Prevotellaceae	Prevotella	uncultured rumen bacterium
OTU176	90	160	80	475	0	1	0	16	5	1	0	1597	0	0	1	3	0	1	0	0	0.9696	Bacteria;Bacteroidetes;Bacteroidia;Bacteroidales;Prevotellaceae;Prevotella;uncultured bacterium	Bacteria	Bacteroidetes	Bacteroidia	Bacteroidales	Prevotellaceae	Prevotella	uncultured bacterium
OTU178	16	3	14	161	90	1046	1	8	10	27	1	92	162	3	35	6	197	475	4	10	0.9911	Bacteria;Bacteroidetes;Bacteroidia;Bacteroidales;Prevotellaceae;Prevotella;uncultured rumen bacterium	Bacteria	Bacteroidetes	Bacteroidia	Bacteroidales	Prevotellaceae	Prevotella	uncultured rumen bacterium
OTU186	1	0	0	7	0	1	0	0	1131	966	0	0	1	1	0	0	0	0	1	0	0.9935	Bacteria;Bacteroidetes;Bacteroidia;Bacteroidales;Prevotellaceae;Prevotella;uncultured bacterium	Bacteria	Bacteroidetes	Bacteroidia	Bacteroidales	Prevotellaceae	Prevotella	uncultured bacterium
OTU189	42	0	238	0	162	23	36	1020	0	28	0	2	0	20	0	0	240	1	4	137	0.9823	Bacteria;Bacteroidetes;Bacteroidia;Bacteroidales;Prevotellaceae;Prevotella;uncultured rumen bacterium	Bacteria	Bacteroidetes	Bacteroidia	Bacteroidales	Prevotellaceae	Prevotella	uncultured rumen bacterium
OTU213	0	3	2	1	0	0	0	0	34	0	0	10	1	1	1	0	0	4	0	1425	0.9935	Bacteria;Bacteroidetes;Bacteroidia;Bacteroidales;Prevotellaceae;Prevotella;uncultured rumen bacterium	Bacteria	Bacteroidetes	Bacteroidia	Bacteroidales	Prevotellaceae	Prevotella	uncultured rumen bacterium
OTU260	0	2	21	0	35	78	105	21	6	20	18	17	1	246	170	7	10	38	0	116	0.9933	Bacteria;Bacteroidetes;Bacteroidia;Bacteroidales;Prevotellaceae;Prevotella;uncultured rumen bacterium	Bacteria	Bacteroidetes	Bacteroidia	Bacteroidales	Prevotellaceae	Prevotella	uncultured rumen bacterium
OTU379	1	0	0	5	0	0	0	0	1	349	1	0	0	0	0	0	0	0	0	0	0.9913	Bacteria;Bacteroidetes;Bacteroidia;Bacteroidales;Prevotellaceae;Prevotella;uncultured rumen bacterium	Bacteria	Bacteroidetes	Bacteroidia	Bacteroidales	Prevotellaceae	Prevotella	uncultured rumen bacterium
OTU436	0	0	0	0	0	0	1	1	187	32	0	0	0	1	0	0	1	0	0	0	0.9473	Bacteria;Bacteroidetes;Bacteroidia;Bacteroidales;Prevotellaceae;Prevotella;uncultured rumen bacterium	Bacteria	Bacteroidetes	Bacteroidia	Bacteroidales	Prevotellaceae	Prevotella	uncultured rumen bacterium
OTU493	2	0	1	42	2	6	9	2	1	0	5	0	0	21	16	24	0	20	0	3	0.9957	Bacteria;Bacteroidetes;Bacteroidia;Bacteroidales;Prevotellaceae;Prevotella;uncultured rumen bacterium	Bacteria	Bacteroidetes	Bacteroidia	Bacteroidales	Prevotellaceae	Prevotella	uncultured rumen bacterium
OTU585	2	6	7	23	0	0	0	0	20	16	5	1	0	1	4	3	2	2	1	3	0.9913	Bacteria;Bacteroidetes;Bacteroidia;Bacteroidales;Prevotellaceae;Prevotella;uncultured rumen bacterium	Bacteria	Bacteroidetes	Bacteroidia	Bacteroidales	Prevotellaceae	Prevotella	uncultured rumen bacterium
OTU620	0	0	0	0	0	0	0	0	0	0	2	0	1	0	73	0	0	0	0	1	0.9916	Bacteria;Bacteroidetes;Bacteroidia;Bacteroidales;Prevotellaceae;Prevotella;uncultured bacterium	Bacteria	Bacteroidetes	Bacteroidia	Bacteroidales	Prevotellaceae	Prevotella	uncultured bacterium
OTU677	0	0	0	0	0	0	0	0	0	0	0	0	0	55	0	0	0	0	0	0	0.9652	Bacteria;Bacteroidetes;Bacteroidia;Bacteroidales;Prevotellaceae;Prevotella;uncultured rumen bacterium	Bacteria	Bacteroidetes	Bacteroidia	Bacteroidales	Prevotellaceae	Prevotella	uncultured rumen bacterium
OTU697	0	0	0	0	0	0	0	0	0	1	2	0	14	4	0	6	17	0	0	5	0.9631	Bacteria;Bacteroidetes;Bacteroidia;Bacteroidales;Prevotellaceae;Prevotella;uncultured rumen bacterium	Bacteria	Bacteroidetes	Bacteroidia	Bacteroidales	Prevotellaceae	Prevotella	uncultured rumen bacterium
OTU712	0	0	0	1	0	0	0	0	0	3	6	1	5	7	2	7	2	4	0	5	0.9675	Bacteria;Bacteroidetes;Bacteroidia;Bacteroidales;Prevotellaceae;Prevotella;uncultured rumen bacterium	Bacteria	Bacteroidetes	Bacteroidia	Bacteroidales	Prevotellaceae	Prevotella	uncultured rumen bacterium
OTU754	0	0	0	10	0	2	3	5	5	0	0	5	0	2	0	2	0	0	0	0	0.9913	Bacteria;Bacteroidetes;Bacteroidia;Bacteroidales;Prevotellaceae;Prevotella;uncultured rumen bacterium	Bacteria	Bacteroidetes	Bacteroidia	Bacteroidales	Prevotellaceae	Prevotella	uncultured rumen bacterium
OTU774	1	0	0	0	0	0	0	0	0	0	0	0	0	0	0	31	0	0	0	0	0.9543	Bacteria;Bacteroidetes;Bacteroidia;Bacteroidales;Prevotellaceae;Prevotella;uncultured rumen bacterium	Bacteria	Bacteroidetes	Bacteroidia	Bacteroidales	Prevotellaceae	Prevotella	uncultured rumen bacterium
OTU781	0	1	0	5	3	1	0	0	0	0	0	1	2	4	0	0	3	0	11	0	0.96	Bacteria;Bacteroidetes;Bacteroidia;Bacteroidales;Prevotellaceae;Prevotella;uncultured rumen bacterium	Bacteria	Bacteroidetes	Bacteroidia	Bacteroidales	Prevotellaceae	Prevotella	uncultured rumen bacterium
OTU793	0	0	0	11	0	9	0	2	0	0	0	0	0	0	0	0	0	7	0	0	0.9848	Bacteria;Bacteroidetes;Bacteroidia;Bacteroidales;Prevotellaceae;Prevotella;Prevotella ruminicola	Bacteria	Bacteroidetes	Bacteroidia	Bacteroidales	Prevotellaceae	Prevotella	Prevotella ruminicola
OTU803	0	0	0	3	2	0	0	0	1	1	0	1	1	1	0	0	3	0	14	0	0.9565	Bacteria;Bacteroidetes;Bacteroidia;Bacteroidales;Prevotellaceae;Prevotella;uncultured bacterium	Bacteria	Bacteroidetes	Bacteroidia	Bacteroidales	Prevotellaceae	Prevotella	uncultured bacterium
OTU833	0	0	0	8	0	4	1	2	2	3	0	1	0	0	1	0	1	0	0	0	0.9891	Bacteria;Bacteroidetes;Bacteroidia;Bacteroidales;Prevotellaceae;Prevotella;uncultured bacterium	Bacteria	Bacteroidetes	Bacteroidia	Bacteroidales	Prevotellaceae	Prevotella	uncultured bacterium
OTU835	0	3	13	0	7	0	0	0	0	0	0	0	0	0	0	0	0	0	0	0	0.9268	Bacteria;Bacteroidetes;Bacteroidia;Bacteroidales;Prevotellaceae;Prevotella;uncultured rumen bacterium	Bacteria	Bacteroidetes	Bacteroidia	Bacteroidales	Prevotellaceae	Prevotella	uncultured rumen bacterium
OTU848	0	0	0	0	0	0	0	0	0	1	1	4	2	0	0	10	2	0	0	2	0.9916	Bacteria;Bacteroidetes;Bacteroidia;Bacteroidales;Prevotellaceae;Prevotella;uncultured rumen bacterium	Bacteria	Bacteroidetes	Bacteroidia	Bacteroidales	Prevotellaceae	Prevotella	uncultured rumen bacterium
OTU852	0	0	0	3	0	4	0	4	2	1	0	7	0	0	0	0	0	0	0	0	0.9935	Bacteria;Bacteroidetes;Bacteroidia;Bacteroidales;Prevotellaceae;Prevotella;uncultured bacterium	Bacteria	Bacteroidetes	Bacteroidia	Bacteroidales	Prevotellaceae	Prevotella	uncultured bacterium
OTU890	0	0	0	4	0	5	2	0	2	1	0	2	0	0	0	0	0	0	0	0	0.9848	Bacteria;Bacteroidetes;Bacteroidia;Bacteroidales;Prevotellaceae;Prevotella;uncultured bacterium	Bacteria	Bacteroidetes	Bacteroidia	Bacteroidales	Prevotellaceae	Prevotella	uncultured bacterium
OTU901	0	0	0	0	0	0	0	0	0	0	0	0	6	2	0	1	3	0	0	3	0.9717	Bacteria;Bacteroidetes;Bacteroidia;Bacteroidales;Prevotellaceae;Prevotella;uncultured rumen bacterium	Bacteria	Bacteroidetes	Bacteroidia	Bacteroidales	Prevotellaceae	Prevotella	uncultured rumen bacterium
OTU902	0	0	0	7	0	0	0	1	0	0	1	0	0	0	1	0	2	2	1	0	0.9913	Bacteria;Bacteroidetes;Bacteroidia;Bacteroidales;Prevotellaceae;Prevotella;uncultured bacterium	Bacteria	Bacteroidetes	Bacteroidia	Bacteroidales	Prevotellaceae	Prevotella	uncultured bacterium
OTU903	0	0	0	5	0	4	0	0	0	2	0	3	0	0	0	0	1	0	0	0	0.9935	Bacteria;Bacteroidetes;Bacteroidia;Bacteroidales;Prevotellaceae;Prevotella;uncultured rumen bacterium	Bacteria	Bacteroidetes	Bacteroidia	Bacteroidales	Prevotellaceae	Prevotella	uncultured rumen bacterium
OTU904	0	0	0	2	0	1	2	0	2	2	0	2	0	2	0	0	2	0	0	0	0.9913	Bacteria;Bacteroidetes;Bacteroidia;Bacteroidales;Prevotellaceae;Prevotella;uncultured bacterium	Bacteria	Bacteroidetes	Bacteroidia	Bacteroidales	Prevotellaceae	Prevotella	uncultured bacterium
OTU913	0	0	0	0	0	0	0	0	0	2	1	0	1	2	0	4	3	1	0	0	0.9306	Bacteria;Bacteroidetes;Bacteroidia;Bacteroidales;Prevotellaceae;Prevotella;uncultured rumen bacterium	Bacteria	Bacteroidetes	Bacteroidia	Bacteroidales	Prevotellaceae	Prevotella	uncultured rumen bacterium
OTU914	0	1	0	1	1	0	1	0	0	0	0	0	0	0	0	1	2	1	4	2	0.9891	Bacteria;Bacteroidetes;Bacteroidia;Bacteroidales;Prevotellaceae;Prevotella;unidentified rumen bacterium 12-16	Bacteria	Bacteroidetes	Bacteroidia	Bacteroidales	Prevotellaceae	Prevotella	unidentified rumen bacterium 12-16
OTU915	0	0	0	4	0	0	3	3	0	0	1	0	0	0	0	2	1	0	0	0	0.9848	Bacteria;Bacteroidetes;Bacteroidia;Bacteroidales;Prevotellaceae;Prevotella;uncultured bacterium	Bacteria	Bacteroidetes	Bacteroidia	Bacteroidales	Prevotellaceae	Prevotella	uncultured bacterium
OTU920	0	0	0	0	0	0	0	0	0	2	2	1	2	3	0	2	2	0	0	0	0.9897	Bacteria;Bacteroidetes;Bacteroidia;Bacteroidales;Prevotellaceae;Prevotella;uncultured bacterium	Bacteria	Bacteroidetes	Bacteroidia	Bacteroidales	Prevotellaceae	Prevotella	uncultured bacterium
OTU925	0	0	0	0	0	0	0	0	0	1	2	0	2	2	0	2	3	0	0	1	0.9264	Bacteria;Bacteroidetes;Bacteroidia;Bacteroidales;Prevotellaceae;Prevotella;uncultured rumen bacterium	Bacteria	Bacteroidetes	Bacteroidia	Bacteroidales	Prevotellaceae	Prevotella	uncultured rumen bacterium
OTU926	1	0	0	6	0	0	0	0	0	0	1	0	0	1	0	1	0	0	1	2	0.9891	Bacteria;Bacteroidetes;Bacteroidia;Bacteroidales;Prevotellaceae;Prevotella;uncultured rumen bacterium	Bacteria	Bacteroidetes	Bacteroidia	Bacteroidales	Prevotellaceae	Prevotella	uncultured rumen bacterium
OTU938	0	0	0	3	0	1	0	0	0	1	0	0	0	2	1	0	0	3	0	1	0.9284	Bacteria;Bacteroidetes;Bacteroidia;Bacteroidales;Prevotellaceae;Prevotella;unidentified rumen bacterium RFN1	Bacteria	Bacteroidetes	Bacteroidia	Bacteroidales	Prevotellaceae	Prevotella	unidentified rumen bacterium RFN1
OTU939	1	0	0	6	0	1	0	0	0	1	0	2	0	0	0	0	1	0	0	0	0.9935	Bacteria;Bacteroidetes;Bacteroidia;Bacteroidales;Prevotellaceae;Prevotella;uncultured bacterium	Bacteria	Bacteroidetes	Bacteroidia	Bacteroidales	Prevotellaceae	Prevotella	uncultured bacterium
OTU941	1	0	1	1	0	2	1	0	0	0	1	0	0	0	0	2	0	1	1	1	0.9391	Bacteria;Bacteroidetes;Bacteroidia;Bacteroidales;Prevotellaceae;Prevotella;wallaby gut metagenome	Bacteria	Bacteroidetes	Bacteroidia	Bacteroidales	Prevotellaceae	Prevotella	wallaby gut metagenome
OTU943	0	0	0	0	0	0	0	0	0	0	1	0	5	4	0	0	1	1	0	0	0.9565	Bacteria;Bacteroidetes;Bacteroidia;Bacteroidales;Prevotellaceae;Prevotella;uncultured rumen bacterium	Bacteria	Bacteroidetes	Bacteroidia	Bacteroidales	Prevotellaceae	Prevotella	uncultured rumen bacterium
OTU957	0	0	0	2	2	0	0	0	0	0	0	0	1	0	0	0	1	0	5	0	0.9587	Bacteria;Bacteroidetes;Bacteroidia;Bacteroidales;Prevotellaceae;Prevotella;uncultured rumen bacterium	Bacteria	Bacteroidetes	Bacteroidia	Bacteroidales	Prevotellaceae	Prevotella	uncultured rumen bacterium
OTU960	1	0	0	4	0	0	1	0	0	0	1	0	0	1	0	2	0	1	0	0	0.9957	Bacteria;Bacteroidetes;Bacteroidia;Bacteroidales;Prevotellaceae;Prevotella;uncultured bacterium	Bacteria	Bacteroidetes	Bacteroidia	Bacteroidales	Prevotellaceae	Prevotella	uncultured bacterium
OTU961	0	0	0	4	0	2	1	1	0	0	0	0	0	1	0	0	1	0	0	1	0.9935	Bacteria;Bacteroidetes;Bacteroidia;Bacteroidales;Prevotellaceae;Prevotella;uncultured bacterium	Bacteria	Bacteroidetes	Bacteroidia	Bacteroidales	Prevotellaceae	Prevotella	uncultured bacterium
OTU963	0	0	2	3	0	0	0	0	0	0	2	2	0	0	0	0	1	0	0	1	0.9935	Bacteria;Bacteroidetes;Bacteroidia;Bacteroidales;Prevotellaceae;Prevotella;uncultured bacterium	Bacteria	Bacteroidetes	Bacteroidia	Bacteroidales	Prevotellaceae	Prevotella	uncultured bacterium
OTU968	0	0	0	0	0	2	0	0	0	0	0	0	0	0	5	0	2	2	0	0	0.993	Bacteria;Bacteroidetes;Bacteroidia;Bacteroidales;Prevotellaceae;Prevotella;uncultured bacterium	Bacteria	Bacteroidetes	Bacteroidia	Bacteroidales	Prevotellaceae	Prevotella	uncultured bacterium
OTU974	0	0	1	2	0	1	0	1	0	0	0	0	0	0	2	0	0	0	0	3	0.8785	Bacteria;Bacteroidetes;Bacteroidia;Bacteroidales;Prevotellaceae;Prevotella;unidentified rumen bacterium RFN1	Bacteria	Bacteroidetes	Bacteroidia	Bacteroidales	Prevotellaceae	Prevotella	unidentified rumen bacterium RFN1
OTU975	0	0	0	0	0	0	0	0	0	0	3	0	0	1	0	3	0	3	0	0	0.9653	Bacteria;Bacteroidetes;Bacteroidia;Bacteroidales;Prevotellaceae;Prevotella;uncultured rumen bacterium	Bacteria	Bacteroidetes	Bacteroidia	Bacteroidales	Prevotellaceae	Prevotella	uncultured rumen bacterium
OTU978	0	0	1	3	1	0	0	1	1	0	0	0	0	1	1	0	0	0	0	1	0.9935	Bacteria;Bacteroidetes;Bacteroidia;Bacteroidales;Prevotellaceae;Prevotella;uncultured rumen bacterium	Bacteria	Bacteroidetes	Bacteroidia	Bacteroidales	Prevotellaceae	Prevotella	uncultured rumen bacterium
OTU981	0	1	0	2	0	0	0	0	0	0	0	0	0	1	0	0	1	0	5	0	0.9521	Bacteria;Bacteroidetes;Bacteroidia;Bacteroidales;Prevotellaceae;Prevotella;uncultured rumen bacterium	Bacteria	Bacteroidetes	Bacteroidia	Bacteroidales	Prevotellaceae	Prevotella	uncultured rumen bacterium
OTU983	0	0	0	0	0	0	0	0	0	0	0	0	0	0	0	0	4	0	6	0	0.9499	Bacteria;Bacteroidetes;Bacteroidia;Bacteroidales;Prevotellaceae;Prevotella;uncultured bacterium	Bacteria	Bacteroidetes	Bacteroidia	Bacteroidales	Prevotellaceae	Prevotella	uncultured bacterium
OTU996	0	0	0	0	1	0	0	0	0	0	0	0	2	0	0	0	0	0	7	0	0.9859	Bacteria;Bacteroidetes;Bacteroidia;Bacteroidales;Prevotellaceae;Prevotella;uncultured rumen bacterium	Bacteria	Bacteroidetes	Bacteroidia	Bacteroidales	Prevotellaceae	Prevotella	uncultured rumen bacterium
OTU3	284	421	3627	56175	9464	1055	358	23738	508	11342	1394	18636	10045	20629	23972	1979	2102	15103	2089	5867	0.9932	Bacteria;Firmicutes;Clostridia;Clostridiales;Lachnospiraceae;Pseudobutyrivibrio;Butyrivibrio fibrisolvens	Bacteria	Firmicutes	Clostridia	Clostridiales	Lachnospiraceae	Pseudobutyrivibrio	Butyrivibrio fibrisolvens
OTU679	0	0	0	0	0	16	0	0	14	1	0	0	0	0	0	0	18	2	2	1	0.9932	Bacteria;Firmicutes;Clostridia;Clostridiales;Lachnospiraceae;Pseudobutyrivibrio;uncultured bacterium	Bacteria	Firmicutes	Clostridia	Clostridiales	Lachnospiraceae	Pseudobutyrivibrio	uncultured bacterium
OTU703	18	2	0	4	0	0	0	7	2	8	0	0	0	0	0	0	0	7	1	0	0.9932	Bacteria;Firmicutes;Clostridia;Clostridiales;Lachnospiraceae;Pseudobutyrivibrio;uncultured bacterium	Bacteria	Firmicutes	Clostridia	Clostridiales	Lachnospiraceae	Pseudobutyrivibrio	uncultured bacterium
OTU583	1	4	2	5	4	3	6	5	1	2	1	8	4	5	20	9	3	6	4	3	0.9914	Bacteria;Proteobacteria;Gammaproteobacteria;Pseudomonadales;Pseudomonadaceae;Pseudomonas;uncultured bacterium	Bacteria	Proteobacteria	Gammaproteobacteria	Pseudomonadales	Pseudomonadaceae	Pseudomonas	uncultured bacterium
OTU688	1	0	1	4	4	3	2	2	1	1	1	2	1	7	13	4	0	1	2	1	0.9978	Bacteria;Proteobacteria;Gammaproteobacteria;Pseudomonadales;Pseudomonadaceae;Pseudomonas;Pseudomonas sp. PSB3	Bacteria	Proteobacteria	Gammaproteobacteria	Pseudomonadales	Pseudomonadaceae	Pseudomonas	Pseudomonas sp. PSB3
OTU653	1	2	1	0	2	5	2	0	3	0	0	0	3	2	9	5	27	0	0	3	0.9434	Bacteria;Synergistetes;Synergistia;Synergistales;Synergistaceae;Pyramidobacter;uncultured rumen bacterium	Bacteria	Synergistetes	Synergistia	Synergistales	Synergistaceae	Pyramidobacter	uncultured rumen bacterium
OTU79	359	318	624	874	436	92	370	320	291	405	187	177	358	1003	186	343	135	261	153	493	0.9861	Bacteria;Synergistetes;Synergistia;Synergistales;Synergistaceae;Pyramidobacter;uncultured rumen bacterium	Bacteria	Synergistetes	Synergistia	Synergistales	Synergistaceae	Pyramidobacter	uncultured rumen bacterium
OTU516	0	0	0	32	0	0	5	86	1	5	0	2	0	0	0	0	0	0	0	8	0.9457	Bacteria;Synergistetes;Synergistia;Synergistales;Synergistaceae;Pyramidobacter;uncultured rumen bacterium	Bacteria	Synergistetes	Synergistia	Synergistales	Synergistaceae	Pyramidobacter	uncultured rumen bacterium
OTU245	1	0	11	128	1	0	9	12	0	0	1	98	1	1	0	0	0	319	419	17	0.9848	Bacteria;Bacteroidetes;Bacteroidia;Bacteroidales;Rikenellaceae;RC9 gut group;uncultured rumen bacterium	Bacteria	Bacteroidetes	Bacteroidia	Bacteroidales	Rikenellaceae	RC9 gut group	uncultured rumen bacterium
OTU52	98	504	272	1	1777	37	5	0	187	1715	409	1	189	1285	1627	1	2509	3	0	2651	0.9889	Bacteria;Bacteroidetes;Bacteroidia;Bacteroidales;Rikenellaceae;RC9 gut group;uncultured rumen bacterium	Bacteria	Bacteroidetes	Bacteroidia	Bacteroidales	Rikenellaceae	RC9 gut group	uncultured rumen bacterium
OTU158	0	0	251	1	0	0	211	55	139	1662	0	105	0	0	1	0	0	400	15	64	0.9778	Bacteria;Bacteroidetes;Bacteroidia;Bacteroidales;Rikenellaceae;RC9 gut group;uncultured rumen bacterium	Bacteria	Bacteroidetes	Bacteroidia	Bacteroidales	Rikenellaceae	RC9 gut group	uncultured rumen bacterium
OTU289	44	101	12	23	2	0	92	2	0	33	0	56	0	0	0	0	0	388	15	1	0.9413	Bacteria;Bacteroidetes;Bacteroidia;Bacteroidales;Rikenellaceae;RC9 gut group;uncultured rumen bacterium	Bacteria	Bacteroidetes	Bacteroidia	Bacteroidales	Rikenellaceae	RC9 gut group	uncultured rumen bacterium
OTU231	23	23	1	1	388	0	0	0	1	5	82	0	63	431	0	156	0	0	0	0	0.9913	Bacteria;Bacteroidetes;Bacteroidia;Bacteroidales;Rikenellaceae;RC9 gut group;uncultured rumen bacterium	Bacteria	Bacteroidetes	Bacteroidia	Bacteroidales	Rikenellaceae	RC9 gut group	uncultured rumen bacterium
OTU678	0	0	2	0	0	0	4	33	0	0	0	14	0	0	1	0	0	0	0	0	0.9609	Bacteria;Bacteroidetes;Bacteroidia;Bacteroidales;Rikenellaceae;RC9 gut group;uncultured rumen bacterium	Bacteria	Bacteroidetes	Bacteroidia	Bacteroidales	Rikenellaceae	RC9 gut group	uncultured rumen bacterium
OTU648	2	0	0	0	0	2	0	0	2	0	3	0	0	3	20	1	24	0	0	10	0.9913	Bacteria;Bacteroidetes;Bacteroidia;Bacteroidales;Rikenellaceae;RC9 gut group;uncultured bacterium	Bacteria	Bacteroidetes	Bacteroidia	Bacteroidales	Rikenellaceae	RC9 gut group	uncultured bacterium
OTU68	15	105	1285	1328	7	2	1715	1358	284	449	5	1096	15	4	3	4	1	427	17	1475	0.9912	Bacteria;Bacteroidetes;Bacteroidia;Bacteroidales;Rikenellaceae;RC9 gut group;uncultured bacterium	Bacteria	Bacteroidetes	Bacteroidia	Bacteroidales	Rikenellaceae	RC9 gut group	uncultured bacterium
OTU134	17	212	235	465	172	2	333	393	137	315	3	242	89	133	4	3	110	194	299	407	0.989	Bacteria;Bacteroidetes;Bacteroidia;Bacteroidales;Rikenellaceae;RC9 gut group;uncultured rumen bacterium	Bacteria	Bacteroidetes	Bacteroidia	Bacteroidales	Rikenellaceae	RC9 gut group	uncultured rumen bacterium
OTU351	13	0	1	165	0	0	49	7	60	30	0	1	0	1	1	0	0	53	84	0	0.9603	Bacteria;Bacteroidetes;Bacteroidia;Bacteroidales;Rikenellaceae;RC9 gut group;uncultured bacterium	Bacteria	Bacteroidetes	Bacteroidia	Bacteroidales	Rikenellaceae	RC9 gut group	uncultured bacterium
OTU670	0	0	0	0	0	0	1	15	0	0	0	1	0	0	0	0	0	0	0	40	0.9826	Bacteria;Bacteroidetes;Bacteroidia;Bacteroidales;Rikenellaceae;RC9 gut group;uncultured rumen bacterium	Bacteria	Bacteroidetes	Bacteroidia	Bacteroidales	Rikenellaceae	RC9 gut group	uncultured rumen bacterium
OTU57	165	7	3127	0	1	0	5	0	1784	369	333	0	4026	1169	4	90	0	0	0	1	0.9778	Bacteria;Bacteroidetes;Bacteroidia;Bacteroidales;Rikenellaceae;RC9 gut group;uncultured bacterium	Bacteria	Bacteroidetes	Bacteroidia	Bacteroidales	Rikenellaceae	RC9 gut group	uncultured bacterium
OTU183	59	37	123	167	10	1	294	710	101	58	3	199	93	94	0	0	0	19	82	101	0.9848	Bacteria;Bacteroidetes;Bacteroidia;Bacteroidales;Rikenellaceae;RC9 gut group;uncultured bacterium	Bacteria	Bacteroidetes	Bacteroidia	Bacteroidales	Rikenellaceae	RC9 gut group	uncultured bacterium
OTU181	1	2	105	0	857	0	0	0	856	0	0	0	2	0	0	40	357	0	0	0	0.9933	Bacteria;Bacteroidetes;Bacteroidia;Bacteroidales;Rikenellaceae;RC9 gut group;uncultured rumen bacterium	Bacteria	Bacteroidetes	Bacteroidia	Bacteroidales	Rikenellaceae	RC9 gut group	uncultured rumen bacterium
OTU579	0	9	13	0	7	0	13	13	10	9	0	21	0	0	0	0	0	0	3	0	0.9891	Bacteria;Bacteroidetes;Bacteroidia;Bacteroidales;Rikenellaceae;RC9 gut group;uncultured rumen bacterium	Bacteria	Bacteroidetes	Bacteroidia	Bacteroidales	Rikenellaceae	RC9 gut group	uncultured rumen bacterium
OTU18	190	10	1271	3955	40	4	3695	4945	2	186	187	621	5639	2320	3	88	2818	1178	3	4348	0.9911	Bacteria;Bacteroidetes;Bacteroidia;Bacteroidales;Rikenellaceae;RC9 gut group;uncultured rumen bacterium	Bacteria	Bacteroidetes	Bacteroidia	Bacteroidales	Rikenellaceae	RC9 gut group	uncultured rumen bacterium
OTU27	173	60	2304	0	9	5	68	3354	2748	2406	5	305	1314	3483	35	168	1401	539	3	4720	0.9848	Bacteria;Bacteroidetes;Bacteroidia;Bacteroidales;Rikenellaceae;RC9 gut group;uncultured rumen bacterium	Bacteria	Bacteroidetes	Bacteroidia	Bacteroidales	Rikenellaceae	RC9 gut group	uncultured rumen bacterium
OTU38	104	13	257	1786	4	3	2014	2853	2	132	92	345	3084	1307	0	44	1467	694	8	2348	0.9889	Bacteria;Bacteroidetes;Bacteroidia;Bacteroidales;Rikenellaceae;RC9 gut group;uncultured rumen bacterium	Bacteria	Bacteroidetes	Bacteroidia	Bacteroidales	Rikenellaceae	RC9 gut group	uncultured rumen bacterium
OTU47	815	93	162	1511	270	527	430	1403	0	5	548	1204	1308	1573	735	531	2133	4	2	770	0.9935	Bacteria;Bacteroidetes;Bacteroidia;Bacteroidales;Rikenellaceae;RC9 gut group;uncultured rumen bacterium	Bacteria	Bacteroidetes	Bacteroidia	Bacteroidales	Rikenellaceae	RC9 gut group	uncultured rumen bacterium
OTU51	0	43	596	7983	0	23	0	4	2	8	18	1075	2645	749	1	123	2	111	25	1	0.9956	Bacteria;Bacteroidetes;Bacteroidia;Bacteroidales;Rikenellaceae;RC9 gut group;uncultured rumen bacterium	Bacteria	Bacteroidetes	Bacteroidia	Bacteroidales	Rikenellaceae	RC9 gut group	uncultured rumen bacterium
OTU62	952	171	940	4620	4	6	736	2631	0	4	12	470	0	0	1	1	3	0	2	3	0.9478	Bacteria;Bacteroidetes;Bacteroidia;Bacteroidales;Rikenellaceae;RC9 gut group;uncultured bacterium	Bacteria	Bacteroidetes	Bacteroidia	Bacteroidales	Rikenellaceae	RC9 gut group	uncultured bacterium
OTU84	116	162	141	1	928	228	914	1	106	32	496	25	31	1472	988	119	178	103	813	15	0.9719	Bacteria;Bacteroidetes;Bacteroidia;Bacteroidales;Rikenellaceae;RC9 gut group;uncultured rumen bacterium	Bacteria	Bacteroidetes	Bacteroidia	Bacteroidales	Rikenellaceae	RC9 gut group	uncultured rumen bacterium
OTU91	165	40	282	1061	3	1	43	525	1	74	2	157	289	812	1	238	792	34	115	1336	0.9712	Bacteria;Bacteroidetes;Bacteroidia;Bacteroidales;Rikenellaceae;RC9 gut group;uncultured rumen bacterium	Bacteria	Bacteroidetes	Bacteroidia	Bacteroidales	Rikenellaceae	RC9 gut group	uncultured rumen bacterium
OTU104	1	3	3754	4	1	1	591	829	1	0	0	5	0	0	1	1	0	0	2	3	0.9934	Bacteria;Bacteroidetes;Bacteroidia;Bacteroidales;Rikenellaceae;RC9 gut group;uncultured bacterium	Bacteria	Bacteroidetes	Bacteroidia	Bacteroidales	Rikenellaceae	RC9 gut group	uncultured bacterium
OTU111	77	100	261	0	137	6	203	239	554	978	135	245	223	825	83	48	119	141	390	176	0.9867	Bacteria;Bacteroidetes;Bacteroidia;Bacteroidales;Rikenellaceae;RC9 gut group;uncultured bacterium	Bacteria	Bacteroidetes	Bacteroidia	Bacteroidales	Rikenellaceae	RC9 gut group	uncultured bacterium
OTU112	21	67	413	19	427	0	847	0	801	606	0	497	287	486	14	1	2	5	3	421	0.9623	Bacteria;Bacteroidetes;Bacteroidia;Bacteroidales;Rikenellaceae;RC9 gut group;uncultured bacterium	Bacteria	Bacteroidetes	Bacteroidia	Bacteroidales	Rikenellaceae	RC9 gut group	uncultured bacterium
OTU131	190	11	835	0	2698	10	1	1	25	13	2	2	2	21	1	19	0	0	0	0	0.9848	Bacteria;Bacteroidetes;Bacteroidia;Bacteroidales;Rikenellaceae;RC9 gut group;uncultured rumen bacterium	Bacteria	Bacteroidetes	Bacteroidia	Bacteroidales	Rikenellaceae	RC9 gut group	uncultured rumen bacterium
OTU182	1	3	186	0	8	0	3	3	1565	58	9	9	16	154	1	0	1	102	13	58	0.989	Bacteria;Bacteroidetes;Bacteroidia;Bacteroidales;Rikenellaceae;RC9 gut group;unidentified rumen bacterium RF36	Bacteria	Bacteroidetes	Bacteroidia	Bacteroidales	Rikenellaceae	RC9 gut group	unidentified rumen bacterium RF36
OTU184	1	0	2135	0	0	0	1	0	0	0	0	0	0	0	0	0	0	2	0	0	0.98	Bacteria;Bacteroidetes;Bacteroidia;Bacteroidales;Rikenellaceae;RC9 gut group;uncultured bacterium	Bacteria	Bacteroidetes	Bacteroidia	Bacteroidales	Rikenellaceae	RC9 gut group	uncultured bacterium
OTU185	3	168	79	0	93	0	21	0	193	883	20	115	114	256	3	59	0	83	4	24	0.9867	Bacteria;Bacteroidetes;Bacteroidia;Bacteroidales;Rikenellaceae;RC9 gut group;uncultured rumen bacterium	Bacteria	Bacteroidetes	Bacteroidia	Bacteroidales	Rikenellaceae	RC9 gut group	uncultured rumen bacterium
OTU201	95	19	94	171	21	0	201	188	43	193	29	81	19	63	2	4	327	15	5	149	0.987	Bacteria;Bacteroidetes;Bacteroidia;Bacteroidales;Rikenellaceae;RC9 gut group;uncultured rumen bacterium	Bacteria	Bacteroidetes	Bacteroidia	Bacteroidales	Rikenellaceae	RC9 gut group	uncultured rumen bacterium
OTU216	135	108	240	44	70	4	27	262	30	183	9	94	2	3	4	1	0	3	1	225	0.94	Bacteria;Bacteroidetes;Bacteroidia;Bacteroidales;Rikenellaceae;RC9 gut group;uncultured rumen bacterium	Bacteria	Bacteroidetes	Bacteroidia	Bacteroidales	Rikenellaceae	RC9 gut group	uncultured rumen bacterium
OTU218	10	47	107	109	53	5	103	6	133	254	14	114	63	202	10	29	1	109	14	23	0.9864	Bacteria;Bacteroidetes;Bacteroidia;Bacteroidales;Rikenellaceae;RC9 gut group;uncultured rumen bacterium	Bacteria	Bacteroidetes	Bacteroidia	Bacteroidales	Rikenellaceae	RC9 gut group	uncultured rumen bacterium
OTU225	0	0	88	2	0	0	1	0	892	1	1	37	1	0	1	0	1	0	0	218	0.9714	Bacteria;Bacteroidetes;Bacteroidia;Bacteroidales;Rikenellaceae;RC9 gut group;uncultured bacterium	Bacteria	Bacteroidetes	Bacteroidia	Bacteroidales	Rikenellaceae	RC9 gut group	uncultured bacterium
OTU230	94	36	120	23	174	4	77	0	64	98	49	78	33	189	2	55	1	29	39	27	0.9624	Bacteria;Bacteroidetes;Bacteroidia;Bacteroidales;Rikenellaceae;RC9 gut group;uncultured rumen bacterium	Bacteria	Bacteroidetes	Bacteroidia	Bacteroidales	Rikenellaceae	RC9 gut group	uncultured rumen bacterium
OTU238	0	20	28	245	21	1	101	30	29	58	36	16	83	7	1	10	136	61	43	140	0.9692	Bacteria;Bacteroidetes;Bacteroidia;Bacteroidales;Rikenellaceae;RC9 gut group;uncultured rumen bacterium	Bacteria	Bacteroidetes	Bacteroidia	Bacteroidales	Rikenellaceae	RC9 gut group	uncultured rumen bacterium
OTU240	24	57	43	0	219	42	6	1	123	91	0	29	3	85	0	4	0	44	289	0	0.9912	Bacteria;Bacteroidetes;Bacteroidia;Bacteroidales;Rikenellaceae;RC9 gut group;uncultured rumen bacterium	Bacteria	Bacteroidetes	Bacteroidia	Bacteroidales	Rikenellaceae	RC9 gut group	uncultured rumen bacterium
OTU268	0	5	0	0	15	61	1	0	1	1	18	0	0	9	51	711	0	0	1	0	0.9913	Bacteria;Bacteroidetes;Bacteroidia;Bacteroidales;Rikenellaceae;RC9 gut group;uncultured rumen bacterium	Bacteria	Bacteroidetes	Bacteroidia	Bacteroidales	Rikenellaceae	RC9 gut group	uncultured rumen bacterium
OTU293	14	2	11	2	75	0	0	0	94	214	1	4	59	211	0	36	17	1	5	9	0.9912	Bacteria;Bacteroidetes;Bacteroidia;Bacteroidales;Rikenellaceae;RC9 gut group;uncultured bacterium	Bacteria	Bacteroidetes	Bacteroidia	Bacteroidales	Rikenellaceae	RC9 gut group	uncultured bacterium
OTU315	0	3	69	0	0	0	29	0	183	34	0	48	11	19	0	0	1	107	140	0	0.9253	Bacteria;Bacteroidetes;Bacteroidia;Bacteroidales;Rikenellaceae;RC9 gut group;uncultured bacterium	Bacteria	Bacteroidetes	Bacteroidia	Bacteroidales	Rikenellaceae	RC9 gut group	uncultured bacterium
OTU350	1	17	77	10	14	0	3	8	0	52	16	71	56	10	0	44	0	7	40	43	0.9244	Bacteria;Bacteroidetes;Bacteroidia;Bacteroidales;Rikenellaceae;RC9 gut group;uncultured bacterium	Bacteria	Bacteroidetes	Bacteroidia	Bacteroidales	Rikenellaceae	RC9 gut group	uncultured bacterium
OTU353	0	0	0	381	0	0	75	8	0	0	0	0	0	0	0	0	0	0	0	0	0.9826	Bacteria;Bacteroidetes;Bacteroidia;Bacteroidales;Rikenellaceae;RC9 gut group;uncultured bacterium	Bacteria	Bacteroidetes	Bacteroidia	Bacteroidales	Rikenellaceae	RC9 gut group	uncultured bacterium
OTU375	64	2	0	125	0	0	105	8	0	0	0	63	0	0	0	0	0	0	0	0	0.9261	Bacteria;Bacteroidetes;Bacteroidia;Bacteroidales;Rikenellaceae;RC9 gut group;uncultured bacterium	Bacteria	Bacteroidetes	Bacteroidia	Bacteroidales	Rikenellaceae	RC9 gut group	uncultured bacterium
OTU425	7	0	55	0	1	0	0	0	0	0	0	0	173	0	3	0	0	0	0	0	0.9935	Bacteria;Bacteroidetes;Bacteroidia;Bacteroidales;Rikenellaceae;RC9 gut group;uncultured rumen bacterium	Bacteria	Bacteroidetes	Bacteroidia	Bacteroidales	Rikenellaceae	RC9 gut group	uncultured rumen bacterium
OTU439	0	0	0	0	0	0	0	0	0	0	0	220	0	0	0	0	0	0	0	0	0.9495	Bacteria;Bacteroidetes;Bacteroidia;Bacteroidales;Rikenellaceae;RC9 gut group;uncultured rumen bacterium	Bacteria	Bacteroidetes	Bacteroidia	Bacteroidales	Rikenellaceae	RC9 gut group	uncultured rumen bacterium
OTU452	0	0	0	0	5	0	0	0	0	0	0	0	0	0	2	0	81	0	0	108	0.9978	Bacteria;Bacteroidetes;Bacteroidia;Bacteroidales;Rikenellaceae;RC9 gut group;uncultured rumen bacterium	Bacteria	Bacteroidetes	Bacteroidia	Bacteroidales	Rikenellaceae	RC9 gut group	uncultured rumen bacterium
OTU575	0	0	69	20	0	0	2	0	0	1	0	6	0	0	0	0	0	1	0	0	0.9913	Bacteria;Bacteroidetes;Bacteroidia;Bacteroidales;Rikenellaceae;RC9 gut group;uncultured bacterium	Bacteria	Bacteroidetes	Bacteroidia	Bacteroidales	Rikenellaceae	RC9 gut group	uncultured bacterium
OTU576	0	0	6	0	0	0	0	0	88	0	0	5	0	0	0	0	0	0	0	0	0.9761	Bacteria;Bacteroidetes;Bacteroidia;Bacteroidales;Rikenellaceae;RC9 gut group;uncultured rumen bacterium	Bacteria	Bacteroidetes	Bacteroidia	Bacteroidales	Rikenellaceae	RC9 gut group	uncultured rumen bacterium
OTU944	0	0	5	3	0	0	4	0	0	0	0	0	0	0	0	0	0	0	0	0	0.9652	Bacteria;Bacteroidetes;Bacteroidia;Bacteroidales;Rikenellaceae;RC9 gut group;uncultured bacterium	Bacteria	Bacteroidetes	Bacteroidia	Bacteroidales	Rikenellaceae	RC9 gut group	uncultured bacterium
OTU705	0	3	0	1	0	0	0	0	0	0	0	0	0	8	32	1	1	1	0	1	0.9932	Bacteria;Proteobacteria;Alphaproteobacteria;Rhizobiales;Rhizobiaceae;Rhizobium;uncultured bacterium	Bacteria	Proteobacteria	Alphaproteobacteria	Rhizobiales	Rhizobiaceae	Rhizobium	uncultured bacterium
OTU204	14	0	0	0	16	1649	0	0	0	0	0	0	0	0	0	0	0	0	0	0	0.9932	Bacteria;Firmicutes;Clostridia;Clostridiales;Lachnospiraceae;Roseburia;uncultured rumen bacterium	Bacteria	Firmicutes	Clostridia	Clostridiales	Lachnospiraceae	Roseburia	uncultured rumen bacterium
OTU271	11	9	32	37	2	0	1	28	36	11	8	477	1	84	0	4	5	17	100	3	0.9841	Bacteria;Firmicutes;Clostridia;Clostridiales;Lachnospiraceae;Roseburia;uncultured bacterium	Bacteria	Firmicutes	Clostridia	Clostridiales	Lachnospiraceae	Roseburia	uncultured bacterium
OTU320	4	36	17	33	0	0	1	37	54	144	0	22	31	46	0	0	0	43	140	8	0.9839	Bacteria;Firmicutes;Clostridia;Clostridiales;Lachnospiraceae;Roseburia;uncultured bacterium	Bacteria	Firmicutes	Clostridia	Clostridiales	Lachnospiraceae	Roseburia	uncultured bacterium
OTU368	4	43	0	0	1	240	0	0	0	0	0	0	0	0	24	79	0	1	0	0	0.9932	Bacteria;Firmicutes;Clostridia;Clostridiales;Lachnospiraceae;Roseburia;uncultured bacterium	Bacteria	Firmicutes	Clostridia	Clostridiales	Lachnospiraceae	Roseburia	uncultured bacterium
OTU547	1	0	1	0	0	0	6	0	14	10	0	1	0	0	0	0	0	61	0	22	0.9409	Bacteria;Firmicutes;Clostridia;Clostridiales;Lachnospiraceae;Roseburia;uncultured bacterium	Bacteria	Firmicutes	Clostridia	Clostridiales	Lachnospiraceae	Roseburia	uncultured bacterium
OTU596	3	4	5	5	14	0	0	1	8	13	4	3	2	22	0	3	0	1	2	0	0.9932	Bacteria;Firmicutes;Clostridia;Clostridiales;Lachnospiraceae;Roseburia;uncultured bacterium	Bacteria	Firmicutes	Clostridia	Clostridiales	Lachnospiraceae	Roseburia	uncultured bacterium
OTU723	0	0	0	0	1	0	0	0	39	0	0	0	0	0	0	0	0	0	0	0	0.9683	Bacteria;Firmicutes;Clostridia;Clostridiales;Lachnospiraceae;Roseburia;uncultured bacterium	Bacteria	Firmicutes	Clostridia	Clostridiales	Lachnospiraceae	Roseburia	uncultured bacterium
OTU727	1	1	1	0	0	4	0	0	1	6	3	0	2	10	0	1	1	2	5	1	0.9841	Bacteria;Firmicutes;Clostridia;Clostridiales;Lachnospiraceae;Roseburia;uncultured bacterium	Bacteria	Firmicutes	Clostridia	Clostridiales	Lachnospiraceae	Roseburia	uncultured bacterium
OTU907	0	0	1	2	2	0	0	0	5	3	0	0	0	1	0	1	0	0	0	0	0.9659	Bacteria;Firmicutes;Clostridia;Clostridiales;Lachnospiraceae;Roseburia;uncultured bacterium	Bacteria	Firmicutes	Clostridia	Clostridiales	Lachnospiraceae	Roseburia	uncultured bacterium
OTU952	0	0	0	0	0	3	1	0	5	0	0	3	0	0	0	0	0	0	0	0	0.9432	Bacteria;Firmicutes;Clostridia;Clostridiales;Lachnospiraceae;Roseburia;uncultured bacterium	Bacteria	Firmicutes	Clostridia	Clostridiales	Lachnospiraceae	Roseburia	uncultured bacterium
OTU696	5	1	0	0	5	3	9	1	0	3	2	4	0	1	0	0	6	2	7	0	0.9742	Bacteria;Proteobacteria;Gammaproteobacteria;Aeromonadales;Succinivibrionaceae;Ruminobacter;Ruminobacter amylophilus	Bacteria	Proteobacteria	Gammaproteobacteria	Aeromonadales	Succinivibrionaceae	Ruminobacter	Ruminobacter amylophilus
OTU2	104351	17199	12020	6517	80479	14626	77586	2975	11833	27196	59842	37869	2463	14534	352	6830	20514	40115	59479	5618	0.9893	Bacteria;Proteobacteria;Gammaproteobacteria;Aeromonadales;Succinivibrionaceae;Ruminobacter;Ruminobacter amylophilus	Bacteria	Proteobacteria	Gammaproteobacteria	Aeromonadales	Succinivibrionaceae	Ruminobacter	Ruminobacter amylophilus
OTU499	15	6	15	17	2	10	1	0	2	6	23	4	0	3	1	4	5	33	0	3	0.9075	Bacteria;Proteobacteria;Gammaproteobacteria;Aeromonadales;Succinivibrionaceae;Ruminobacter;Ruminobacter amylophilus	Bacteria	Proteobacteria	Gammaproteobacteria	Aeromonadales	Succinivibrionaceae	Ruminobacter	Ruminobacter amylophilus
OTU722	7	0	0	0	5	3	1	0	0	0	7	3	1	0	0	1	3	3	6	0	0.9677	Bacteria;Proteobacteria;Gammaproteobacteria;Aeromonadales;Succinivibrionaceae;Ruminobacter;Ruminobacter amylophilus	Bacteria	Proteobacteria	Gammaproteobacteria	Aeromonadales	Succinivibrionaceae	Ruminobacter	Ruminobacter amylophilus
OTU747	1	1	3	2	0	2	0	0	2	1	13	1	0	0	0	1	1	6	0	1	0.9613	Bacteria;Proteobacteria;Gammaproteobacteria;Aeromonadales;Succinivibrionaceae;Ruminobacter;Ruminobacter amylophilus	Bacteria	Proteobacteria	Gammaproteobacteria	Aeromonadales	Succinivibrionaceae	Ruminobacter	Ruminobacter amylophilus
OTU910	3	2	0	0	0	0	2	0	0	0	0	1	0	3	0	0	1	1	1	0	0.9419	Bacteria;Proteobacteria;Gammaproteobacteria;Aeromonadales;Succinivibrionaceae;Ruminobacter;Ruminobacter amylophilus	Bacteria	Proteobacteria	Gammaproteobacteria	Aeromonadales	Succinivibrionaceae	Ruminobacter	Ruminobacter amylophilus
OTU936	0	0	0	7	0	0	0	0	0	0	1	0	2	0	0	0	0	0	1	1	0.9935	Bacteria;Proteobacteria;Gammaproteobacteria;Aeromonadales;Succinivibrionaceae;Ruminobacter;uncultured rumen bacterium	Bacteria	Proteobacteria	Gammaproteobacteria	Aeromonadales	Succinivibrionaceae	Ruminobacter	uncultured rumen bacterium
OTU233	0	28	75	158	0	1	67	276	0	0	1	188	40	0	0	0	0	68	236	2	0.9887	Bacteria;Firmicutes;Clostridia;Clostridiales;Ruminococcaceae;Ruminococcus;uncultured bacterium	Bacteria	Firmicutes	Clostridia	Clostridiales	Ruminococcaceae	Ruminococcus	uncultured bacterium
OTU26	229	2	17	359	6	1	1212	1029	19	1327	24	0	13108	5393	6	8	118	745	28	388	0.991	Bacteria;Firmicutes;Clostridia;Clostridiales;Ruminococcaceae;Ruminococcus;uncultured bacterium	Bacteria	Firmicutes	Clostridia	Clostridiales	Ruminococcaceae	Ruminococcus	uncultured bacterium
OTU73	17	56	224	0	23	1	214	47	86	85	2	110	1	0	0	0	2	5	0	7417	0.9884	Bacteria;Firmicutes;Clostridia;Clostridiales;Ruminococcaceae;Ruminococcus;uncultured rumen bacterium	Bacteria	Firmicutes	Clostridia	Clostridiales	Ruminococcaceae	Ruminococcus	uncultured rumen bacterium
OTU75	346	5645	21	11	7	0	88	29	169	15	286	219	41	0	0	0	1	1320	1	9	0.991	Bacteria;Firmicutes;Clostridia;Clostridiales;Ruminococcaceae;Ruminococcus;uncultured bacterium	Bacteria	Firmicutes	Clostridia	Clostridiales	Ruminococcaceae	Ruminococcus	uncultured bacterium
OTU82	67	342	404	73	292	2	7	37	942	1509	240	205	317	297	2	151	0	7	2	2291	0.9909	Bacteria;Firmicutes;Clostridia;Clostridiales;Ruminococcaceae;Ruminococcus;rumen bacterium NK4A95	Bacteria	Firmicutes	Clostridia	Clostridiales	Ruminococcaceae	Ruminococcus	rumen bacterium NK4A95
OTU88	50	49	544	497	711	68	444	299	650	185	119	279	91	518	3	383	43	227	464	896	0.9887	Bacteria;Firmicutes;Clostridia;Clostridiales;Ruminococcaceae;Ruminococcus;uncultured bacterium	Bacteria	Firmicutes	Clostridia	Clostridiales	Ruminococcaceae	Ruminococcus	uncultured bacterium
OTU100	2	13	238	239	711	1	54	64	274	1450	1	2	455	197	1	1	1494	65	38	234	0.9864	Bacteria;Firmicutes;Clostridia;Clostridiales;Ruminococcaceae;Ruminococcus;uncultured bacterium	Bacteria	Firmicutes	Clostridia	Clostridiales	Ruminococcaceae	Ruminococcus	uncultured bacterium
OTU118	13	4	27	82	127	1	5	73	158	147	15	22	402	473	3	8	1270	105	124	1414	0.9908	Bacteria;Firmicutes;Clostridia;Clostridiales;Ruminococcaceae;Ruminococcus;Ruminococcus flavefaciens	Bacteria	Firmicutes	Clostridia	Clostridiales	Ruminococcaceae	Ruminococcus	Ruminococcus flavefaciens
OTU249	0	0	0	0	0	0	0	0	0	1	968	0	0	1	0	0	0	0	0	0	0.9745	Bacteria;Firmicutes;Clostridia;Clostridiales;Ruminococcaceae;Ruminococcus;uncultured rumen bacterium	Bacteria	Firmicutes	Clostridia	Clostridiales	Ruminococcaceae	Ruminococcus	uncultured rumen bacterium
OTU287	0	23	18	0	89	0	0	0	23	184	0	219	1	220	0	1	0	0	1	0	0.9814	Bacteria;Firmicutes;Clostridia;Clostridiales;Ruminococcaceae;Ruminococcus;uncultured rumen bacterium	Bacteria	Firmicutes	Clostridia	Clostridiales	Ruminococcaceae	Ruminococcus	uncultured rumen bacterium
OTU299	27	29	49	9	0	0	34	37	15	0	0	22	133	204	1	49	18	48	7	11	0.9886	Bacteria;Firmicutes;Clostridia;Clostridiales;Ruminococcaceae;Ruminococcus;uncultured rumen bacterium	Bacteria	Firmicutes	Clostridia	Clostridiales	Ruminococcaceae	Ruminococcus	uncultured rumen bacterium
OTU306	0	0	0	0	0	0	0	0	2	615	0	0	47	0	0	0	0	0	0	0	0.9909	Bacteria;Firmicutes;Clostridia;Clostridiales;Ruminococcaceae;Ruminococcus;uncultured rumen bacterium	Bacteria	Firmicutes	Clostridia	Clostridiales	Ruminococcaceae	Ruminococcus	uncultured rumen bacterium
OTU329	8	37	41	1	5	1	0	32	35	7	0	18	0	306	2	56	0	13	4	0	0.9908	Bacteria;Firmicutes;Clostridia;Clostridiales;Ruminococcaceae;Ruminococcus;uncultured bacterium	Bacteria	Firmicutes	Clostridia	Clostridiales	Ruminococcaceae	Ruminococcus	uncultured bacterium
OTU406	6	0	23	27	1	0	0	26	35	1	0	3	39	85	0	9	0	26	0	13	0.9815	Bacteria;Firmicutes;Clostridia;Clostridiales;Ruminococcaceae;Ruminococcus;uncultured rumen bacterium	Bacteria	Firmicutes	Clostridia	Clostridiales	Ruminococcaceae	Ruminococcus	uncultured rumen bacterium
OTU407	0	4	0	0	108	0	0	1	0	0	0	0	0	22	0	155	0	0	0	0	0.9932	Bacteria;Firmicutes;Clostridia;Clostridiales;Ruminococcaceae;Ruminococcus;uncultured rumen bacterium	Bacteria	Firmicutes	Clostridia	Clostridiales	Ruminococcaceae	Ruminococcus	uncultured rumen bacterium
OTU448	3	42	3	0	5	0	0	0	6	32	67	3	0	24	0	0	5	15	0	0	0.9954	Bacteria;Firmicutes;Clostridia;Clostridiales;Ruminococcaceae;Ruminococcus;uncultured rumen bacterium	Bacteria	Firmicutes	Clostridia	Clostridiales	Ruminococcaceae	Ruminococcus	uncultured rumen bacterium
OTU523	0	0	5	0	22	0	1	0	48	9	27	5	0	4	0	3	0	0	0	8	0.9726	Bacteria;Firmicutes;Clostridia;Clostridiales;Ruminococcaceae;Ruminococcus;uncultured bacterium	Bacteria	Firmicutes	Clostridia	Clostridiales	Ruminococcaceae	Ruminococcus	uncultured bacterium
OTU649	0	0	0	0	0	0	0	0	60	1	0	0	0	5	0	0	1	0	0	0	0.9955	Bacteria;Firmicutes;Clostridia;Clostridiales;Ruminococcaceae;Ruminococcus;uncultured rumen bacterium	Bacteria	Firmicutes	Clostridia	Clostridiales	Ruminococcaceae	Ruminococcus	uncultured rumen bacterium
OTU843	0	1	0	0	0	0	0	0	7	14	0	0	0	0	0	0	0	0	0	0	0.9545	Bacteria;Firmicutes;Clostridia;Clostridiales;Ruminococcaceae;Ruminococcus;uncultured rumen bacterium	Bacteria	Firmicutes	Clostridia	Clostridiales	Ruminococcaceae	Ruminococcus	uncultured rumen bacterium
OTU846	0	0	0	0	0	0	0	0	0	0	0	0	0	22	0	0	0	0	0	0	0.9909	Bacteria;Firmicutes;Clostridia;Clostridiales;Ruminococcaceae;Ruminococcus;uncultured rumen bacterium	Bacteria	Firmicutes	Clostridia	Clostridiales	Ruminococcaceae	Ruminococcus	uncultured rumen bacterium
OTU896	0	0	0	0	1	0	0	0	15	0	0	0	0	0	0	0	0	0	0	0	0.9909	Bacteria;Firmicutes;Clostridia;Clostridiales;Ruminococcaceae;Ruminococcus;uncultured rumen bacterium	Bacteria	Firmicutes	Clostridia	Clostridiales	Ruminococcaceae	Ruminococcus	uncultured rumen bacterium
OTU985	0	0	0	0	10	0	0	0	0	0	0	0	0	0	0	0	0	0	0	0	0.9865	Bacteria;Firmicutes;Clostridia;Clostridiales;Ruminococcaceae;Ruminococcus;uncultured rumen bacterium	Bacteria	Firmicutes	Clostridia	Clostridiales	Ruminococcaceae	Ruminococcus	uncultured rumen bacterium
OTU65	2	0	2	0	3	0	99	70	1	1	19	493	927	6702	1	74	1912	2	0	132	0.9954	Bacteria;Firmicutes;Clostridia;Clostridiales;Ruminococcaceae;Saccharofermentans;uncultured bacterium	Bacteria	Firmicutes	Clostridia	Clostridiales	Ruminococcaceae	Saccharofermentans	uncultured bacterium
OTU199	5	640	55	3	11	2	90	47	540	190	0	4	24	1	0	1	152	8	2	1	0.9931	Bacteria;Firmicutes;Clostridia;Clostridiales;Ruminococcaceae;Saccharofermentans;uncultured bacterium	Bacteria	Firmicutes	Clostridia	Clostridiales	Ruminococcaceae	Saccharofermentans	uncultured bacterium
OTU262	0	0	0	9	0	0	50	0	733	114	0	1	0	0	0	0	0	0	0	0	0.9865	Bacteria;Firmicutes;Clostridia;Clostridiales;Ruminococcaceae;Saccharofermentans;uncultured bacterium	Bacteria	Firmicutes	Clostridia	Clostridiales	Ruminococcaceae	Saccharofermentans	uncultured bacterium
OTU681	0	0	0	53	0	0	0	0	0	0	0	0	0	0	0	0	0	0	0	0	0.9871	Bacteria;Proteobacteria;Gammaproteobacteria;Alteromonadales;Alteromonadaceae;Salinimonas;Salinimonas sp. DPSR-4	Bacteria	Proteobacteria	Gammaproteobacteria	Alteromonadales	Alteromonadaceae	Salinimonas	Salinimonas sp. DPSR-4
OTU121	61	14	0	677	1	848	120	246	0	404	442	109	9	56	676	135	116	297	59	114	0.9935	Bacteria;Firmicutes;Negativicutes;Selenomonadales;Veillonellaceae;Schwartzia;uncultured bacterium	Bacteria	Firmicutes	Negativicutes	Selenomonadales	Veillonellaceae	Schwartzia	uncultured bacterium
OTU280	16	25	8	0	1	30	0	0	31	8	59	0	106	162	31	156	52	15	0	107	0.9849	Bacteria;Firmicutes;Negativicutes;Selenomonadales;Veillonellaceae;Selenomonas;uncultured bacterium	Bacteria	Firmicutes	Negativicutes	Selenomonadales	Veillonellaceae	Selenomonas	uncultured bacterium
OTU9	2667	2357	419	93	93	3262	35	10	2136	528	5211	146	11982	12107	2414	15104	4170	720	18	8422	0.9846	Bacteria;Firmicutes;Negativicutes;Selenomonadales;Veillonellaceae;Selenomonas;Selenomonas ruminantium subsp. lactilytica TAM6421	Bacteria	Firmicutes	Negativicutes	Selenomonadales	Veillonellaceae	Selenomonas	Selenomonas ruminantium subsp. lactilytica TAM6421
OTU510	4	2	1	0	0	4	0	0	2	4	11	0	24	20	9	28	6	3	0	25	0.9806	Bacteria;Firmicutes;Negativicutes;Selenomonadales;Veillonellaceae;Selenomonas;Selenomonas sp. G31	Bacteria	Firmicutes	Negativicutes	Selenomonadales	Veillonellaceae	Selenomonas	Selenomonas sp. G31
OTU990	0	2	0	0	0	0	0	0	1	0	0	0	0	5	0	2	0	0	0	0	0.9455	Bacteria;Firmicutes;Clostridia;Clostridiales;Lachnospiraceae;Shuttleworthia;uncultured bacterium	Bacteria	Firmicutes	Clostridia	Clostridiales	Lachnospiraceae	Shuttleworthia	uncultured bacterium
OTU692	0	0	5	0	0	0	3	0	0	0	4	1	0	0	0	0	0	3	34	0	0.9978	Bacteria;Firmicutes;Erysipelotrichia;Erysipelotrichales;Erysipelotrichaceae;Solobacterium;Erysipelotrichaceae bacterium NK3D112	Bacteria	Firmicutes	Erysipelotrichia	Erysipelotrichales	Erysipelotrichaceae	Solobacterium	Erysipelotrichaceae bacterium NK3D112
OTU378	0	0	9	10	16	0	5	2	17	18	18	3	16	216	0	10	6	4	1	9	0.9499	Bacteria;Firmicutes;Erysipelotrichia;Erysipelotrichales;Erysipelotrichaceae;Solobacterium;uncultured bacterium	Bacteria	Firmicutes	Erysipelotrichia	Erysipelotrichales	Erysipelotrichaceae	Solobacterium	uncultured bacterium
OTU550	1	78	1	0	10	1	2	0	3	10	7	0	0	0	0	0	0	0	0	1	0.8761	Bacteria;Firmicutes;Erysipelotrichia;Erysipelotrichales;Erysipelotrichaceae;Solobacterium;uncultured rumen bacterium	Bacteria	Firmicutes	Erysipelotrichia	Erysipelotrichales	Erysipelotrichaceae	Solobacterium	uncultured rumen bacterium
OTU709	0	0	1	0	45	0	0	0	0	0	0	0	0	0	0	0	0	0	0	0	0.9804	Bacteria;Firmicutes;Erysipelotrichia;Erysipelotrichales;Erysipelotrichaceae;Solobacterium;uncultured bacterium	Bacteria	Firmicutes	Erysipelotrichia	Erysipelotrichales	Erysipelotrichaceae	Solobacterium	uncultured bacterium
OTU775	0	0	0	3	0	0	0	10	0	0	0	0	1	0	0	10	0	0	8	0	0.939	Bacteria;Firmicutes;Erysipelotrichia;Erysipelotrichales;Erysipelotrichaceae;Solobacterium;uncultured bacterium	Bacteria	Firmicutes	Erysipelotrichia	Erysipelotrichales	Erysipelotrichaceae	Solobacterium	uncultured bacterium
OTU823	0	11	0	0	0	0	0	0	0	0	1	0	4	5	1	3	0	0	0	0	0.9673	Bacteria;Firmicutes;Erysipelotrichia;Erysipelotrichales;Erysipelotrichaceae;Solobacterium;uncultured rumen bacterium	Bacteria	Firmicutes	Erysipelotrichia	Erysipelotrichales	Erysipelotrichaceae	Solobacterium	uncultured rumen bacterium
OTU946	0	0	4	0	0	0	0	1	0	5	0	1	0	1	0	0	0	0	0	0	0.9434	Bacteria;Firmicutes;Erysipelotrichia;Erysipelotrichales;Erysipelotrichaceae;Solobacterium;uncultured bacterium	Bacteria	Firmicutes	Erysipelotrichia	Erysipelotrichales	Erysipelotrichaceae	Solobacterium	uncultured bacterium
OTU795	0	2	1	2	1	1	0	0	0	2	0	0	0	1	17	0	1	0	0	1	0.9932	Bacteria;Proteobacteria;Alphaproteobacteria;Sphingomonadales;Sphingomonadaceae;Sphingomonas;Sphingomonas echinoides	Bacteria	Proteobacteria	Alphaproteobacteria	Sphingomonadales	Sphingomonadaceae	Sphingomonas	Sphingomonas echinoides
OTU809	0	1	0	0	0	1	0	0	0	0	0	0	0	1	24	0	0	0	0	0	0.9909	Bacteria;Proteobacteria;Alphaproteobacteria;Sphingomonadales;Sphingomonadaceae;Sphingomonas;Sphingomonas sp. Ens32	Bacteria	Proteobacteria	Alphaproteobacteria	Sphingomonadales	Sphingomonadaceae	Sphingomonas	Sphingomonas sp. Ens32
OTU307	7	0	16	152	0	2	10	85	60	122	0	59	19	16	0	0	5	8	1	98	0.9699	Bacteria;Spirochaetae;Spirochaetes;Spirochaetales;Spirochaetaceae;Spirochaeta;uncultured Spirochaeta sp.	Bacteria	Spirochaetae	Spirochaetes	Spirochaetales	Spirochaetaceae	Spirochaeta	uncultured Spirochaeta sp.
OTU587	0	0	49	0	0	0	0	0	5	5	0	34	0	0	0	0	0	0	0	0	0.9699	Bacteria;Spirochaetae;Spirochaetes;Spirochaetales;Spirochaetaceae;Spirochaeta;uncultured Spirochaeta sp.	Bacteria	Spirochaetae	Spirochaetes	Spirochaetales	Spirochaetaceae	Spirochaeta	uncultured Spirochaeta sp.
OTU590	2	1	5	32	0	0	9	11	1	4	0	3	0	0	0	0	22	1	0	0	0.9935	Bacteria;Spirochaetae;Spirochaetes;Spirochaetales;Spirochaetaceae;Spirochaeta;uncultured Spirochaeta sp.	Bacteria	Spirochaetae	Spirochaetes	Spirochaetales	Spirochaetaceae	Spirochaeta	uncultured Spirochaeta sp.
OTU870	0	0	0	3	0	0	0	1	0	5	0	0	0	1	0	2	6	1	0	0	0.9892	Bacteria;Spirochaetae;Spirochaetes;Spirochaetales;Spirochaetaceae;Spirochaeta;uncultured Spirochaeta sp.	Bacteria	Spirochaetae	Spirochaetes	Spirochaetales	Spirochaetaceae	Spirochaeta	uncultured Spirochaeta sp.
OTU955	0	0	0	0	0	0	0	0	0	0	3	0	0	0	0	1	1	0	6	0	0.9957	Bacteria;Proteobacteria;Gammaproteobacteria;Xanthomonadales;Xanthomonadaceae;Stenotrophomonas;Stenotrophomonas sp. P2	Bacteria	Proteobacteria	Gammaproteobacteria	Xanthomonadales	Xanthomonadaceae	Stenotrophomonas	Stenotrophomonas sp. P2
OTU154	8	1189	48	18	7	4	26	26	11	9	11	10	33	93	1302	17	2	38	26	93	0.9935	Bacteria;Firmicutes;Bacilli;Lactobacillales;Streptococcaceae;Streptococcus;Streptococcus equinus	Bacteria	Firmicutes	Bacilli	Lactobacillales	Streptococcaceae	Streptococcus	Streptococcus equinus
OTU932	0	0	0	0	0	0	0	0	0	0	0	0	0	0	13	0	0	0	0	0	0.9932	Bacteria;Firmicutes;Clostridia;Clostridiales;Ruminococcaceae;Subdoligranulum;uncultured bacterium	Bacteria	Firmicutes	Clostridia	Clostridiales	Ruminococcaceae	Subdoligranulum	uncultured bacterium
OTU50	900	1758	7	12	0	12	0	1	1	1272	1168	0	1634	2827	153	1350	1987	4	5	389	0.9891	Bacteria;Firmicutes;Negativicutes;Selenomonadales;Acidaminococcaceae;Succiniclasticum;uncultured rumen bacterium	Bacteria	Firmicutes	Negativicutes	Selenomonadales	Acidaminococcaceae	Succiniclasticum	uncultured rumen bacterium
OTU109	62	224	16	3	1563	173	703	18	39	182	214	10	50	122	92	66	8	42	1077	288	0.985	Bacteria;Firmicutes;Negativicutes;Selenomonadales;Acidaminococcaceae;Succiniclasticum;uncultured rumen bacterium	Bacteria	Firmicutes	Negativicutes	Selenomonadales	Acidaminococcaceae	Succiniclasticum	uncultured rumen bacterium
OTU140	52	338	493	497	5	2	936	412	186	40	0	275	12	1	2	0	1	24	58	14	0.9807	Bacteria;Firmicutes;Negativicutes;Selenomonadales;Acidaminococcaceae;Succiniclasticum;uncultured rumen bacterium	Bacteria	Firmicutes	Negativicutes	Selenomonadales	Acidaminococcaceae	Succiniclasticum	uncultured rumen bacterium
OTU343	12	38	0	0	1	0	419	1	1	7	9	0	14	0	0	7	0	1	0	0	0.9656	Bacteria;Firmicutes;Negativicutes;Selenomonadales;Acidaminococcaceae;Succiniclasticum;uncultured bacterium	Bacteria	Firmicutes	Negativicutes	Selenomonadales	Acidaminococcaceae	Succiniclasticum	uncultured bacterium
OTU1	9792	50012	50454	102260	2447	59853	3206	43996	11885	17078	28153	36059	9279	42095	8763	45741	32885	79408	1335	19868	0.9884	Bacteria;Proteobacteria;Gammaproteobacteria;Aeromonadales;Succinivibrionaceae;Succinivibrio;uncultured rumen bacterium	Bacteria	Proteobacteria	Gammaproteobacteria	Aeromonadales	Succinivibrionaceae	Succinivibrio	uncultured rumen bacterium
OTU528	0	11	9	9	1	14	0	12	1	2	4	8	4	6	2	15	3	18	0	10	0.9813	Bacteria;Proteobacteria;Gammaproteobacteria;Aeromonadales;Succinivibrionaceae;Succinivibrio;uncultured rumen bacterium	Bacteria	Proteobacteria	Gammaproteobacteria	Aeromonadales	Succinivibrionaceae	Succinivibrio	uncultured rumen bacterium
OTU562	9	9	10	2	2	4	0	0	0	2	18	5	0	6	0	0	8	29	0	2	0.905	Bacteria;Proteobacteria;Gammaproteobacteria;Aeromonadales;Succinivibrionaceae;Succinivibrio;uncultured prokaryote	Bacteria	Proteobacteria	Gammaproteobacteria	Aeromonadales	Succinivibrionaceae	Succinivibrio	uncultured prokaryote
OTU617	1	4	2	15	1	8	0	1	2	4	2	6	0	9	0	9	4	8	0	2	0.9569	Bacteria;Proteobacteria;Gammaproteobacteria;Aeromonadales;Succinivibrionaceae;Succinivibrio;uncultured rumen bacterium	Bacteria	Proteobacteria	Gammaproteobacteria	Aeromonadales	Succinivibrionaceae	Succinivibrio	uncultured rumen bacterium
OTU639	0	7	6	17	1	4	0	5	1	2	6	1	0	4	1	2	0	10	0	3	0.9501	Bacteria;Proteobacteria;Gammaproteobacteria;Aeromonadales;Succinivibrionaceae;Succinivibrio;uncultured rumen bacterium	Bacteria	Proteobacteria	Gammaproteobacteria	Aeromonadales	Succinivibrionaceae	Succinivibrio	uncultured rumen bacterium
OTU753	2	3	3	1	0	0	0	1	1	0	9	0	0	1	0	0	4	10	0	0	0.9537	Bacteria;Proteobacteria;Gammaproteobacteria;Aeromonadales;Succinivibrionaceae;Succinivibrio;uncultured rumen bacterium	Bacteria	Proteobacteria	Gammaproteobacteria	Aeromonadales	Succinivibrionaceae	Succinivibrio	uncultured rumen bacterium
OTU818	1	5	0	0	0	0	0	2	0	1	1	0	0	2	0	5	1	7	0	1	0.9653	Bacteria;Proteobacteria;Gammaproteobacteria;Aeromonadales;Succinivibrionaceae;Succinivibrio;uncultured rumen bacterium	Bacteria	Proteobacteria	Gammaproteobacteria	Aeromonadales	Succinivibrionaceae	Succinivibrio	uncultured rumen bacterium
OTU992	0	1	1	0	0	1	0	1	0	0	0	0	1	0	2	0	2	0	0	1	0.9635	Bacteria;Proteobacteria;Gammaproteobacteria;Aeromonadales;Succinivibrionaceae;Succinivibrio;uncultured rumen bacterium	Bacteria	Proteobacteria	Gammaproteobacteria	Aeromonadales	Succinivibrionaceae	Succinivibrio	uncultured rumen bacterium
OTU664	0	0	0	61	0	0	0	0	0	0	0	0	0	0	0	0	0	0	0	0	0.9932	Bacteria;Proteobacteria;Alphaproteobacteria;Rhodobacterales;Rhodobacteraceae;Sulfitobacter;Sulfitobacter sp. MOLA 18	Bacteria	Proteobacteria	Alphaproteobacteria	Rhodobacterales	Rhodobacteraceae	Sulfitobacter	Sulfitobacter sp. MOLA 18
OTU490	3	3	11	13	4	0	13	22	6	13	5	5	5	6	5	1	5	12	17	9	0.937	Bacteria;Proteobacteria;Betaproteobacteria;Burkholderiales;Alcaligenaceae;Sutterella;uncultured organism	Bacteria	Proteobacteria	Betaproteobacteria	Burkholderiales	Alcaligenaceae	Sutterella	uncultured organism
OTU773	0	0	0	3	0	0	1	0	6	5	0	8	0	0	2	0	7	0	0	0	0.8925	Bacteria;Proteobacteria;Betaproteobacteria;Burkholderiales;Alcaligenaceae;Sutterella;uncultured bacterium	Bacteria	Proteobacteria	Betaproteobacteria	Burkholderiales	Alcaligenaceae	Sutterella	uncultured bacterium
OTU535	1	31	2	0	2	13	0	2	17	6	8	0	5	28	2	3	2	1	0	0	0.9745	Bacteria;Firmicutes;Clostridia;Clostridiales;Lachnospiraceae;Syntrophococcus;uncultured rumen bacterium	Bacteria	Firmicutes	Clostridia	Clostridiales	Lachnospiraceae	Syntrophococcus	uncultured rumen bacterium
OTU319	15	86	17	9	6	1	5	9	12	25	16	5	73	68	0	13	16	28	186	30	0.9909	Bacteria;Firmicutes;Clostridia;Clostridiales;Lachnospiraceae;Syntrophococcus;uncultured bacterium	Bacteria	Firmicutes	Clostridia	Clostridiales	Lachnospiraceae	Syntrophococcus	uncultured bacterium
OTU511	3	38	1	1	0	0	5	1	0	16	6	1	18	12	0	0	8	13	18	2	0.9886	Bacteria;Firmicutes;Clostridia;Clostridiales;Lachnospiraceae;Syntrophococcus;uncultured bacterium	Bacteria	Firmicutes	Clostridia	Clostridiales	Lachnospiraceae	Syntrophococcus	uncultured bacterium
OTU629	1	5	5	0	7	0	0	2	8	10	4	3	4	9	0	2	1	2	9	1	0.9955	Bacteria;Firmicutes;Clostridia;Clostridiales;Lachnospiraceae;Syntrophococcus;uncultured rumen bacterium	Bacteria	Firmicutes	Clostridia	Clostridiales	Lachnospiraceae	Syntrophococcus	uncultured rumen bacterium
OTU641	3	3	9	2	2	0	0	4	9	16	2	4	0	8	0	0	0	5	0	3	0.9705	Bacteria;Firmicutes;Clostridia;Clostridiales;Lachnospiraceae;Syntrophococcus;uncultured bacterium	Bacteria	Firmicutes	Clostridia	Clostridiales	Lachnospiraceae	Syntrophococcus	uncultured bacterium
OTU683	3	1	8	1	5	0	1	2	4	10	0	1	3	10	0	0	0	1	2	1	0.975	Bacteria;Firmicutes;Clostridia;Clostridiales;Lachnospiraceae;Syntrophococcus;Syntrophococcus sucromutans	Bacteria	Firmicutes	Clostridia	Clostridiales	Lachnospiraceae	Syntrophococcus	Syntrophococcus sucromutans
OTU701	1	0	6	0	4	0	0	1	11	8	1	1	2	11	0	0	0	1	0	2	0.9614	Bacteria;Firmicutes;Clostridia;Clostridiales;Lachnospiraceae;Syntrophococcus;uncultured rumen bacterium	Bacteria	Firmicutes	Clostridia	Clostridiales	Lachnospiraceae	Syntrophococcus	uncultured rumen bacterium
OTU792	0	0	2	3	8	0	0	0	3	2	0	2	1	4	0	0	0	1	3	0	0.9206	Bacteria;Firmicutes;Clostridia;Clostridiales;Syntrophomonadaceae;Syntrophomonas;uncultured Clostridia bacterium	Bacteria	Firmicutes	Clostridia	Clostridiales	Syntrophomonadaceae	Syntrophomonas	uncultured Clostridia bacterium
OTU942	0	0	0	12	0	0	0	0	0	0	0	0	0	0	0	0	0	0	0	0	0.9913	Bacteria;Bacteroidetes;Flavobacteria;Flavobacteriales;Flavobacteriaceae;Tenacibaculum;Tenacibaculum geojense	Bacteria	Bacteroidetes	Flavobacteria	Flavobacteriales	Flavobacteriaceae	Tenacibaculum	Tenacibaculum geojense
OTU222	5	28	105	336	26	0	89	32	186	300	0	37	0	16	0	0	0	80	0	110	0.9523	Bacteria;Proteobacteria;Alphaproteobacteria;Rhodospirillales;Rhodospirillaceae;Thalassospira;uncultured bacterium	Bacteria	Proteobacteria	Alphaproteobacteria	Rhodospirillales	Rhodospirillaceae	Thalassospira	uncultured bacterium
OTU401	0	6	10	0	0	0	56	0	156	42	0	27	0	1	0	0	0	0	0	0	0.9477	Bacteria;Proteobacteria;Alphaproteobacteria;Rhodospirillales;Rhodospirillaceae;Thalassospira;uncultured bacterium	Bacteria	Proteobacteria	Alphaproteobacteria	Rhodospirillales	Rhodospirillaceae	Thalassospira	uncultured bacterium
OTU492	0	5	2	0	37	0	3	0	23	34	0	4	0	4	0	0	0	37	0	8	0.9205	Bacteria;Proteobacteria;Alphaproteobacteria;Rhodospirillales;Rhodospirillaceae;Thalassospira;uncultured bacterium	Bacteria	Proteobacteria	Alphaproteobacteria	Rhodospirillales	Rhodospirillaceae	Thalassospira	uncultured bacterium
OTU21	373	803	1000	1684	366	15	227	1294	2720	801	183	84	3550	1299	10	208	4831	4310	5478	718	0.9743	Bacteria;Spirochaetae;Spirochaetes;Spirochaetales;Spirochaetaceae;Treponema;uncultured Treponema sp.	Bacteria	Spirochaetae	Spirochaetes	Spirochaetales	Spirochaetaceae	Treponema	uncultured Treponema sp.
OTU117	12	0	218	2431	13	0	3	297	653	267	1	94	14	0	8	0	470	6	98	1	0.8972	Bacteria;Spirochaetae;Spirochaetes;Spirochaetales;Spirochaetaceae;Treponema;Treponema bryantii	Bacteria	Spirochaetae	Spirochaetes	Spirochaetales	Spirochaetaceae	Treponema	Treponema bryantii
OTU198	0	1	1	192	55	9	1	547	0	105	0	26	19	4	1	0	540	2	14	276	0.9935	Bacteria;Spirochaetae;Spirochaetes;Spirochaetales;Spirochaetaceae;Treponema;uncultured rumen bacterium	Bacteria	Spirochaetae	Spirochaetes	Spirochaetales	Spirochaetaceae	Treponema	uncultured rumen bacterium
OTU283	8	65	8	9	41	169	4	33	12	50	3	1	67	44	19	8	22	27	188	19	0.9026	Bacteria;Spirochaetae;Spirochaetes;Spirochaetales;Spirochaetaceae;Treponema;uncultured rumen bacterium	Bacteria	Spirochaetae	Spirochaetes	Spirochaetales	Spirochaetaceae	Treponema	uncultured rumen bacterium
OTU286	18	38	35	151	36	54	42	56	65	40	2	15	28	9	32	3	13	34	81	28	0.897	Bacteria;Spirochaetae;Spirochaetes;Spirochaetales;Spirochaetaceae;Treponema;uncultured Treponema sp.	Bacteria	Spirochaetae	Spirochaetes	Spirochaetales	Spirochaetaceae	Treponema	uncultured Treponema sp.
OTU385	2	27	2	2	17	70	2	16	7	27	3	0	34	17	4	2	11	10	80	5	0.8937	Bacteria;Spirochaetae;Spirochaetes;Spirochaetales;Spirochaetaceae;Treponema;uncultured rumen bacterium	Bacteria	Spirochaetae	Spirochaetes	Spirochaetales	Spirochaetaceae	Treponema	uncultured rumen bacterium
OTU449	4	6	11	12	3	0	4	0	4	10	2	1	20	12	0	2	41	25	47	0	0.985	Bacteria;Spirochaetae;Spirochaetes;Spirochaetales;Spirochaetaceae;Treponema;Treponema bryantii NK4A124	Bacteria	Spirochaetae	Spirochaetes	Spirochaetales	Spirochaetaceae	Treponema	Treponema bryantii NK4A124
OTU451	0	0	34	41	16	0	6	13	19	15	0	0	16	0	0	0	0	5	24	13	0.914	Bacteria;Spirochaetae;Spirochaetes;Spirochaetales;Spirochaetaceae;Treponema;uncultured bacterium	Bacteria	Spirochaetae	Spirochaetes	Spirochaetales	Spirochaetaceae	Treponema	uncultured bacterium
OTU471	0	0	0	91	0	0	4	76	0	1	0	0	0	0	0	0	0	0	0	0	0.9675	Bacteria;Spirochaetae;Spirochaetes;Spirochaetales;Spirochaetaceae;Treponema;uncultured Treponema sp.	Bacteria	Spirochaetae	Spirochaetes	Spirochaetales	Spirochaetaceae	Treponema	uncultured Treponema sp.
OTU954	0	1	0	5	0	0	0	0	1	0	0	0	0	0	1	0	2	0	1	0	0.9677	Bacteria;Spirochaetae;Spirochaetes;Spirochaetales;Spirochaetaceae;Treponema;Treponema saccharophilum DSM 2985	Bacteria	Spirochaetae	Spirochaetes	Spirochaetales	Spirochaetaceae	Treponema	Treponema saccharophilum DSM 2985
OTU455	0	0	0	0	0	0	0	0	26	0	2	0	15	56	0	93	0	0	0	0	0.9935	Bacteria;Bacteroidetes;Bacteroidia;Bacteroidales;Rikenellaceae;U29-B03;uncultured rumen bacterium	Bacteria	Bacteroidetes	Bacteroidia	Bacteroidales	Rikenellaceae	U29-B03	uncultured rumen bacterium
OTU796	0	0	6	0	22	0	0	0	0	0	0	0	0	0	0	0	0	0	0	0	0.9913	Bacteria;Bacteroidetes;Bacteroidia;Bacteroidales;Rikenellaceae;U29-B03;uncultured rumen bacterium	Bacteria	Bacteroidetes	Bacteroidia	Bacteroidales	Rikenellaceae	U29-B03	uncultured rumen bacterium
OTU288	0	1	0	20	1	0	181	1	0	0	0	232	0	0	0	0	0	144	196	0	0.9891	Bacteria;Bacteroidetes;Bacteroidia;Bacteroidales;Prevotellaceae;uncultured;uncultured rumen bacterium	Bacteria	Bacteroidetes	Bacteroidia	Bacteroidales	Prevotellaceae	uncultured	uncultured rumen bacterium
OTU55	6	11	111	590	12	3	2394	1382	292	660	35	619	603	199	1	35	371	995	2950	382	0.9802	Bacteria;Bacteroidetes;Bacteroidia;Bacteroidales;Prevotellaceae;uncultured;uncultured rumen bacterium	Bacteria	Bacteroidetes	Bacteroidia	Bacteroidales	Prevotellaceae	uncultured	uncultured rumen bacterium
OTU605	0	0	0	0	0	0	5	72	0	0	0	8	0	0	0	0	0	0	0	0	0.9842	Bacteria;Firmicutes;Clostridia;Clostridiales;Ruminococcaceae;uncultured;uncultured bacterium	Bacteria	Firmicutes	Clostridia	Clostridiales	Ruminococcaceae	uncultured	uncultured bacterium
OTU89	0	1	185	783	2	0	1033	2	0	0	1	940	0	0	1	3	1	1344	2035	0	0.9934	Bacteria;Bacteroidetes;Bacteroidia;Bacteroidales;Prevotellaceae;uncultured;uncultured rumen bacterium	Bacteria	Bacteroidetes	Bacteroidia	Bacteroidales	Prevotellaceae	uncultured	uncultured rumen bacterium
OTU346	17	0	0	11	0	1	221	5	1	21	1	26	7	24	0	0	1	93	63	0	0.9819	Bacteria;Firmicutes;Clostridia;Clostridiales;Lachnospiraceae;uncultured;uncultured bacterium	Bacteria	Firmicutes	Clostridia	Clostridiales	Lachnospiraceae	uncultured	uncultured bacterium
OTU800	0	0	0	0	0	0	3	6	0	0	0	7	1	1	0	0	1	0	6	3	0.9877	Bacteria;Bacteroidetes;Bacteroidia;Bacteroidales;Prevotellaceae;uncultured;uncultured rumen bacterium	Bacteria	Bacteroidetes	Bacteroidia	Bacteroidales	Prevotellaceae	uncultured	uncultured rumen bacterium
OTU13	298	1490	203	3363	327	19	18157	12780	2	1466	2304	3858	105	1750	34	103	225	1300	2814	6529	0.9907	Bacteria;Firmicutes;Clostridia;Clostridiales;Lachnospiraceae;uncultured;uncultured rumen bacterium	Bacteria	Firmicutes	Clostridia	Clostridiales	Lachnospiraceae	uncultured	uncultured rumen bacterium
OTU554	1	0	0	64	0	0	5	0	0	0	0	21	0	0	0	0	0	2	20	0	0.9774	Bacteria;Firmicutes;Clostridia;Clostridiales;Family XIII Incertae Sedis;uncultured;uncultured bacterium	Bacteria	Firmicutes	Clostridia	Clostridiales	Family XIII Incertae Sedis	uncultured	uncultured bacterium
OTU295	0	120	103	0	73	8	11	0	59	70	36	0	27	83	1	36	101	0	0	18	0.932	Bacteria;Firmicutes;Clostridia;Clostridiales;Lachnospiraceae;uncultured;uncultured organism	Bacteria	Firmicutes	Clostridia	Clostridiales	Lachnospiraceae	uncultured	uncultured organism
OTU557	4	0	0	52	0	0	38	11	0	0	0	1	0	0	0	0	0	0	3	0	0.9634	Bacteria;Firmicutes;Erysipelotrichia;Erysipelotrichales;Erysipelotrichaceae;uncultured;uncultured rumen bacterium	Bacteria	Firmicutes	Erysipelotrichia	Erysipelotrichales	Erysipelotrichaceae	uncultured	uncultured rumen bacterium
OTU72	0	0	0	3063	3	5	1321	3697	0	4	4	101	0	0	1	0	1	1	289	6	0.987	Bacteria;Bacteroidetes;Bacteroidia;Bacteroidales;Prevotellaceae;uncultured;uncultured rumen bacterium	Bacteria	Bacteroidetes	Bacteroidia	Bacteroidales	Prevotellaceae	uncultured	uncultured rumen bacterium
OTU410	0	0	0	0	0	0	283	1	0	0	0	0	0	0	0	0	0	0	0	0	0.9864	Bacteria;Firmicutes;Clostridia;Clostridiales;Ruminococcaceae;uncultured;uncultured rumen bacterium	Bacteria	Firmicutes	Clostridia	Clostridiales	Ruminococcaceae	uncultured	uncultured rumen bacterium
OTU495	0	0	0	0	0	0	25	0	0	0	0	128	0	0	0	0	0	0	0	0	0.9752	Bacteria;Firmicutes;Clostridia;Clostridiales;Ruminococcaceae;uncultured;uncultured bacterium	Bacteria	Firmicutes	Clostridia	Clostridiales	Ruminococcaceae	uncultured	uncultured bacterium
OTU291	2	0	38	23	5	0	93	45	38	137	0	16	78	16	0	29	0	50	149	38	0.9909	Bacteria;Firmicutes;Clostridia;Clostridiales;Christensenellaceae;uncultured;uncultured bacterium	Bacteria	Firmicutes	Clostridia	Clostridiales	Christensenellaceae	uncultured	uncultured bacterium
OTU360	4	3	0	31	0	108	54	11	6	15	3	28	6	8	72	5	12	35	20	3	0.9616	Bacteria;Firmicutes;Clostridia;Clostridiales;Lachnospiraceae;uncultured;uncultured bacterium	Bacteria	Firmicutes	Clostridia	Clostridiales	Lachnospiraceae	uncultured	uncultured bacterium
OTU40	36	317	278	1028	22	1	4845	721	141	653	203	1285	396	1901	28	1562	171	1179	426	813	0.982	Bacteria;Firmicutes;Clostridia;Clostridiales;Lachnospiraceae;uncultured;uncultured bacterium	Bacteria	Firmicutes	Clostridia	Clostridiales	Lachnospiraceae	uncultured	uncultured bacterium
OTU640	2	3	2	0	2	0	1	1	3	14	3	0	11	10	0	7	4	0	0	7	0.9364	Bacteria;Firmicutes;Clostridia;Clostridiales;Lachnospiraceae;uncultured;uncultured bacterium	Bacteria	Firmicutes	Clostridia	Clostridiales	Lachnospiraceae	uncultured	uncultured bacterium
OTU671	0	0	0	12	0	0	5	10	0	3	0	11	2	0	0	0	0	3	0	11	0.9705	Bacteria;Firmicutes;Clostridia;Clostridiales;Lachnospiraceae;uncultured;uncultured bacterium	Bacteria	Firmicutes	Clostridia	Clostridiales	Lachnospiraceae	uncultured	uncultured bacterium
OTU847	0	4	0	1	1	0	0	0	0	0	2	0	2	1	0	1	6	0	0	4	0.9909	Bacteria;Firmicutes;Clostridia;Clostridiales;Lachnospiraceae;uncultured;uncultured rumen bacterium	Bacteria	Firmicutes	Clostridia	Clostridiales	Lachnospiraceae	uncultured	uncultured rumen bacterium
OTU19	66	11003	5065	0	25	0	1	0	509	13	6373	2	769	89	93	7299	10	3	12	11	0.9047	Bacteria;Bacteroidetes;Bacteroidia;Bacteroidales;Prevotellaceae;uncultured;uncultured bacterium	Bacteria	Bacteroidetes	Bacteroidia	Bacteroidales	Prevotellaceae	uncultured	uncultured bacterium
OTU738	1	0	3	1	0	0	0	1	4	0	2	0	3	14	1	5	1	0	0	1	0.9614	Bacteria;Firmicutes;Clostridia;Clostridiales;Lachnospiraceae;uncultured;uncultured bacterium	Bacteria	Firmicutes	Clostridia	Clostridiales	Lachnospiraceae	uncultured	uncultured bacterium
OTU858	1	4	0	0	0	0	7	1	0	2	0	1	2	0	0	0	0	3	0	0	0.9932	Bacteria;Firmicutes;Clostridia;Clostridiales;Christensenellaceae;uncultured;uncultured rumen bacterium	Bacteria	Firmicutes	Clostridia	Clostridiales	Christensenellaceae	uncultured	uncultured rumen bacterium
OTU470	0	1	4	0	6	0	0	0	3	3	4	0	0	0	73	4	75	0	0	0	0.9869	Bacteria;Bacteroidetes;Bacteroidia;Bacteroidales;Prevotellaceae;uncultured;uncultured rumen bacterium	Bacteria	Bacteroidetes	Bacteroidia	Bacteroidales	Prevotellaceae	uncultured	uncultured rumen bacterium
OTU794	2	1	3	0	5	0	0	0	1	1	4	0	0	11	1	0	0	0	0	0	0.9819	Bacteria;Firmicutes;Clostridia;Clostridiales;Ruminococcaceae;uncultured;uncultured rumen bacterium	Bacteria	Firmicutes	Clostridia	Clostridiales	Ruminococcaceae	uncultured	uncultured rumen bacterium
OTU25	1	32	13	0	5	3	0	32	0	3	0	1	1	0	2	0	87	12609	5	14605	0.9493	Bacteria;Firmicutes;Erysipelotrichia;Erysipelotrichales;Erysipelotrichaceae;uncultured;unidentified rumen bacterium RFN20	Bacteria	Firmicutes	Erysipelotrichia	Erysipelotrichales	Erysipelotrichaceae	uncultured	unidentified rumen bacterium RFN20
OTU28	174	1961	1838	396	4965	4	850	1087	1521	1741	506	551	1169	2545	5	677	565	783	247	1151	0.9931	Bacteria;Firmicutes;Clostridia;Clostridiales;Ruminococcaceae;uncultured;uncultured bacterium	Bacteria	Firmicutes	Clostridia	Clostridiales	Ruminococcaceae	uncultured	uncultured bacterium
OTU30	358	1679	1527	937	820	62	25	1259	1632	1103	439	389	1285	4815	3	1484	598	1023	1722	462	0.9932	Bacteria;Firmicutes;Clostridia;Clostridiales;Ruminococcaceae;uncultured;uncultured bacterium	Bacteria	Firmicutes	Clostridia	Clostridiales	Ruminococcaceae	uncultured	uncultured bacterium
OTU32	3130	569	4140	180	3792	5	1638	1156	469	421	537	975	532	980	4	297	42	106	356	961	0.9842	Bacteria;Firmicutes;Clostridia;Clostridiales;Ruminococcaceae;uncultured;uncultured rumen bacterium	Bacteria	Firmicutes	Clostridia	Clostridiales	Ruminococcaceae	uncultured	uncultured rumen bacterium
OTU35	0	114	2	0	4335	0	5	1	0	2	1	1	1	304	1	13972	2	0	14	0	0.9791	Bacteria;Firmicutes;Clostridia;Clostridiales;Ruminococcaceae;uncultured;uncultured rumen bacterium	Bacteria	Firmicutes	Clostridia	Clostridiales	Ruminococcaceae	uncultured	uncultured rumen bacterium
OTU39	1	1	1	200	6	9	2790	8641	2	1	2	4795	3	1	2	1	0	1	0	0	0.9539	Bacteria;Firmicutes;Erysipelotrichia;Erysipelotrichales;Erysipelotrichaceae;uncultured;unidentified rumen bacterium RFN74	Bacteria	Firmicutes	Erysipelotrichia	Erysipelotrichales	Erysipelotrichaceae	uncultured	unidentified rumen bacterium RFN74
OTU48	814	31	2179	651	6	204	59	1107	794	1845	219	481	4	19	1	6	4889	102	121	430	0.9785	Bacteria;Firmicutes;Erysipelotrichia;Erysipelotrichales;Erysipelotrichaceae;uncultured;uncultured bacterium	Bacteria	Firmicutes	Erysipelotrichia	Erysipelotrichales	Erysipelotrichaceae	uncultured	uncultured bacterium
OTU49	2	1	30	1	57	1	122	35	13477	2	2	22	3	13	2	0	0	1	0	0	0.9819	Bacteria;Firmicutes;Clostridia;Clostridiales;Ruminococcaceae;uncultured;uncultured bacterium	Bacteria	Firmicutes	Clostridia	Clostridiales	Ruminococcaceae	uncultured	uncultured bacterium
OTU56	488	750	554	120	631	142	230	122	451	274	568	466	225	751	2267	1029	702	792	98	674	0.9156	Bacteria;Bacteroidetes;Bacteroidia;Bacteroidales;Prevotellaceae;uncultured;uncultured bacterium	Bacteria	Bacteroidetes	Bacteroidia	Bacteroidales	Prevotellaceae	uncultured	uncultured bacterium
OTU64	7	178	285	0	159	1	14	0	799	943	487	0	1003	1364	3	692	2975	281	45	1230	0.987	Bacteria;Bacteroidetes;Bacteroidia;Bacteroidales;Prevotellaceae;uncultured;uncultured bacterium	Bacteria	Bacteroidetes	Bacteroidia	Bacteroidales	Prevotellaceae	uncultured	uncultured bacterium
OTU85	8	2	5508	49	0	0	164	1	83	267	0	0	2	250	0	14	4	0	0	285	0.9932	Bacteria;Firmicutes;Clostridia;Clostridiales;Ruminococcaceae;uncultured;uncultured bacterium	Bacteria	Firmicutes	Clostridia	Clostridiales	Ruminococcaceae	uncultured	uncultured bacterium
OTU94	35	395	59	1	1234	187	211	728	419	394	940	96	33	396	2	99	522	7	2	79	0.9913	Bacteria;Bacteroidetes;Bacteroidia;Bacteroidales;Prevotellaceae;uncultured;uncultured rumen bacterium	Bacteria	Bacteroidetes	Bacteroidia	Bacteroidales	Prevotellaceae	uncultured	uncultured rumen bacterium
OTU96	126	239	49	901	494	3	232	206	96	168	238	52	752	377	5	235	207	257	848	333	0.991	Bacteria;Firmicutes;Clostridia;Clostridiales;Christensenellaceae;uncultured;uncultured rumen bacterium	Bacteria	Firmicutes	Clostridia	Clostridiales	Christensenellaceae	uncultured	uncultured rumen bacterium
OTU101	178	239	191	429	178	0	66	200	80	153	112	396	471	1013	150	260	715	392	21	201	0.9174	Bacteria;Bacteroidetes;Bacteroidia;Bacteroidales;Prevotellaceae;uncultured;uncultured rumen bacterium	Bacteria	Bacteroidetes	Bacteroidia	Bacteroidales	Prevotellaceae	uncultured	uncultured rumen bacterium
OTU102	1458	5	16	3	0	792	21	0	0	0	0	0	0	1	7	3	1	6	3129	0	0.9976	Bacteria;Firmicutes;Clostridia;Clostridiales;Lachnospiraceae;uncultured;uncultured bacterium	Bacteria	Firmicutes	Clostridia	Clostridiales	Lachnospiraceae	uncultured	uncultured bacterium
OTU115	87	79	251	260	381	0	182	487	426	651	3	56	521	742	2	7	12	184	252	208	0.9839	Bacteria;Firmicutes;Clostridia;Clostridiales;Lachnospiraceae;uncultured;uncultured bacterium	Bacteria	Firmicutes	Clostridia	Clostridiales	Lachnospiraceae	uncultured	uncultured bacterium
OTU123	42	788	557	210	64	1	243	129	48	128	101	135	387	38	3	221	133	87	297	696	0.9886	Bacteria;Firmicutes;Clostridia;Clostridiales;Christensenellaceae;uncultured;uncultured bacterium	Bacteria	Firmicutes	Clostridia	Clostridiales	Christensenellaceae	uncultured	uncultured bacterium
OTU127	94	202	140	139	184	126	17	227	460	364	141	138	62	645	161	174	17	273	401	75	0.9932	Bacteria;Firmicutes;Clostridia;Clostridiales;Ruminococcaceae;uncultured;uncultured rumen bacterium	Bacteria	Firmicutes	Clostridia	Clostridiales	Ruminococcaceae	uncultured	uncultured rumen bacterium
OTU129	0	0	2	1511	0	3	0	2331	50	24	1	0	0	0	0	0	0	0	1	0	0.9933	Bacteria;Bacteroidetes;Bacteroidia;Bacteroidales;Prevotellaceae;uncultured;uncultured bacterium	Bacteria	Bacteroidetes	Bacteroidia	Bacteroidales	Prevotellaceae	uncultured	uncultured bacterium
OTU130	130	2	11	0	1872	1	88	129	6	473	1	6	7	106	0	4	46	971	0	1	0.9745	Bacteria;Firmicutes;Clostridia;Clostridiales;Lachnospiraceae;uncultured;uncultured rumen bacterium	Bacteria	Firmicutes	Clostridia	Clostridiales	Lachnospiraceae	uncultured	uncultured rumen bacterium
OTU135	143	11	182	61	66	106	3	303	46	27	27	46	58	73	1241	72	695	104	1	325	0.987	Bacteria;Bacteroidetes;Bacteroidia;Bacteroidales;Prevotellaceae;uncultured;uncultured bacterium	Bacteria	Bacteroidetes	Bacteroidia	Bacteroidales	Prevotellaceae	uncultured	uncultured bacterium
OTU137	194	742	106	72	110	0	117	20	20	272	215	40	106	794	1	152	156	175	25	209	0.9886	Bacteria;Firmicutes;Clostridia;Clostridiales;Ruminococcaceae;uncultured;uncultured bacterium	Bacteria	Firmicutes	Clostridia	Clostridiales	Ruminococcaceae	uncultured	uncultured bacterium
OTU138	0	0	548	2784	0	0	0	3	1	11	0	38	0	0	0	0	0	8	0	6	0.9677	Bacteria;Firmicutes;Erysipelotrichia;Erysipelotrichales;Erysipelotrichaceae;uncultured;unidentified rumen bacterium RFN20	Bacteria	Firmicutes	Erysipelotrichia	Erysipelotrichales	Erysipelotrichaceae	uncultured	unidentified rumen bacterium RFN20
OTU141	25	82	158	298	16	3	516	116	137	143	26	146	66	512	7	168	58	649	92	84	0.9804	Bacteria;Firmicutes;Negativicutes;Selenomonadales;Veillonellaceae;uncultured;uncultured bacterium	Bacteria	Firmicutes	Negativicutes	Selenomonadales	Veillonellaceae	uncultured	uncultured bacterium
OTU144	67	3	94	23	13	1	10	0	43	1019	3	3	0	615	1	1	327	1	303	667	0.9817	Bacteria;Firmicutes;Clostridia;Clostridiales;Ruminococcaceae;uncultured;uncultured rumen bacterium	Bacteria	Firmicutes	Clostridia	Clostridiales	Ruminococcaceae	uncultured	uncultured rumen bacterium
OTU149	50	1	1196	1119	15	30	8	312	88	35	10	88	1	53	1	0	13	0	0	48	0.9956	Bacteria;Firmicutes;Erysipelotrichia;Erysipelotrichales;Erysipelotrichaceae;uncultured;unidentified rumen bacterium RFN20	Bacteria	Firmicutes	Erysipelotrichia	Erysipelotrichales	Erysipelotrichaceae	uncultured	unidentified rumen bacterium RFN20
OTU153	11	2	567	70	96	0	175	264	415	1	70	13	5	311	0	707	0	184	34	88	0.9861	Bacteria;Firmicutes;Clostridia;Clostridiales;Ruminococcaceae;uncultured;uncultured bacterium	Bacteria	Firmicutes	Clostridia	Clostridiales	Ruminococcaceae	uncultured	uncultured bacterium
OTU159	68	356	157	255	171	38	14	207	134	102	127	104	90	253	1	147	66	181	310	122	0.9848	Bacteria;Proteobacteria;Betaproteobacteria;Neisseriales;Neisseriaceae;uncultured;uncultured rumen bacterium	Bacteria	Proteobacteria	Betaproteobacteria	Neisseriales	Neisseriaceae	uncultured	uncultured rumen bacterium
OTU161	68	100	96	160	76	0	28	73	38	67	144	146	189	914	149	104	288	130	7	108	0.9405	Bacteria;Bacteroidetes;Bacteroidia;Bacteroidales;Prevotellaceae;uncultured;uncultured bacterium	Bacteria	Bacteroidetes	Bacteroidia	Bacteroidales	Prevotellaceae	uncultured	uncultured bacterium
OTU164	0	102	610	88	6	0	45	302	77	79	14	7	489	73	0	3	463	43	33	342	0.9955	Bacteria;Firmicutes;Clostridia;Clostridiales;Christensenellaceae;uncultured;uncultured rumen bacterium	Bacteria	Firmicutes	Clostridia	Clostridiales	Christensenellaceae	uncultured	uncultured rumen bacterium
OTU170	104	314	82	73	114	0	212	630	88	93	4	216	142	89	2	3	0	51	116	261	0.9932	Bacteria;Synergistetes;Synergistia;Synergistales;Synergistaceae;uncultured;uncultured rumen bacterium	Bacteria	Synergistetes	Synergistia	Synergistales	Synergistaceae	uncultured	uncultured rumen bacterium
OTU174	13	214	163	13	182	1	11	152	114	466	7	56	98	490	1	5	41	232	20	171	0.9865	Bacteria;Firmicutes;Clostridia;Clostridiales;Ruminococcaceae;uncultured;uncultured rumen bacterium 6C3d-31	Bacteria	Firmicutes	Clostridia	Clostridiales	Ruminococcaceae	uncultured	uncultured rumen bacterium 6C3d-31
OTU175	0	1	91	146	173	36	50	152	237	126	0	137	3	12	371	16	349	50	110	379	0.9956	Bacteria;Firmicutes;Erysipelotrichia;Erysipelotrichales;Erysipelotrichaceae;uncultured;uncultured bacterium	Bacteria	Firmicutes	Erysipelotrichia	Erysipelotrichales	Erysipelotrichaceae	uncultured	uncultured bacterium
OTU179	219	1723	5	0	21	4	1	0	0	0	0	0	0	0	0	131	0	15	212	0	0.9819	Bacteria;Firmicutes;Clostridia;Clostridiales;Ruminococcaceae;uncultured;uncultured bacterium	Bacteria	Firmicutes	Clostridia	Clostridiales	Ruminococcaceae	uncultured	uncultured bacterium
OTU187	90	0	0	700	0	2	111	1	782	19	2	0	0	168	0	0	27	102	0	64	0.9887	Bacteria;Firmicutes;Clostridia;Clostridiales;Ruminococcaceae;uncultured;uncultured rumen bacterium 5C0d-12	Bacteria	Firmicutes	Clostridia	Clostridiales	Ruminococcaceae	uncultured	uncultured rumen bacterium 5C0d-12
OTU190	14	17	44	1	158	0	0	2	1636	6	9	16	4	1	2	0	7	0	0	36	0.9882	Bacteria;Firmicutes;Clostridia;Clostridiales;Ruminococcaceae;uncultured;uncultured rumen bacterium	Bacteria	Firmicutes	Clostridia	Clostridiales	Ruminococcaceae	uncultured	uncultured rumen bacterium
OTU200	57	16	134	140	161	0	14	232	119	256	0	18	269	161	0	0	0	1	0	197	0.9451	Bacteria;Bacteroidetes;Bacteroidia;Bacteroidales;Prevotellaceae;uncultured;uncultured bacterium	Bacteria	Bacteroidetes	Bacteroidia	Bacteroidales	Prevotellaceae	uncultured	uncultured bacterium
OTU203	62	643	29	24	95	2	100	87	16	17	53	7	67	155	0	55	1	89	28	181	0.9683	Bacteria;Firmicutes;Clostridia;Clostridiales;Christensenellaceae;uncultured;uncultured bacterium	Bacteria	Firmicutes	Clostridia	Clostridiales	Christensenellaceae	uncultured	uncultured bacterium
OTU206	56	72	78	1	212	0	100	50	58	276	23	36	55	232	19	42	229	76	19	30	0.9783	Bacteria;Bacteroidetes;Bacteroidia;Bacteroidales;Prevotellaceae;uncultured;uncultured rumen bacterium	Bacteria	Bacteroidetes	Bacteroidia	Bacteroidales	Prevotellaceae	uncultured	uncultured rumen bacterium
OTU212	0	0	6	25	23	0	0	31	4	3	11	3	10	57	0	3	3	56	1266	0	0.9817	Bacteria;Firmicutes;Clostridia;Clostridiales;Christensenellaceae;uncultured;uncultured bacterium	Bacteria	Firmicutes	Clostridia	Clostridiales	Christensenellaceae	uncultured	uncultured bacterium
OTU221	10	134	93	30	57	1	201	24	34	48	9	27	95	103	0	64	51	103	66	207	0.9891	Bacteria;Firmicutes;Erysipelotrichia;Erysipelotrichales;Erysipelotrichaceae;uncultured;uncultured rumen bacterium	Bacteria	Firmicutes	Erysipelotrichia	Erysipelotrichales	Erysipelotrichaceae	uncultured	uncultured rumen bacterium
OTU223	5	43	15	11	574	1	40	30	10	83	27	19	33	149	3	14	3	132	6	128	0.9747	Bacteria;Firmicutes;Clostridia;Clostridiales;Christensenellaceae;uncultured;uncultured rumen bacterium	Bacteria	Firmicutes	Clostridia	Clostridiales	Christensenellaceae	uncultured	uncultured rumen bacterium
OTU226	0	0	0	1101	0	2	0	137	0	0	0	0	0	0	0	0	0	0	0	0	0.9721	Bacteria;Firmicutes;Erysipelotrichia;Erysipelotrichales;Erysipelotrichaceae;uncultured;uncultured bacterium	Bacteria	Firmicutes	Erysipelotrichia	Erysipelotrichales	Erysipelotrichaceae	uncultured	uncultured bacterium
OTU242	5	16	88	0	0	0	3	1	109	17	99	9	124	45	0	3	2	18	4	512	0.9774	Bacteria;Firmicutes;Clostridia;Clostridiales;Christensenellaceae;uncultured;uncultured bacterium	Bacteria	Firmicutes	Clostridia	Clostridiales	Christensenellaceae	uncultured	uncultured bacterium
OTU243	7	36	0	1	18	2	2	0	0	0	24	1	50	844	0	45	5	3	4	0	0.9956	Bacteria;Firmicutes;Erysipelotrichia;Erysipelotrichales;Erysipelotrichaceae;uncultured;uncultured rumen bacterium	Bacteria	Firmicutes	Erysipelotrichia	Erysipelotrichales	Erysipelotrichaceae	uncultured	uncultured rumen bacterium
OTU247	13	58	36	14	80	1	6	20	101	48	13	2	36	421	0	33	29	17	62	9	0.941	Bacteria;Firmicutes;Clostridia;Clostridiales;Lachnospiraceae;uncultured;uncultured bacterium	Bacteria	Firmicutes	Clostridia	Clostridiales	Lachnospiraceae	uncultured	uncultured bacterium
OTU254	32	0	1	2	1	105	0	0	0	0	0	0	56	0	0	266	293	79	105	13	0.989	Bacteria;Bacteroidetes;Bacteroidia;Bacteroidales;Prevotellaceae;uncultured;uncultured rumen bacterium	Bacteria	Bacteroidetes	Bacteroidia	Bacteroidales	Prevotellaceae	uncultured	uncultured rumen bacterium
OTU261	0	36	51	0	30	0	92	7	162	306	4	8	64	113	0	0	21	0	0	14	0.991	Bacteria;Firmicutes;Clostridia;Clostridiales;Christensenellaceae;uncultured;uncultured rumen bacterium	Bacteria	Firmicutes	Clostridia	Clostridiales	Christensenellaceae	uncultured	uncultured rumen bacterium
OTU264	1	7	271	32	0	1	0	13	0	0	0	1	5	0	0	0	0	510	20	41	0.937	Bacteria;Bacteroidetes;Bacteroidia;Bacteroidales;Prevotellaceae;uncultured;uncultured rumen bacterium	Bacteria	Bacteroidetes	Bacteroidia	Bacteroidales	Prevotellaceae	uncultured	uncultured rumen bacterium
OTU265	47	0	0	0	0	0	1	9	166	4	9	2	1	4	1	2	652	0	0	0	0.9538	Bacteria;Firmicutes;Clostridia;Clostridiales;Ruminococcaceae;uncultured;uncultured bacterium	Bacteria	Firmicutes	Clostridia	Clostridiales	Ruminococcaceae	uncultured	uncultured bacterium
OTU266	0	65	47	0	34	0	2	1	661	0	0	4	13	20	0	0	46	0	0	3	0.9955	Bacteria;Firmicutes;Clostridia;Clostridiales;Christensenellaceae;uncultured;uncultured bacterium	Bacteria	Firmicutes	Clostridia	Clostridiales	Christensenellaceae	uncultured	uncultured bacterium
OTU267	9	2	139	12	4	0	4	2	16	8	0	13	471	39	0	0	50	1	2	117	0.9863	Bacteria;Firmicutes;Clostridia;Clostridiales;Christensenellaceae;uncultured;uncultured rumen bacterium	Bacteria	Firmicutes	Clostridia	Clostridiales	Christensenellaceae	uncultured	uncultured rumen bacterium
OTU270	3	37	124	0	236	0	0	0	5	0	239	22	0	203	0	2	1	0	0	0	0.9932	Bacteria;Firmicutes;Clostridia;Clostridiales;Ruminococcaceae;uncultured;uncultured bacterium	Bacteria	Firmicutes	Clostridia	Clostridiales	Ruminococcaceae	uncultured	uncultured bacterium
OTU274	11	261	0	0	3	0	16	45	0	13	39	8	93	14	22	0	151	0	0	161	0.9913	Bacteria;Firmicutes;Negativicutes;Selenomonadales;Veillonellaceae;uncultured;uncultured rumen bacterium	Bacteria	Firmicutes	Negativicutes	Selenomonadales	Veillonellaceae	uncultured	uncultured rumen bacterium
OTU285	0	0	95	60	3	0	5	172	0	0	0	89	7	4	2	0	20	52	1	272	0.991	Bacteria;Firmicutes;Clostridia;Clostridiales;Ruminococcaceae;uncultured;uncultured rumen bacterium	Bacteria	Firmicutes	Clostridia	Clostridiales	Ruminococcaceae	uncultured	uncultured rumen bacterium
OTU292	1	0	3	0	0	0	0	10	1	2	10	0	0	680	1	1	3	0	0	44	0.9612	Bacteria;Firmicutes;Clostridia;Clostridiales;Ruminococcaceae;uncultured;uncultured bacterium	Bacteria	Firmicutes	Clostridia	Clostridiales	Ruminococcaceae	uncultured	uncultured bacterium
OTU296	0	12	0	0	23	0	0	0	686	0	1	1	0	0	0	0	0	0	0	0	0.9885	Bacteria;Firmicutes;Clostridia;Clostridiales;Lachnospiraceae;uncultured;uncultured rumen bacterium	Bacteria	Firmicutes	Clostridia	Clostridiales	Lachnospiraceae	uncultured	uncultured rumen bacterium
OTU297	47	0	244	41	10	0	11	0	0	30	0	1	6	51	0	0	0	1	0	272	0.9931	Bacteria;Firmicutes;Clostridia;Clostridiales;Ruminococcaceae;uncultured;uncultured rumen bacterium	Bacteria	Firmicutes	Clostridia	Clostridiales	Ruminococcaceae	uncultured	uncultured rumen bacterium
OTU302	11	5	46	1	90	47	25	0	6	55	35	23	7	51	1	226	0	43	5	0	0.9889	Bacteria;Bacteroidetes;Bacteroidia;Bacteroidales;Prevotellaceae;uncultured;uncultured rumen bacterium	Bacteria	Bacteroidetes	Bacteroidia	Bacteroidales	Prevotellaceae	uncultured	uncultured rumen bacterium
OTU305	10	102	11	4	54	2	52	3	21	268	39	17	17	9	0	5	21	9	11	13	0.9564	Bacteria;Firmicutes;Erysipelotrichia;Erysipelotrichales;Erysipelotrichaceae;uncultured;uncultured rumen bacterium	Bacteria	Firmicutes	Erysipelotrichia	Erysipelotrichales	Erysipelotrichaceae	uncultured	uncultured rumen bacterium
OTU309	0	3	38	0	98	0	14	0	101	200	57	1	3	33	0	85	0	3	0	21	0.9932	Bacteria;Firmicutes;Clostridia;Clostridiales;Ruminococcaceae;uncultured;uncultured rumen bacterium	Bacteria	Firmicutes	Clostridia	Clostridiales	Ruminococcaceae	uncultured	uncultured rumen bacterium
OTU310	0	0	0	0	0	0	1	0	656	0	0	0	0	0	0	0	0	0	0	0	0.9865	Bacteria;Firmicutes;Clostridia;Clostridiales;Ruminococcaceae;uncultured;uncultured bacterium	Bacteria	Firmicutes	Clostridia	Clostridiales	Ruminococcaceae	uncultured	uncultured bacterium
OTU313	0	0	0	0	2	1	641	5	0	0	0	0	0	0	0	0	0	0	0	0	0.9559	Bacteria;Bacteroidetes;Bacteroidia;Bacteroidales;Prevotellaceae;uncultured;uncultured rumen bacterium	Bacteria	Bacteroidetes	Bacteroidia	Bacteroidales	Prevotellaceae	uncultured	uncultured rumen bacterium
OTU314	0	9	68	12	0	0	0	164	3	1	3	0	0	6	0	149	0	0	0	232	0.913	Bacteria;Bacteroidetes;Bacteroidia;Bacteroidales;Prevotellaceae;uncultured;uncultured bacterium	Bacteria	Bacteroidetes	Bacteroidia	Bacteroidales	Prevotellaceae	uncultured	uncultured bacterium
OTU316	0	3	39	1	83	1	122	0	151	31	41	8	14	80	2	4	4	1	0	46	0.993	Bacteria;Firmicutes;Clostridia;Clostridiales;Lachnospiraceae;uncultured;uncultured bacterium	Bacteria	Firmicutes	Clostridia	Clostridiales	Lachnospiraceae	uncultured	uncultured bacterium
OTU317	11	35	26	7	6	1	12	5	48	22	19	4	52	319	0	10	12	7	3	30	0.9954	Bacteria;Firmicutes;Clostridia;Clostridiales;Family XIII Incertae Sedis;uncultured;uncultured bacterium	Bacteria	Firmicutes	Clostridia	Clostridiales	Family XIII Incertae Sedis	uncultured	uncultured bacterium
OTU322	1	367	98	0	0	0	3	40	26	41	0	0	13	4	0	0	0	0	2	9	0.9932	Bacteria;Firmicutes;Clostridia;Clostridiales;Christensenellaceae;uncultured;uncultured bacterium	Bacteria	Firmicutes	Clostridia	Clostridiales	Christensenellaceae	uncultured	uncultured bacterium
OTU331	1	8	39	27	19	0	2	41	104	87	0	24	21	163	0	0	1	5	1	10	0.9932	Bacteria;Firmicutes;Clostridia;Clostridiales;Family XIII Incertae Sedis;uncultured;uncultured bacterium	Bacteria	Firmicutes	Clostridia	Clostridiales	Family XIII Incertae Sedis	uncultured	uncultured bacterium
OTU333	0	0	0	0	0	0	0	0	0	0	0	1	1	524	1	21	0	0	0	0	0.9548	Bacteria;Firmicutes;Clostridia;Clostridiales;Lachnospiraceae;uncultured;uncultured bacterium	Bacteria	Firmicutes	Clostridia	Clostridiales	Lachnospiraceae	uncultured	uncultured bacterium
OTU335	1	2	0	87	11	0	28	37	50	56	11	24	24	2	0	18	39	80	36	38	0.9886	Bacteria;Firmicutes;Clostridia;Clostridiales;Lachnospiraceae;uncultured;uncultured bacterium	Bacteria	Firmicutes	Clostridia	Clostridiales	Lachnospiraceae	uncultured	uncultured bacterium
OTU340	0	0	5	0	4	0	0	0	6	11	42	5	0	354	2	1	64	0	0	22	0.9838	Bacteria;Firmicutes;Clostridia;Clostridiales;Ruminococcaceae;uncultured;uncultured bacterium	Bacteria	Firmicutes	Clostridia	Clostridiales	Ruminococcaceae	uncultured	uncultured bacterium
OTU342	0	0	2	0	114	0	7	45	166	1	11	144	0	0	1	21	1	0	0	0	0.9729	Bacteria;Firmicutes;Clostridia;Clostridiales;Lachnospiraceae;uncultured;uncultured rumen bacterium	Bacteria	Firmicutes	Clostridia	Clostridiales	Lachnospiraceae	uncultured	uncultured rumen bacterium
OTU352	0	0	0	1	3	212	0	0	0	0	1	0	1	2	240	0	4	1	0	0	0.9913	Bacteria;Bacteroidetes;Bacteroidia;Bacteroidales;Prevotellaceae;uncultured;rumen bacterium NK3B31	Bacteria	Bacteroidetes	Bacteroidia	Bacteroidales	Prevotellaceae	uncultured	rumen bacterium NK3B31
OTU357	3	11	10	37	24	0	3	36	58	55	0	35	7	93	0	30	1	32	1	0	0.9932	Bacteria;Firmicutes;Clostridia;Clostridiales;Family XIII Incertae Sedis;uncultured;uncultured rumen bacterium	Bacteria	Firmicutes	Clostridia	Clostridiales	Family XIII Incertae Sedis	uncultured	uncultured rumen bacterium
OTU359	0	35	16	8	21	2	28	16	25	31	39	5	19	85	31	19	29	8	6	3	0.9932	Bacteria;Firmicutes;Clostridia;Clostridiales;Ruminococcaceae;uncultured;uncultured bacterium	Bacteria	Firmicutes	Clostridia	Clostridiales	Ruminococcaceae	uncultured	uncultured bacterium
OTU362	1	105	0	0	6	26	0	0	0	0	8	0	0	1	175	90	0	0	6	0	0.991	Bacteria;Actinobacteria;Coriobacteriia;Coriobacteriales;Coriobacteriaceae;uncultured;uncultured bacterium	Bacteria	Actinobacteria	Coriobacteriia	Coriobacteriales	Coriobacteriaceae	uncultured	uncultured bacterium
OTU370	3	24	60	0	79	0	45	0	1	1	11	6	14	131	0	9	1	1	1	0	0.8935	Bacteria;Firmicutes;Erysipelotrichia;Erysipelotrichales;Erysipelotrichaceae;uncultured;uncultured bacterium	Bacteria	Firmicutes	Erysipelotrichia	Erysipelotrichales	Erysipelotrichaceae	uncultured	uncultured bacterium
OTU372	0	22	24	0	261	0	10	0	7	2	13	0	0	36	0	0	0	0	0	0	0.9887	Bacteria;Firmicutes;Clostridia;Clostridiales;Ruminococcaceae;uncultured;uncultured bacterium	Bacteria	Firmicutes	Clostridia	Clostridiales	Ruminococcaceae	uncultured	uncultured bacterium
OTU376	74	2	9	83	34	2	4	2	7	0	4	23	11	37	0	27	22	13	12	1	0.9909	Bacteria;Firmicutes;Clostridia;Clostridiales;Lachnospiraceae;uncultured;uncultured rumen bacterium	Bacteria	Firmicutes	Clostridia	Clostridiales	Lachnospiraceae	uncultured	uncultured rumen bacterium
OTU377	0	2	37	0	109	1	2	1	165	31	0	0	2	15	0	0	0	0	1	0	0.9259	Bacteria;Bacteroidetes;Bacteroidia;Bacteroidales;Prevotellaceae;uncultured;uncultured bacterium	Bacteria	Bacteroidetes	Bacteroidia	Bacteroidales	Prevotellaceae	uncultured	uncultured bacterium
OTU381	78	0	39	1	134	6	0	0	43	1	0	10	8	0	0	7	0	1	8	18	0.9957	Bacteria;Firmicutes;Erysipelotrichia;Erysipelotrichales;Erysipelotrichaceae;uncultured;uncultured rumen bacterium	Bacteria	Firmicutes	Erysipelotrichia	Erysipelotrichales	Erysipelotrichaceae	uncultured	uncultured rumen bacterium
OTU382	46	13	22	0	2	0	4	0	73	0	5	183	0	0	0	0	0	2	0	0	0.9775	Bacteria;Firmicutes;Clostridia;Clostridiales;Ruminococcaceae;uncultured;uncultured rumen bacterium	Bacteria	Firmicutes	Clostridia	Clostridiales	Ruminococcaceae	uncultured	uncultured rumen bacterium
OTU383	0	0	0	0	0	0	0	0	0	0	0	224	0	1	1	0	0	0	0	122	0.9932	Bacteria;Firmicutes;Clostridia;Clostridiales;Lachnospiraceae;uncultured;uncultured bacterium	Bacteria	Firmicutes	Clostridia	Clostridiales	Lachnospiraceae	uncultured	uncultured bacterium
OTU387	0	0	337	0	0	0	0	0	0	0	0	0	0	0	0	0	0	0	0	0	0.9608	Bacteria;Bacteroidetes;Bacteroidia;Bacteroidales;Prevotellaceae;uncultured;uncultured bacterium	Bacteria	Bacteroidetes	Bacteroidia	Bacteroidales	Prevotellaceae	uncultured	uncultured bacterium
OTU392	0	18	16	3	62	1	10	3	79	24	0	8	8	44	0	0	14	0	0	32	0.9932	Bacteria;Firmicutes;Clostridia;Clostridiales;Ruminococcaceae;uncultured;uncultured bacterium	Bacteria	Firmicutes	Clostridia	Clostridiales	Ruminococcaceae	uncultured	uncultured bacterium
OTU393	3	0	4	94	0	27	17	20	34	33	3	23	1	25	9	7	15	2	3	1	0.9891	Bacteria;Proteobacteria;Gammaproteobacteria;Aeromonadales;Succinivibrionaceae;uncultured;uncultured rumen bacterium	Bacteria	Proteobacteria	Gammaproteobacteria	Aeromonadales	Succinivibrionaceae	uncultured	uncultured rumen bacterium
OTU395	2	0	39	0	0	0	2	14	0	25	98	1	33	0	1	0	0	11	1	88	0.9796	Bacteria;Firmicutes;Clostridia;Clostridiales;Ruminococcaceae;uncultured;uncultured bacterium	Bacteria	Firmicutes	Clostridia	Clostridiales	Ruminococcaceae	uncultured	uncultured bacterium
OTU399	12	12	24	12	1	4	12	9	11	7	20	5	38	84	0	7	11	8	10	12	0.9913	Bacteria;Firmicutes;Erysipelotrichia;Erysipelotrichales;Erysipelotrichaceae;uncultured;uncultured bacterium	Bacteria	Firmicutes	Erysipelotrichia	Erysipelotrichales	Erysipelotrichaceae	uncultured	uncultured bacterium
OTU404	2	0	15	2	9	0	21	13	22	118	0	16	31	17	0	0	2	2	2	23	0.9886	Bacteria;Firmicutes;Clostridia;Clostridiales;Lachnospiraceae;uncultured;uncultured rumen bacterium	Bacteria	Firmicutes	Clostridia	Clostridiales	Lachnospiraceae	uncultured	uncultured rumen bacterium
OTU405	0	0	293	0	0	0	0	0	1	0	0	0	0	0	0	0	0	0	0	0	0.9196	Bacteria;Bacteroidetes;Bacteroidia;Bacteroidales;Prevotellaceae;uncultured;uncultured bacterium	Bacteria	Bacteroidetes	Bacteroidia	Bacteroidales	Prevotellaceae	uncultured	uncultured bacterium
OTU421	0	0	0	0	1	0	0	0	0	0	0	0	0	0	0	1	0	6	237	0	0.9956	Bacteria;Bacteroidetes;Bacteroidia;Bacteroidales;Prevotellaceae;uncultured;uncultured rumen bacterium	Bacteria	Bacteroidetes	Bacteroidia	Bacteroidales	Prevotellaceae	uncultured	uncultured rumen bacterium
OTU423	6	0	6	18	1	1	1	11	3	2	46	2	12	22	0	75	32	1	2	2	0.9977	Bacteria;Firmicutes;Clostridia;Clostridiales;Christensenellaceae;uncultured;uncultured rumen bacterium	Bacteria	Firmicutes	Clostridia	Clostridiales	Christensenellaceae	uncultured	uncultured rumen bacterium
OTU424	0	29	39	11	0	0	8	0	0	0	0	9	49	0	0	0	0	12	2	81	0.9512	Bacteria;Bacteroidetes;Bacteroidia;Bacteroidales;Prevotellaceae;uncultured;uncultured rumen bacterium	Bacteria	Bacteroidetes	Bacteroidia	Bacteroidales	Prevotellaceae	uncultured	uncultured rumen bacterium
OTU444	0	2	30	0	0	0	18	0	83	33	0	48	2	0	0	0	0	0	0	0	0.984	Bacteria;Firmicutes;Clostridia;Clostridiales;Ruminococcaceae;uncultured;uncultured rumen bacterium	Bacteria	Firmicutes	Clostridia	Clostridiales	Ruminococcaceae	uncultured	uncultured rumen bacterium
OTU446	1	3	4	5	8	2	1	8	36	22	11	1	23	44	0	0	8	16	1	18	0.9751	Bacteria;Firmicutes;Clostridia;Clostridiales;Family XIII Incertae Sedis;uncultured;uncultured bacterium	Bacteria	Firmicutes	Clostridia	Clostridiales	Family XIII Incertae Sedis	uncultured	uncultured bacterium
OTU457	1	38	3	20	5	0	30	4	36	23	0	1	5	1	0	1	0	1	7	14	0.9908	Bacteria;Firmicutes;Clostridia;Clostridiales;Christensenellaceae;uncultured;uncultured bacterium	Bacteria	Firmicutes	Clostridia	Clostridiales	Christensenellaceae	uncultured	uncultured bacterium
OTU459	1	16	0	0	0	3	0	0	1	6	1	0	1	1	143	5	5	3	1	0	0.9932	Bacteria;Firmicutes;Clostridia;Clostridiales;Ruminococcaceae;uncultured;uncultured organism	Bacteria	Firmicutes	Clostridia	Clostridiales	Ruminococcaceae	uncultured	uncultured organism
OTU460	1	1	15	0	7	0	4	3	25	63	8	3	7	18	4	10	4	3	3	6	0.9977	Bacteria;Firmicutes;Clostridia;Clostridiales;Lachnospiraceae;uncultured;uncultured bacterium	Bacteria	Firmicutes	Clostridia	Clostridiales	Lachnospiraceae	uncultured	uncultured bacterium
OTU463	0	0	79	0	0	0	0	0	27	38	0	0	34	0	0	0	0	0	0	6	0.9728	Bacteria;Chloroflexi;Anaerolineae;Anaerolineales;Anaerolineaceae;uncultured;uncultured bacterium	Bacteria	Chloroflexi	Anaerolineae	Anaerolineales	Anaerolineaceae	uncultured	uncultured bacterium
OTU464	0	50	0	0	0	0	2	0	0	11	9	0	2	30	48	30	0	0	0	0	0.9568	Bacteria;Firmicutes;Clostridia;Clostridiales;Lachnospiraceae;uncultured;uncultured bacterium	Bacteria	Firmicutes	Clostridia	Clostridiales	Lachnospiraceae	uncultured	uncultured bacterium
OTU467	1	0	4	2	1	0	0	2	25	35	1	4	7	68	0	0	5	14	2	6	0.9909	Bacteria;Firmicutes;Clostridia;Clostridiales;Christensenellaceae;uncultured;uncultured bacterium	Bacteria	Firmicutes	Clostridia	Clostridiales	Christensenellaceae	uncultured	uncultured bacterium
OTU472	0	0	0	0	3	0	0	0	2	16	12	0	3	106	0	25	1	0	4	0	0.9887	Bacteria;Firmicutes;Clostridia;Clostridiales;Family XIII Incertae Sedis;uncultured;uncultured bacterium	Bacteria	Firmicutes	Clostridia	Clostridiales	Family XIII Incertae Sedis	uncultured	uncultured bacterium
OTU483	5	1	7	35	10	0	43	14	0	23	0	13	0	7	0	0	0	4	0	1	0.9521	Bacteria;Firmicutes;Clostridia;Clostridiales;Family XIII Incertae Sedis;uncultured;uncultured bacterium	Bacteria	Firmicutes	Clostridia	Clostridiales	Family XIII Incertae Sedis	uncultured	uncultured bacterium
OTU484	0	0	0	0	0	0	13	0	80	16	0	17	3	5	0	0	0	0	0	29	0.9591	Bacteria;Firmicutes;Clostridia;Clostridiales;Ruminococcaceae;uncultured;uncultured bacterium	Bacteria	Firmicutes	Clostridia	Clostridiales	Ruminococcaceae	uncultured	uncultured bacterium
OTU486	0	8	4	4	3	0	13	9	22	49	0	9	7	2	0	1	21	0	2	8	0.9634	Bacteria;Firmicutes;Erysipelotrichia;Erysipelotrichales;Erysipelotrichaceae;uncultured;uncultured bacterium	Bacteria	Firmicutes	Erysipelotrichia	Erysipelotrichales	Erysipelotrichaceae	uncultured	uncultured bacterium
OTU497	53	2	0	0	0	0	7	0	0	40	0	5	0	0	0	0	44	0	0	0	0.9865	Bacteria;Firmicutes;Clostridia;Clostridiales;Ruminococcaceae;uncultured;uncultured bacterium	Bacteria	Firmicutes	Clostridia	Clostridiales	Ruminococcaceae	uncultured	uncultured bacterium
OTU500	4	6	12	1	0	3	11	1	2	0	9	3	4	48	6	1	15	14	2	7	0.9806	Bacteria;Firmicutes;Erysipelotrichia;Erysipelotrichales;Erysipelotrichaceae;uncultured;uncultured rumen bacterium	Bacteria	Firmicutes	Erysipelotrichia	Erysipelotrichales	Erysipelotrichaceae	uncultured	uncultured rumen bacterium
OTU502	0	0	13	0	0	0	60	0	0	0	0	0	9	53	0	0	0	0	1	13	0.9887	Bacteria;Firmicutes;Clostridia;Clostridiales;Christensenellaceae;uncultured;uncultured bacterium	Bacteria	Firmicutes	Clostridia	Clostridiales	Christensenellaceae	uncultured	uncultured bacterium
OTU504	0	4	1	11	0	0	16	10	9	11	0	1	8	17	0	0	49	0	0	11	0.9402	Bacteria;Lentisphaerae;Lentisphaeria;Victivallales;Victivallaceae;uncultured;uncultured bacterium	Bacteria	Lentisphaerae	Lentisphaeria	Victivallales	Victivallaceae	uncultured	uncultured bacterium
OTU506	1	1	2	28	3	30	0	5	0	1	0	9	0	0	65	0	0	2	0	0	0.9614	Bacteria;Firmicutes;Clostridia;Clostridiales;Lachnospiraceae;uncultured;uncultured bacterium	Bacteria	Firmicutes	Clostridia	Clostridiales	Lachnospiraceae	uncultured	uncultured bacterium
OTU512	0	0	0	0	0	33	0	0	0	0	0	0	0	0	108	0	0	0	0	0	0.9933	Bacteria;Firmicutes;Clostridia;Clostridiales;Lachnospiraceae;uncultured;uncultured bacterium	Bacteria	Firmicutes	Clostridia	Clostridiales	Lachnospiraceae	uncultured	uncultured bacterium
OTU518	0	2	84	0	42	0	0	0	0	0	0	0	7	1	0	1	0	0	0	0	0.9773	Bacteria;Firmicutes;Clostridia;Clostridiales;Christensenellaceae;uncultured;uncultured rumen bacterium	Bacteria	Firmicutes	Clostridia	Clostridiales	Christensenellaceae	uncultured	uncultured rumen bacterium
OTU519	2	1	0	3	0	0	2	52	0	0	0	21	1	19	0	0	0	2	0	33	0.9864	Bacteria;Chloroflexi;Anaerolineae;Anaerolineales;Anaerolineaceae;uncultured;uncultured rumen bacterium	Bacteria	Chloroflexi	Anaerolineae	Anaerolineales	Anaerolineaceae	uncultured	uncultured rumen bacterium
OTU525	3	5	8	2	0	0	5	0	11	38	2	5	9	32	0	0	2	2	3	3	0.9677	Bacteria;Firmicutes;Clostridia;Clostridiales;Lachnospiraceae;uncultured;uncultured bacterium	Bacteria	Firmicutes	Clostridia	Clostridiales	Lachnospiraceae	uncultured	uncultured bacterium
OTU527	44	1	0	13	0	0	16	23	0	1	1	1	0	8	2	6	1	0	0	12	0.9782	Bacteria;Firmicutes;Negativicutes;Selenomonadales;Veillonellaceae;uncultured;uncultured rumen bacterium	Bacteria	Firmicutes	Negativicutes	Selenomonadales	Veillonellaceae	uncultured	uncultured rumen bacterium
OTU529	0	0	0	0	0	0	9	103	0	0	16	0	0	0	0	0	0	0	0	0	0.9864	Bacteria;Firmicutes;Clostridia;Clostridiales;Ruminococcaceae;uncultured;uncultured Ruminococcaceae bacterium	Bacteria	Firmicutes	Clostridia	Clostridiales	Ruminococcaceae	uncultured	uncultured Ruminococcaceae bacterium
OTU530	0	13	1	0	6	18	0	1	6	6	18	1	1	8	39	7	0	2	1	0	0.9659	Bacteria;Firmicutes;Clostridia;Clostridiales;Lachnospiraceae;uncultured;uncultured rumen bacterium	Bacteria	Firmicutes	Clostridia	Clostridiales	Lachnospiraceae	uncultured	uncultured rumen bacterium
OTU542	9	17	0	13	5	5	30	6	3	1	8	1	5	0	6	2	3	3	2	0	0.9325	Bacteria;Firmicutes;Erysipelotrichia;Erysipelotrichales;Erysipelotrichaceae;uncultured;uncultured bacterium	Bacteria	Firmicutes	Erysipelotrichia	Erysipelotrichales	Erysipelotrichaceae	uncultured	uncultured bacterium
OTU543	1	8	5	2	0	0	0	5	1	13	6	2	19	5	2	3	0	15	30	2	0.9931	Bacteria;Firmicutes;Clostridia;Clostridiales;Family XIII Incertae Sedis;uncultured;uncultured rumen bacterium	Bacteria	Firmicutes	Clostridia	Clostridiales	Family XIII Incertae Sedis	uncultured	uncultured rumen bacterium
OTU548	0	0	8	8	12	0	4	23	12	5	0	14	4	11	1	0	6	2	2	3	0.991	Bacteria;Firmicutes;Clostridia;Clostridiales;Ruminococcaceae;uncultured;uncultured rumen bacterium	Bacteria	Firmicutes	Clostridia	Clostridiales	Ruminococcaceae	uncultured	uncultured rumen bacterium
OTU551	1	3	18	0	32	0	13	0	29	2	0	2	1	4	0	0	9	0	0	0	0.9886	Bacteria;Firmicutes;Clostridia;Clostridiales;Ruminococcaceae;uncultured;uncultured rumen bacterium	Bacteria	Firmicutes	Clostridia	Clostridiales	Ruminococcaceae	uncultured	uncultured rumen bacterium
OTU553	0	0	3	0	2	0	1	6	58	20	2	1	0	9	0	0	0	2	0	9	0.9707	Bacteria;Firmicutes;Clostridia;Clostridiales;Christensenellaceae;uncultured;uncultured rumen bacterium	Bacteria	Firmicutes	Clostridia	Clostridiales	Christensenellaceae	uncultured	uncultured rumen bacterium
OTU555	0	21	1	0	0	0	0	0	3	23	6	2	4	23	0	1	22	6	0	0	0.9682	Bacteria;Firmicutes;Clostridia;Clostridiales;Lachnospiraceae;uncultured;uncultured bacterium	Bacteria	Firmicutes	Clostridia	Clostridiales	Lachnospiraceae	uncultured	uncultured bacterium
OTU556	0	0	4	0	0	0	0	0	0	3	0	44	6	0	0	0	0	0	1	52	0.9569	Bacteria;Chloroflexi;Anaerolineae;Anaerolineales;Anaerolineaceae;uncultured;uncultured rumen bacterium	Bacteria	Chloroflexi	Anaerolineae	Anaerolineales	Anaerolineaceae	uncultured	uncultured rumen bacterium
OTU560	0	0	34	0	74	0	0	0	0	0	0	0	0	0	0	0	0	0	0	0	0.9886	Bacteria;Firmicutes;Clostridia;Clostridiales;Ruminococcaceae;uncultured;uncultured rumen bacterium	Bacteria	Firmicutes	Clostridia	Clostridiales	Ruminococcaceae	uncultured	uncultured rumen bacterium
OTU563	0	0	0	4	0	0	0	0	1	0	0	0	0	0	99	0	0	0	1	0	0.9717	Bacteria;Firmicutes;Erysipelotrichia;Erysipelotrichales;Erysipelotrichaceae;uncultured;uncultured bacterium	Bacteria	Firmicutes	Erysipelotrichia	Erysipelotrichales	Erysipelotrichaceae	uncultured	uncultured bacterium
OTU566	0	0	0	0	0	0	0	4	0	1	0	37	0	4	0	0	0	0	0	58	0.9503	Bacteria;Firmicutes;Clostridia;Clostridiales;Ruminococcaceae;uncultured;uncultured bacterium	Bacteria	Firmicutes	Clostridia	Clostridiales	Ruminococcaceae	uncultured	uncultured bacterium
OTU569	0	0	8	2	43	0	2	5	1	19	0	3	4	6	0	0	0	0	0	10	0.9318	Bacteria;Firmicutes;Clostridia;Clostridiales;Ruminococcaceae;uncultured;uncultured Ruminococcaceae bacterium	Bacteria	Firmicutes	Clostridia	Clostridiales	Ruminococcaceae	uncultured	uncultured Ruminococcaceae bacterium
OTU572	0	0	14	0	11	0	0	1	15	5	0	1	19	22	0	2	0	0	0	11	0.9864	Bacteria;Firmicutes;Clostridia;Clostridiales;Lachnospiraceae;uncultured;uncultured bacterium	Bacteria	Firmicutes	Clostridia	Clostridiales	Lachnospiraceae	uncultured	uncultured bacterium
OTU591	12	0	0	7	0	0	0	0	0	0	0	0	0	0	0	0	0	15	57	0	0.9639	Bacteria;Firmicutes;Clostridia;Clostridiales;Ruminococcaceae;uncultured;uncultured bacterium	Bacteria	Firmicutes	Clostridia	Clostridiales	Ruminococcaceae	uncultured	uncultured bacterium
OTU592	0	0	9	0	36	0	1	3	1	3	0	4	1	30	0	0	2	0	0	0	0.9752	Bacteria;Firmicutes;Clostridia;Clostridiales;Christensenellaceae;uncultured;uncultured rumen bacterium	Bacteria	Firmicutes	Clostridia	Clostridiales	Christensenellaceae	uncultured	uncultured rumen bacterium
OTU593	1	0	9	3	4	0	8	2	8	11	1	3	1	6	4	0	6	2	3	18	0.9705	Bacteria;Firmicutes;Clostridia;Clostridiales;Lachnospiraceae;uncultured;uncultured bacterium	Bacteria	Firmicutes	Clostridia	Clostridiales	Lachnospiraceae	uncultured	uncultured bacterium
OTU595	0	8	19	0	0	0	0	0	13	43	0	5	2	0	0	0	0	0	0	0	0.9932	Bacteria;Firmicutes;Clostridia;Clostridiales;Ruminococcaceae;uncultured;uncultured bacterium	Bacteria	Firmicutes	Clostridia	Clostridiales	Ruminococcaceae	uncultured	uncultured bacterium
OTU604	3	6	1	52	2	0	0	0	0	0	6	0	6	0	1	0	0	2	0	6	0.9807	Bacteria;Proteobacteria;Gammaproteobacteria;Aeromonadales;Succinivibrionaceae;uncultured;uncultured rumen bacterium	Bacteria	Proteobacteria	Gammaproteobacteria	Aeromonadales	Succinivibrionaceae	uncultured	uncultured rumen bacterium
OTU606	1	0	0	0	10	0	4	2	6	30	0	12	0	8	0	0	0	0	0	12	0.9773	Bacteria;Firmicutes;Clostridia;Clostridiales;Ruminococcaceae;uncultured;uncultured bacterium	Bacteria	Firmicutes	Clostridia	Clostridiales	Ruminococcaceae	uncultured	uncultured bacterium
OTU612	0	2	0	0	0	0	2	0	0	70	0	4	0	0	0	0	0	0	0	2	0.9887	Bacteria;Firmicutes;Clostridia;Clostridiales;Ruminococcaceae;uncultured;uncultured rumen bacterium	Bacteria	Firmicutes	Clostridia	Clostridiales	Ruminococcaceae	uncultured	uncultured rumen bacterium
OTU616	0	0	0	12	0	0	0	0	14	11	0	34	1	0	0	0	6	0	0	0	0.9707	Bacteria;Firmicutes;Clostridia;Clostridiales;Ruminococcaceae;uncultured;uncultured bacterium	Bacteria	Firmicutes	Clostridia	Clostridiales	Ruminococcaceae	uncultured	uncultured bacterium
OTU618	0	0	9	51	0	0	0	0	0	0	0	17	0	0	0	0	0	0	0	0	0.9613	Bacteria;Firmicutes;Erysipelotrichia;Erysipelotrichales;Erysipelotrichaceae;uncultured;uncultured bacterium	Bacteria	Firmicutes	Erysipelotrichia	Erysipelotrichales	Erysipelotrichaceae	uncultured	uncultured bacterium
OTU619	0	2	0	0	2	0	10	3	0	18	1	0	6	18	0	1	3	5	0	8	0.9931	Bacteria;Firmicutes;Clostridia;Clostridiales;Christensenellaceae;uncultured;uncultured rumen bacterium	Bacteria	Firmicutes	Clostridia	Clostridiales	Christensenellaceae	uncultured	uncultured rumen bacterium
OTU621	0	4	0	0	9	0	4	6	21	6	0	3	0	8	0	0	14	0	0	1	0.991	Bacteria;Firmicutes;Clostridia;Clostridiales;Christensenellaceae;uncultured;uncultured bacterium	Bacteria	Firmicutes	Clostridia	Clostridiales	Christensenellaceae	uncultured	uncultured bacterium
OTU623	0	0	1	2	1	0	2	1	7	44	0	3	2	8	0	0	1	0	0	3	0.9752	Bacteria;Firmicutes;Clostridia;Clostridiales;Ruminococcaceae;uncultured;uncultured bacterium	Bacteria	Firmicutes	Clostridia	Clostridiales	Ruminococcaceae	uncultured	uncultured bacterium
OTU625	43	2	23	0	0	0	0	0	7	0	0	0	0	0	0	0	0	0	0	0	0.9955	Bacteria;Firmicutes;Clostridia;Clostridiales;Ruminococcaceae;uncultured;uncultured rumen bacterium	Bacteria	Firmicutes	Clostridia	Clostridiales	Ruminococcaceae	uncultured	uncultured rumen bacterium
OTU630	0	1	0	1	47	0	0	0	1	4	1	1	0	15	0	1	0	0	1	0	0.9932	Bacteria;Firmicutes;Clostridia;Clostridiales;Family XIII Incertae Sedis;uncultured;uncultured rumen bacterium	Bacteria	Firmicutes	Clostridia	Clostridiales	Family XIII Incertae Sedis	uncultured	uncultured rumen bacterium
OTU632	0	0	2	0	0	0	8	1	5	34	0	0	6	4	0	0	7	5	0	0	0.9819	Bacteria;Firmicutes;Clostridia;Clostridiales;Christensenellaceae;uncultured;uncultured bacterium	Bacteria	Firmicutes	Clostridia	Clostridiales	Christensenellaceae	uncultured	uncultured bacterium
OTU634	0	0	0	0	5	0	0	0	67	0	0	0	0	0	0	0	0	0	0	0	0.9864	Bacteria;Firmicutes;Clostridia;Clostridiales;Lachnospiraceae;uncultured;uncultured organism	Bacteria	Firmicutes	Clostridia	Clostridiales	Lachnospiraceae	uncultured	uncultured organism
OTU635	0	0	15	0	0	0	8	2	0	31	0	0	1	0	0	0	0	1	0	13	0.9842	Bacteria;Firmicutes;Clostridia;Clostridiales;Christensenellaceae;uncultured;uncultured bacterium	Bacteria	Firmicutes	Clostridia	Clostridiales	Christensenellaceae	uncultured	uncultured bacterium
OTU644	6	5	2	1	0	0	5	1	0	0	0	3	11	8	0	5	11	0	0	11	0.9819	Bacteria;Synergistetes;Synergistia;Synergistales;Synergistaceae;uncultured;uncultured rumen bacterium	Bacteria	Synergistetes	Synergistia	Synergistales	Synergistaceae	uncultured	uncultured rumen bacterium
OTU650	0	0	3	0	4	0	26	1	4	9	0	0	7	7	1	1	0	0	0	4	0.9932	Bacteria;Firmicutes;Clostridia;Clostridiales;Lachnospiraceae;uncultured;uncultured rumen bacterium	Bacteria	Firmicutes	Clostridia	Clostridiales	Lachnospiraceae	uncultured	uncultured rumen bacterium
OTU654	0	0	9	1	0	0	0	4	21	19	0	7	0	0	0	0	0	0	1	3	0.9932	Bacteria;Firmicutes;Clostridia;Clostridiales;Ruminococcaceae;uncultured;uncultured rumen bacterium	Bacteria	Firmicutes	Clostridia	Clostridiales	Ruminococcaceae	uncultured	uncultured rumen bacterium
OTU655	2	6	2	4	1	0	1	2	12	10	0	1	0	4	1	0	0	0	7	10	0.9957	Bacteria;Firmicutes;Erysipelotrichia;Erysipelotrichales;Erysipelotrichaceae;uncultured;uncultured bacterium	Bacteria	Firmicutes	Erysipelotrichia	Erysipelotrichales	Erysipelotrichaceae	uncultured	uncultured bacterium
OTU657	1	0	0	0	3	0	2	0	0	3	0	0	1	37	2	3	0	0	6	5	0.9589	Bacteria;Firmicutes;Clostridia;Clostridiales;Ruminococcaceae;uncultured;uncultured rumen bacterium	Bacteria	Firmicutes	Clostridia	Clostridiales	Ruminococcaceae	uncultured	uncultured rumen bacterium
OTU658	4	0	0	0	0	0	28	31	0	0	0	0	0	0	0	0	0	0	0	0	0.9727	Bacteria;Firmicutes;Clostridia;Clostridiales;Lachnospiraceae;uncultured;uncultured bacterium	Bacteria	Firmicutes	Clostridia	Clostridiales	Lachnospiraceae	uncultured	uncultured bacterium
OTU665	0	0	2	0	6	0	0	0	0	0	7	0	7	14	0	0	19	0	0	5	0.9752	Bacteria;Firmicutes;Clostridia;Clostridiales;Christensenellaceae;uncultured;uncultured bacterium	Bacteria	Firmicutes	Clostridia	Clostridiales	Christensenellaceae	uncultured	uncultured bacterium
OTU667	0	2	3	0	0	0	1	2	3	5	8	0	12	15	0	1	0	4	3	0	0.9955	Bacteria;Firmicutes;Clostridia;Clostridiales;Lachnospiraceae;uncultured;uncultured bacterium	Bacteria	Firmicutes	Clostridia	Clostridiales	Lachnospiraceae	uncultured	uncultured bacterium
OTU674	1	0	6	0	2	0	16	1	3	6	1	0	5	3	0	0	3	5	0	4	0.9841	Bacteria;Firmicutes;Clostridia;Clostridiales;Lachnospiraceae;uncultured;uncultured bacterium	Bacteria	Firmicutes	Clostridia	Clostridiales	Lachnospiraceae	uncultured	uncultured bacterium
OTU687	0	5	1	0	0	0	2	0	0	2	0	3	5	11	3	7	11	0	1	1	0.991	Bacteria;Synergistetes;Synergistia;Synergistales;Synergistaceae;uncultured;uncultured rumen bacterium	Bacteria	Synergistetes	Synergistia	Synergistales	Synergistaceae	uncultured	uncultured rumen bacterium
OTU691	0	5	0	0	4	0	0	0	0	0	2	0	4	17	0	4	1	1	7	6	0.9909	Bacteria;Firmicutes;Clostridia;Clostridiales;Ruminococcaceae;uncultured;uncultured bacterium	Bacteria	Firmicutes	Clostridia	Clostridiales	Ruminococcaceae	uncultured	uncultured bacterium
OTU693	0	1	6	3	11	0	3	0	0	14	0	0	4	4	0	1	2	0	0	1	0.973	Bacteria;Firmicutes;Clostridia;Clostridiales;Christensenellaceae;uncultured;uncultured bacterium	Bacteria	Firmicutes	Clostridia	Clostridiales	Christensenellaceae	uncultured	uncultured bacterium
OTU698	2	6	1	0	0	0	5	1	5	10	6	0	4	1	0	0	4	3	1	0	0.9887	Bacteria;Firmicutes;Clostridia;Clostridiales;Ruminococcaceae;uncultured;uncultured rumen bacterium	Bacteria	Firmicutes	Clostridia	Clostridiales	Ruminococcaceae	uncultured	uncultured rumen bacterium
OTU710	0	0	0	0	0	0	0	0	0	0	0	0	0	0	46	0	0	0	0	0	0.9887	Bacteria;Firmicutes;Clostridia;Clostridiales;Ruminococcaceae;uncultured;uncultured organism	Bacteria	Firmicutes	Clostridia	Clostridiales	Ruminococcaceae	uncultured	uncultured organism
OTU716	0	7	2	1	1	0	2	2	3	1	0	0	1	3	2	2	12	0	1	2	0.9784	Bacteria;Firmicutes;Erysipelotrichia;Erysipelotrichales;Erysipelotrichaceae;uncultured;uncultured bacterium	Bacteria	Firmicutes	Erysipelotrichia	Erysipelotrichales	Erysipelotrichaceae	uncultured	uncultured bacterium
OTU718	0	3	2	0	0	0	25	0	3	2	2	0	0	2	0	0	1	0	0	2	0.9659	Bacteria;Actinobacteria;Coriobacteriia;Coriobacteriales;Coriobacteriaceae;uncultured;uncultured rumen bacterium	Bacteria	Actinobacteria	Coriobacteriia	Coriobacteriales	Coriobacteriaceae	uncultured	uncultured rumen bacterium
OTU719	0	8	0	2	0	0	1	0	0	10	2	0	4	5	0	1	0	7	0	1	0.9797	Bacteria;Firmicutes;Clostridia;Clostridiales;Christensenellaceae;uncultured;uncultured bacterium	Bacteria	Firmicutes	Clostridia	Clostridiales	Christensenellaceae	uncultured	uncultured bacterium
OTU721	0	0	2	0	3	0	1	6	3	3	5	0	0	8	0	4	0	0	0	6	0.9909	Bacteria;Actinobacteria;Coriobacteriia;Coriobacteriales;Coriobacteriaceae;uncultured;uncultured actinobacterium	Bacteria	Actinobacteria	Coriobacteriia	Coriobacteriales	Coriobacteriaceae	uncultured	uncultured actinobacterium
OTU724	0	5	0	0	0	0	0	1	3	27	0	0	1	0	0	0	0	0	2	1	0.9614	Bacteria;Firmicutes;Clostridia;Clostridiales;Lachnospiraceae;uncultured;uncultured bacterium	Bacteria	Firmicutes	Clostridia	Clostridiales	Lachnospiraceae	uncultured	uncultured bacterium
OTU726	1	1	4	2	0	0	13	0	0	1	0	0	6	5	0	0	3	0	0	3	0.9887	Bacteria;Firmicutes;Clostridia;Clostridiales;Lachnospiraceae;uncultured;uncultured rumen bacterium	Bacteria	Firmicutes	Clostridia	Clostridiales	Lachnospiraceae	uncultured	uncultured rumen bacterium
OTU730	0	0	37	1	0	0	0	0	0	0	0	0	0	0	0	0	0	0	0	0	0.991	Bacteria;Firmicutes;Clostridia;Clostridiales;Ruminococcaceae;uncultured;uncultured bacterium	Bacteria	Firmicutes	Clostridia	Clostridiales	Ruminococcaceae	uncultured	uncultured bacterium
OTU733	0	0	5	7	1	0	7	0	0	0	0	4	0	12	0	0	0	0	0	2	0.9955	Bacteria;Firmicutes;Clostridia;Clostridiales;Ruminococcaceae;uncultured;uncultured bacterium	Bacteria	Firmicutes	Clostridia	Clostridiales	Ruminococcaceae	uncultured	uncultured bacterium
OTU735	0	0	8	0	4	0	0	1	0	1	0	5	11	3	0	0	0	0	0	4	0.9524	Bacteria;Chloroflexi;Anaerolineae;Anaerolineales;Anaerolineaceae;uncultured;uncultured rumen bacterium	Bacteria	Chloroflexi	Anaerolineae	Anaerolineales	Anaerolineaceae	uncultured	uncultured rumen bacterium
OTU736	0	0	0	5	1	0	0	17	0	0	0	0	0	0	0	0	10	0	0	4	0.966	Bacteria;Chloroflexi;Anaerolineae;Anaerolineales;Anaerolineaceae;uncultured;uncultured bacterium	Bacteria	Chloroflexi	Anaerolineae	Anaerolineales	Anaerolineaceae	uncultured	uncultured bacterium
OTU737	3	3	0	0	2	0	0	0	1	0	7	0	4	16	0	0	0	1	0	0	0.9568	Bacteria;Firmicutes;Clostridia;Clostridiales;Lachnospiraceae;uncultured;uncultured bacterium	Bacteria	Firmicutes	Clostridia	Clostridiales	Lachnospiraceae	uncultured	uncultured bacterium
OTU739	2	7	2	0	0	2	2	0	0	0	2	1	1	2	0	0	11	0	0	5	0.9932	Bacteria;Firmicutes;Clostridia;Clostridiales;Lachnospiraceae;uncultured;uncultured bacterium	Bacteria	Firmicutes	Clostridia	Clostridiales	Lachnospiraceae	uncultured	uncultured bacterium
OTU752	0	0	0	0	0	0	0	0	0	0	0	34	0	0	1	0	0	0	0	0	0.9909	Bacteria;Firmicutes;Clostridia;Clostridiales;Lachnospiraceae;uncultured;uncultured rumen bacterium	Bacteria	Firmicutes	Clostridia	Clostridiales	Lachnospiraceae	uncultured	uncultured rumen bacterium
OTU756	0	0	3	0	14	0	3	0	0	1	0	0	1	11	0	1	0	0	0	0	0.9932	Bacteria;Firmicutes;Clostridia;Clostridiales;Ruminococcaceae;uncultured;uncultured rumen bacterium	Bacteria	Firmicutes	Clostridia	Clostridiales	Ruminococcaceae	uncultured	uncultured rumen bacterium
OTU763	0	0	0	0	0	0	0	0	0	0	0	0	0	0	0	0	1	0	32	0	0.9368	Bacteria;Bacteroidetes;Bacteroidia;Bacteroidales;Prevotellaceae;uncultured;uncultured bacterium	Bacteria	Bacteroidetes	Bacteroidia	Bacteroidales	Prevotellaceae	uncultured	uncultured bacterium
OTU764	6	8	0	3	0	0	1	0	1	0	2	0	4	1	0	6	1	0	0	0	0.9586	Bacteria;Firmicutes;Erysipelotrichia;Erysipelotrichales;Erysipelotrichaceae;uncultured;uncultured bacterium	Bacteria	Firmicutes	Erysipelotrichia	Erysipelotrichales	Erysipelotrichaceae	uncultured	uncultured bacterium
OTU765	0	0	0	3	0	0	0	6	0	0	0	24	0	0	0	0	0	0	0	0	0.9869	Bacteria;Bacteroidetes;Bacteroidia;Bacteroidales;Porphyromonadaceae;uncultured;uncultured rumen bacterium	Bacteria	Bacteroidetes	Bacteroidia	Bacteroidales	Porphyromonadaceae	uncultured	uncultured rumen bacterium
OTU766	0	0	13	3	0	0	0	11	2	0	0	3	0	0	0	0	0	1	0	0	0.9932	Bacteria;Firmicutes;Clostridia;Clostridiales;Lachnospiraceae;uncultured;uncultured rumen bacterium	Bacteria	Firmicutes	Clostridia	Clostridiales	Lachnospiraceae	uncultured	uncultured rumen bacterium
OTU767	0	0	4	0	1	0	0	0	12	6	0	0	0	10	0	0	0	0	0	0	0.9932	Bacteria;Firmicutes;Clostridia;Clostridiales;Ruminococcaceae;uncultured;uncultured bacterium	Bacteria	Firmicutes	Clostridia	Clostridiales	Ruminococcaceae	uncultured	uncultured bacterium
OTU768	0	0	0	1	31	0	0	0	1	0	0	0	0	0	0	0	0	0	0	0	0.9955	Bacteria;Firmicutes;Clostridia;Clostridiales;Ruminococcaceae;uncultured;uncultured bacterium	Bacteria	Firmicutes	Clostridia	Clostridiales	Ruminococcaceae	uncultured	uncultured bacterium
OTU783	0	2	3	0	1	0	0	0	1	2	0	0	1	21	0	0	0	0	0	0	0.9932	Bacteria;Firmicutes;Clostridia;Clostridiales;Ruminococcaceae;uncultured;uncultured rumen bacterium	Bacteria	Firmicutes	Clostridia	Clostridiales	Ruminococcaceae	uncultured	uncultured rumen bacterium
OTU787	0	0	0	12	0	0	0	0	4	1	0	10	0	0	0	0	0	0	1	2	0.9913	Bacteria;Bacteroidetes;Bacteroidia;Bacteroidales;Prevotellaceae;uncultured;uncultured bacterium	Bacteria	Bacteroidetes	Bacteroidia	Bacteroidales	Prevotellaceae	uncultured	uncultured bacterium
OTU789	0	2	0	2	0	0	2	0	1	2	0	0	4	13	0	0	2	1	0	1	0.9887	Bacteria;Firmicutes;Clostridia;Clostridiales;Christensenellaceae;uncultured;uncultured bacterium	Bacteria	Firmicutes	Clostridia	Clostridiales	Christensenellaceae	uncultured	uncultured bacterium
OTU790	1	2	0	0	0	0	0	0	1	1	12	0	4	6	0	1	0	0	1	1	0.9909	Bacteria;Firmicutes;Clostridia;Clostridiales;Lachnospiraceae;uncultured;uncultured bacterium	Bacteria	Firmicutes	Clostridia	Clostridiales	Lachnospiraceae	uncultured	uncultured bacterium
OTU798	0	13	1	0	0	0	0	0	0	0	0	0	0	1	6	5	0	1	1	0	0.9591	Bacteria;Firmicutes;Clostridia;Clostridiales;Lachnospiraceae;uncultured;uncultured bacterium	Bacteria	Firmicutes	Clostridia	Clostridiales	Lachnospiraceae	uncultured	uncultured bacterium
OTU802	0	1	3	2	2	0	1	0	6	0	0	0	6	2	0	0	1	1	2	0	0.9957	Bacteria;Firmicutes;Erysipelotrichia;Erysipelotrichales;Erysipelotrichaceae;uncultured;uncultured rumen bacterium	Bacteria	Firmicutes	Erysipelotrichia	Erysipelotrichales	Erysipelotrichaceae	uncultured	uncultured rumen bacterium
OTU815	0	0	0	0	0	0	0	0	0	0	0	0	0	0	26	0	0	0	0	0	0.991	Bacteria;Firmicutes;Clostridia;Clostridiales;Ruminococcaceae;uncultured;Clostridium sp. AP4	Bacteria	Firmicutes	Clostridia	Clostridiales	Ruminococcaceae	uncultured	Clostridium sp. AP4
OTU817	0	0	0	0	0	26	0	0	0	0	0	0	0	0	0	0	0	0	0	0	0.9773	Bacteria;Firmicutes;Clostridia;Clostridiales;Lachnospiraceae;uncultured;uncultured rumen bacterium	Bacteria	Firmicutes	Clostridia	Clostridiales	Lachnospiraceae	uncultured	uncultured rumen bacterium
OTU820	0	1	1	6	1	0	0	0	0	1	0	0	0	5	0	1	0	1	7	2	0.9932	Bacteria;Firmicutes;Clostridia;Clostridiales;Family XIII Incertae Sedis;uncultured;uncultured rumen bacterium	Bacteria	Firmicutes	Clostridia	Clostridiales	Family XIII Incertae Sedis	uncultured	uncultured rumen bacterium
OTU822	2	4	2	0	0	3	0	3	2	2	0	0	0	0	2	0	0	5	0	0	0.9591	Bacteria;Firmicutes;Erysipelotrichia;Erysipelotrichales;Erysipelotrichaceae;uncultured;uncultured rumen bacterium	Bacteria	Firmicutes	Erysipelotrichia	Erysipelotrichales	Erysipelotrichaceae	uncultured	uncultured rumen bacterium
OTU825	0	5	2	0	0	0	0	0	5	0	0	2	1	6	0	0	0	0	0	4	0.9955	Bacteria;Synergistetes;Synergistia;Synergistales;Synergistaceae;uncultured;uncultured rumen bacterium	Bacteria	Synergistetes	Synergistia	Synergistales	Synergistaceae	uncultured	uncultured rumen bacterium
OTU826	0	0	3	4	0	0	5	2	0	4	0	1	2	0	0	0	0	0	0	4	0.9636	Bacteria;Firmicutes;Clostridia;Clostridiales;Lachnospiraceae;uncultured;uncultured bacterium	Bacteria	Firmicutes	Clostridia	Clostridiales	Lachnospiraceae	uncultured	uncultured bacterium
OTU839	0	21	0	0	1	0	0	0	0	0	0	0	0	0	1	0	0	0	0	0	0.9841	Bacteria;Firmicutes;Clostridia;Clostridiales;Family XIII Incertae Sedis;uncultured;uncultured rumen bacterium	Bacteria	Firmicutes	Clostridia	Clostridiales	Family XIII Incertae Sedis	uncultured	uncultured rumen bacterium
OTU840	0	2	0	6	0	1	0	1	1	2	0	1	0	2	1	1	3	0	0	1	0.9913	Bacteria;Bacteroidetes;Bacteroidia;Bacteroidales;Prevotellaceae;uncultured;uncultured bacterium	Bacteria	Bacteroidetes	Bacteroidia	Bacteroidales	Prevotellaceae	uncultured	uncultured bacterium
OTU857	0	1	3	0	9	0	0	0	3	0	0	0	1	4	0	0	0	0	0	0	0.9932	Bacteria;Firmicutes;Clostridia;Clostridiales;Christensenellaceae;uncultured;uncultured rumen bacterium	Bacteria	Firmicutes	Clostridia	Clostridiales	Christensenellaceae	uncultured	uncultured rumen bacterium
OTU859	1	1	1	1	2	0	0	14	0	0	0	0	0	0	0	0	0	0	0	1	0.9909	Bacteria;Firmicutes;Clostridia;Clostridiales;Lachnospiraceae;uncultured;uncultured rumen bacterium	Bacteria	Firmicutes	Clostridia	Clostridiales	Lachnospiraceae	uncultured	uncultured rumen bacterium
OTU861	0	0	1	1	3	0	3	0	1	0	0	0	1	10	0	0	0	0	0	0	0.9612	Bacteria;Firmicutes;Erysipelotrichia;Erysipelotrichales;Erysipelotrichaceae;uncultured;uncultured rumen bacterium	Bacteria	Firmicutes	Erysipelotrichia	Erysipelotrichales	Erysipelotrichaceae	uncultured	uncultured rumen bacterium
OTU864	0	0	15	0	0	0	4	0	0	0	0	1	0	0	0	0	0	0	0	0	0.9932	Bacteria;Firmicutes;Clostridia;Clostridiales;Christensenellaceae;uncultured;uncultured rumen bacterium	Bacteria	Firmicutes	Clostridia	Clostridiales	Christensenellaceae	uncultured	uncultured rumen bacterium
OTU865	0	0	0	0	0	0	0	2	0	0	0	1	0	1	0	0	0	0	0	16	0.9458	Bacteria;Lentisphaerae;Lentisphaeria;Victivallales;Victivallaceae;uncultured;uncultured bacterium	Bacteria	Lentisphaerae	Lentisphaeria	Victivallales	Victivallaceae	uncultured	uncultured bacterium
OTU866	0	0	2	0	0	0	0	0	0	14	0	0	0	0	0	0	0	0	0	4	0.9728	Bacteria;Chloroflexi;Anaerolineae;Anaerolineales;Anaerolineaceae;uncultured;uncultured rumen bacterium	Bacteria	Chloroflexi	Anaerolineae	Anaerolineales	Anaerolineaceae	uncultured	uncultured rumen bacterium
OTU867	0	1	0	0	1	0	1	1	0	1	0	1	0	3	2	2	3	0	0	4	0.9909	Bacteria;Firmicutes;Clostridia;Clostridiales;Lachnospiraceae;uncultured;uncultured bacterium	Bacteria	Firmicutes	Clostridia	Clostridiales	Lachnospiraceae	uncultured	uncultured bacterium
OTU868	0	0	0	1	19	0	0	0	0	0	0	0	0	0	0	0	0	0	0	0	0.9796	Bacteria;Firmicutes;Clostridia;Clostridiales;Ruminococcaceae;uncultured;uncultured bacterium	Bacteria	Firmicutes	Clostridia	Clostridiales	Ruminococcaceae	uncultured	uncultured bacterium
OTU873	1	1	0	2	0	0	0	0	1	4	1	0	0	7	0	0	0	0	2	0	0.9569	Bacteria;Chloroflexi;Anaerolineae;Anaerolineales;Anaerolineaceae;uncultured;uncultured bacterium	Bacteria	Chloroflexi	Anaerolineae	Anaerolineales	Anaerolineaceae	uncultured	uncultured bacterium
OTU880	0	1	0	2	1	0	0	0	3	1	0	1	2	0	0	1	5	0	0	1	0.9476	Bacteria;Actinobacteria;Coriobacteriia;Coriobacteriales;Coriobacteriaceae;uncultured;uncultured bacterium	Bacteria	Actinobacteria	Coriobacteriia	Coriobacteriales	Coriobacteriaceae	uncultured	uncultured bacterium
OTU886	1	0	1	0	11	0	0	0	4	0	0	0	0	0	0	0	0	0	0	0	0.9478	Bacteria;Bacteroidetes;Bacteroidia;Bacteroidales;Prevotellaceae;uncultured;uncultured bacterium	Bacteria	Bacteroidetes	Bacteroidia	Bacteroidales	Prevotellaceae	uncultured	uncultured bacterium
OTU887	1	3	0	0	0	0	0	0	0	3	3	0	0	3	0	1	0	1	2	0	0.9682	Bacteria;Firmicutes;Clostridia;Clostridiales;Lachnospiraceae;uncultured;uncultured bacterium	Bacteria	Firmicutes	Clostridia	Clostridiales	Lachnospiraceae	uncultured	uncultured bacterium
OTU899	0	1	2	0	0	0	0	0	0	0	0	0	0	0	12	0	0	0	0	0	0.9591	Bacteria;Proteobacteria;Betaproteobacteria;Neisseriales;Neisseriaceae;uncultured;Neisseria sp. canine oral taxon 268	Bacteria	Proteobacteria	Betaproteobacteria	Neisseriales	Neisseriaceae	uncultured	Neisseria sp. canine oral taxon 268
OTU900	0	13	0	0	0	0	0	0	0	0	0	0	0	0	0	2	0	0	0	0	0.9246	Bacteria;Firmicutes;Erysipelotrichia;Erysipelotrichales;Erysipelotrichaceae;uncultured;uncultured bacterium	Bacteria	Firmicutes	Erysipelotrichia	Erysipelotrichales	Erysipelotrichaceae	uncultured	uncultured bacterium
OTU911	0	5	1	2	1	0	0	0	0	0	3	1	0	1	0	0	0	0	0	0	0.9892	Bacteria;Firmicutes;Erysipelotrichia;Erysipelotrichales;Erysipelotrichaceae;uncultured;uncultured rumen bacterium	Bacteria	Firmicutes	Erysipelotrichia	Erysipelotrichales	Erysipelotrichaceae	uncultured	uncultured rumen bacterium
OTU912	0	0	5	0	2	0	0	0	0	0	0	0	1	6	0	0	0	0	0	0	0.9203	Bacteria;Firmicutes;Erysipelotrichia;Erysipelotrichales;Erysipelotrichaceae;uncultured;uncultured bacterium	Bacteria	Firmicutes	Erysipelotrichia	Erysipelotrichales	Erysipelotrichaceae	uncultured	uncultured bacterium
OTU917	0	0	0	0	0	0	0	0	0	0	0	0	0	0	12	0	0	0	2	0	0.9955	Bacteria;Firmicutes;Clostridia;Clostridiales;Ruminococcaceae;uncultured;uncultured bacterium	Bacteria	Firmicutes	Clostridia	Clostridiales	Ruminococcaceae	uncultured	uncultured bacterium
OTU934	0	0	0	0	0	0	0	0	0	0	0	0	0	0	0	0	0	3	0	9	0.9476	Bacteria;Firmicutes;Erysipelotrichia;Erysipelotrichales;Erysipelotrichaceae;uncultured;uncultured bacterium	Bacteria	Firmicutes	Erysipelotrichia	Erysipelotrichales	Erysipelotrichaceae	uncultured	uncultured bacterium
OTU947	0	0	12	0	0	0	0	0	0	0	0	0	0	0	0	0	0	0	0	0	0.9887	Bacteria;Firmicutes;Clostridia;Clostridiales;Ruminococcaceae;uncultured;uncultured bacterium	Bacteria	Firmicutes	Clostridia	Clostridiales	Ruminococcaceae	uncultured	uncultured bacterium
OTU948	0	1	2	0	1	0	5	0	1	1	0	0	0	1	0	0	0	0	0	0	0.9932	Bacteria;Firmicutes;Clostridia;Clostridiales;Ruminococcaceae;uncultured;uncultured bacterium	Bacteria	Firmicutes	Clostridia	Clostridiales	Ruminococcaceae	uncultured	uncultured bacterium
OTU950	0	0	0	0	0	2	0	0	0	0	0	0	0	0	10	0	0	0	0	0	0.9955	Bacteria;Firmicutes;Clostridia;Clostridiales;Ruminococcaceae;uncultured;uncultured bacterium	Bacteria	Firmicutes	Clostridia	Clostridiales	Ruminococcaceae	uncultured	uncultured bacterium
OTU951	0	0	0	0	0	0	2	0	0	0	0	0	0	0	0	0	0	0	0	10	0.9591	Bacteria;Firmicutes;Clostridia;Clostridiales;Ruminococcaceae;uncultured;uncultured Ruminococcaceae bacterium	Bacteria	Firmicutes	Clostridia	Clostridiales	Ruminococcaceae	uncultured	uncultured Ruminococcaceae bacterium
OTU953	1	0	1	1	1	0	0	4	2	0	0	0	0	2	0	0	0	0	0	0	0.9615	Bacteria;Firmicutes;Clostridia;Clostridiales;Christensenellaceae;uncultured;uncultured rumen bacterium	Bacteria	Firmicutes	Clostridia	Clostridiales	Christensenellaceae	uncultured	uncultured rumen bacterium
OTU956	0	0	0	0	1	0	0	2	1	0	0	1	0	3	0	0	1	0	0	2	0.9246	Bacteria;Firmicutes;Erysipelotrichia;Erysipelotrichales;Erysipelotrichaceae;uncultured;uncultured rumen bacterium	Bacteria	Firmicutes	Erysipelotrichia	Erysipelotrichales	Erysipelotrichaceae	uncultured	uncultured rumen bacterium
OTU962	0	0	0	4	0	0	1	1	0	0	0	0	0	1	1	1	0	0	2	0	0.9934	Bacteria;Bacteroidetes;Bacteroidia;Bacteroidales;Prevotellaceae;uncultured;uncultured rumen bacterium	Bacteria	Bacteroidetes	Bacteroidia	Bacteroidales	Prevotellaceae	uncultured	uncultured rumen bacterium
OTU965	0	2	1	0	0	0	0	0	1	1	2	0	0	1	0	1	2	0	0	0	0.9523	Bacteria;Firmicutes;Clostridia;Clostridiales;Family XIII Incertae Sedis;uncultured;uncultured bacterium	Bacteria	Firmicutes	Clostridia	Clostridiales	Family XIII Incertae Sedis	uncultured	uncultured bacterium
OTU967	0	0	0	0	0	0	0	0	0	1	0	0	0	0	10	0	0	0	0	0	0.9636	Bacteria;Actinobacteria;Coriobacteriia;Coriobacteriales;Coriobacteriaceae;uncultured;uncultured bacterium	Bacteria	Actinobacteria	Coriobacteriia	Coriobacteriales	Coriobacteriaceae	uncultured	uncultured bacterium
OTU972	0	0	0	9	0	0	0	0	1	0	0	0	0	0	0	0	0	0	0	0	0.9957	Bacteria;Firmicutes;Erysipelotrichia;Erysipelotrichales;Erysipelotrichaceae;uncultured;uncultured bacterium	Bacteria	Firmicutes	Erysipelotrichia	Erysipelotrichales	Erysipelotrichaceae	uncultured	uncultured bacterium
OTU982	0	0	0	0	0	0	0	0	8	2	0	0	0	0	0	0	0	0	0	0	0.8998	Bacteria;Bacteroidetes;Bacteroidia;Bacteroidales;Prevotellaceae;uncultured;uncultured bacterium	Bacteria	Bacteroidetes	Bacteroidia	Bacteroidales	Prevotellaceae	uncultured	uncultured bacterium
OTU986	0	0	2	0	0	0	1	0	0	0	0	0	0	3	0	0	0	0	1	3	0.9842	Bacteria;Firmicutes;Clostridia;Clostridiales;Christensenellaceae;uncultured;uncultured rumen bacterium	Bacteria	Firmicutes	Clostridia	Clostridiales	Christensenellaceae	uncultured	uncultured rumen bacterium
OTU989	0	10	0	0	0	0	0	0	0	0	0	0	0	0	0	0	0	0	0	0	0.9705	Bacteria;Actinobacteria;Coriobacteriia;Coriobacteriales;Coriobacteriaceae;uncultured;uncultured bacterium	Bacteria	Actinobacteria	Coriobacteriia	Coriobacteriales	Coriobacteriaceae	uncultured	uncultured bacterium
OTU991	0	0	0	0	0	0	0	2	1	5	0	0	1	1	0	0	0	0	0	0	0.9614	Bacteria;Firmicutes;Clostridia;Clostridiales;Lachnospiraceae;uncultured;uncultured rumen bacterium	Bacteria	Firmicutes	Clostridia	Clostridiales	Lachnospiraceae	uncultured	uncultured rumen bacterium
OTU993	0	0	1	2	0	0	0	0	1	1	0	0	2	3	0	0	0	0	0	0	0.9704	Bacteria;Firmicutes;Clostridia;Clostridiales;Family XIII Incertae Sedis;uncultured;uncultured rumen bacterium	Bacteria	Firmicutes	Clostridia	Clostridiales	Family XIII Incertae Sedis	uncultured	uncultured rumen bacterium
OTU757	0	0	0	6	0	0	16	0	0	0	0	2	0	0	0	0	0	8	2	0	0.8886	Bacteria;Proteobacteria;Alphaproteobacteria;Rickettsiales;mitochondria;uncultured alpha proteobacterium	Bacteria	Proteobacteria	Alphaproteobacteria	Rickettsiales	mitochondria	uncultured alpha proteobacterium
OTU328	0	2	8	0	0	0	139	4	70	36	38	21	44	97	0	99	6	3	1	1	0.8851	Bacteria;Proteobacteria;Alphaproteobacteria;Rickettsiales;mitochondria;uncultured alpha proteobacterium	Bacteria	Proteobacteria	Alphaproteobacteria	Rickettsiales	mitochondria	uncultured alpha proteobacterium
OTU475	0	0	0	62	0	0	18	48	0	0	0	24	0	0	0	0	0	17	1	0	0.9522	Bacteria;Bacteroidetes;Bacteroidia;Bacteroidales;S24-7;uncultured bacterium	Bacteria	Bacteroidetes	Bacteroidia	Bacteroidales	S24-7	uncultured bacterium
OTU855	0	0	0	3	0	0	3	7	0	0	0	3	0	0	0	0	0	5	0	0	0.976	Bacteria;Bacteroidetes;Bacteroidia;Bacteroidales;S24-7;uncultured bacterium	Bacteria	Bacteroidetes	Bacteroidia	Bacteroidales	S24-7	uncultured bacterium
OTU442	0	0	0	105	0	0	17	49	0	0	0	24	0	0	0	0	0	18	2	1	0.9522	Bacteria;Bacteroidetes;Bacteroidia;Bacteroidales;S24-7;uncultured bacterium	Bacteria	Bacteroidetes	Bacteroidia	Bacteroidales	S24-7	uncultured bacterium
OTU275	0	0	0	354	0	0	82	198	0	3	0	95	7	0	0	0	0	91	1	2	0.963	Bacteria;Bacteroidetes;Bacteroidia;Bacteroidales;S24-7;uncultured bacterium	Bacteria	Bacteroidetes	Bacteroidia	Bacteroidales	S24-7	uncultured bacterium
OTU312	58	31	66	0	185	1	0	0	12	2	46	0	136	50	3	35	26	0	0	0	0.913	Bacteria;Bacteroidetes;Bacteroidia;Bacteroidales;BS11 gut group;uncultured bacterium	Bacteria	Bacteroidetes	Bacteroidia	Bacteroidales	BS11 gut group	uncultured bacterium
OTU725	1	0	2	13	0	0	2	7	0	0	0	2	0	0	0	0	0	6	3	3	0.9351	Bacteria;Bacteroidetes;Bacteroidia;Bacteroidales;BS11 gut group;uncultured bacterium	Bacteria	Bacteroidetes	Bacteroidia	Bacteroidales	BS11 gut group	uncultured bacterium
OTU501	0	0	0	57	0	0	17	38	0	0	0	19	1	0	0	0	0	15	0	2	0.9326	Bacteria;Bacteroidetes;Bacteroidia;Bacteroidales;S24-7;uncultured bacterium	Bacteria	Bacteroidetes	Bacteroidia	Bacteroidales	S24-7	uncultured bacterium
OTU6	2773	451	13340	14965	114	19	6815	17571	2032	6368	5	11274	2540	989	27	5	13	10543	5026	12802	0.9913	Bacteria;Bacteroidetes;Bacteroidia;Bacteroidales;BS11 gut group;uncultured bacterium	Bacteria	Bacteroidetes	Bacteroidia	Bacteroidales	BS11 gut group	uncultured bacterium
OTU608	1	0	8	34	0	0	0	11	0	0	0	14	0	0	0	0	0	9	5	1	0.979	Bacteria;Bacteroidetes;Bacteroidia;Bacteroidales;BS11 gut group;uncultured bacterium	Bacteria	Bacteroidetes	Bacteroidia	Bacteroidales	BS11 gut group	uncultured bacterium
[truncated: 232 more rows]

## Sheet: parasite and physiology 
	Control	Infected	P value
Weight Gain (lb)	32.50 ± 5.96	27.80 ± 5.67	0.0484173
[truncated: 6 more rows]
